# Supplementary material for: The mRNA and miRNA transcriptomic landscape of Panax ginseng under the high ambient temperature
Source: BMC Syst Biol. 2018 Mar 19;12(Suppl 2):27. doi: 10.1186/s12918-018-0548-z (PMC5861484; doi:10.1186/s12918-018-0548-z)
Supplement: Supplementary file 1 — The list of SRA samples used for contig assembly. (XLS 18 kb) [file 12918_2018_548_MOESM1_ESM.xlsx]

## Sheet: Samples used for assembly
Accession	SRR ID	Library Strategy	Paired	Total RUNs	Experiment Title	Organism Name	Instrument	Submitter	Study Accession	Study Title	Sample Accession	Total Size, Mb	Total Spots	Total Bases	Library Name	Library Source	Library Selection
SRX1445583	SRR2952884	RNA-Seq	Y	1	25 year-old root transcriptome	Panax ginseng	Illumina HiSeq 2000	Jilin Agricultural University	SRP066368	Panax ginseng Transcriptome or Gene expression	SRS1173487	1205.48	9287733	1857546600	ginseng root_25 year-old	TRANSCRIPTOMIC	RANDOM
SRX1445582	SRR2952883	RNA-Seq	Y	1	18 year-old root transcriptome	Panax ginseng	Illumina HiSeq 2000	Jilin Agricultural University	SRP066368	Panax ginseng Transcriptome or Gene expression	SRS1173488	1005.9	7771649	1554329800	ginseng root_18 year-old	TRANSCRIPTOMIC	RANDOM
SRX1445573	SRR2952874	RNA-Seq	Y	1	leaf peduncle transcriptome	Panax ginseng	Illumina HiSeq 2000	Jilin Agricultural University	SRP066368	Panax ginseng Transcriptome or Gene expression	SRS1173497	926.37	7665660	1533132000	H_leaf peduncle	TRANSCRIPTOMIC	RANDOM
SRX1445572	SRR2952873	RNA-Seq	Y	1	stem transcriptome	Panax ginseng	Illumina HiSeq 2000	Jilin Agricultural University	SRP066368	Panax ginseng Transcriptome or Gene expression	SRS1173498	799.73	6653665	1330733000	G_stem	TRANSCRIPTOMIC	RANDOM
SRX1445581	SRR2952882	RNA-Seq	Y	1	12 year-old root transcriptome	Panax ginseng	Illumina HiSeq 2000	Jilin Agricultural University	SRP066368	Panax ginseng Transcriptome or Gene expression	SRS1173489	896.58	6905614	1381122800	ginseng root_12 year-old	TRANSCRIPTOMIC	RANDOM
SRX1445580	SRR2952881	RNA-Seq	Y	1	5 year-old root transcriptome	Panax ginseng	Illumina HiSeq 2000	Jilin Agricultural University	SRP066368	Panax ginseng Transcriptome or Gene expression	SRS1173490	1057.29	8139848	1627969600	ginseng root_5 year-old	TRANSCRIPTOMIC	RANDOM
SRX1445579	SRR2952880	RNA-Seq	Y	1	seed transcriptome	Panax ginseng	Illumina HiSeq 2000	Jilin Agricultural University	SRP066368	Panax ginseng Transcriptome or Gene expression	SRS1173491	917.09	7648027	1529605400	N_seed	TRANSCRIPTOMIC	RANDOM
SRX1445578	SRR2952879	RNA-Seq	Y	1	fruit flesh transcriptome	Panax ginseng	Illumina HiSeq 2000	Jilin Agricultural University	SRP066368	Panax ginseng Transcriptome or Gene expression	SRS1173492	928.74	7682005	1536401000	M_fruit flesh	TRANSCRIPTOMIC	RANDOM
SRX1445577	SRR2952878	RNA-Seq	Y	1	fruit pedicel transcriptome	Panax ginseng	Illumina HiSeq 2000	Jilin Agricultural University	SRP066368	Panax ginseng Transcriptome or Gene expression	SRS1173493	966.89	7917305	1583461000	L_fruit pedicel	TRANSCRIPTOMIC	RANDOM
SRX1445576	SRR2952877	RNA-Seq	Y	1	fruit peduncle transcriptome	Panax ginseng	Illumina HiSeq 2000	Jilin Agricultural University	SRP066368	Panax ginseng Transcriptome or Gene expression	SRS1173494	839.54	6867393	1373478600	K_fruit peduncle	TRANSCRIPTOMIC	RANDOM
SRX1445575	SRR2952876	RNA-Seq	Y	1	leaf blade transcriptome	Panax ginseng	Illumina HiSeq 2000	Jilin Agricultural University	SRP066368	Panax ginseng Transcriptome or Gene expression	SRS1173495	813.43	6671665	1334333000	J_leaf blade	TRANSCRIPTOMIC	RANDOM
SRX1445574	SRR2952875	RNA-Seq	Y	1	leaflet pedicel transcriptome	Panax ginseng	Illumina HiSeq 2000	Jilin Agricultural University	SRP066368	Panax ginseng Transcriptome or Gene expression	SRS1173496	758.48	6206522	1241304400	I_leaflet pedicel	TRANSCRIPTOMIC	RANDOM
SRX1445571	SRR2952872	RNA-Seq	Y	1	arm root transcriptome	Panax ginseng	Illumina HiSeq 2000	Jilin Agricultural University	SRP066368	Panax ginseng Transcriptome or Gene expression	SRS1173499	837.53	6915127	1383025400	F_arm root	TRANSCRIPTOMIC	RANDOM
SRX1445570	SRR2952871	RNA-Seq	Y	1	rhizome transcriptome	Panax ginseng	Illumina HiSeq 2000	Jilin Agricultural University	SRP066368	Panax ginseng Transcriptome or Gene expression	SRS1173500	800.43	6597886	1319577200	E_rhizome	TRANSCRIPTOMIC	RANDOM
SRX1445569	SRR2952870	RNA-Seq	Y	1	main root cortex transcriptome	Panax ginseng	Illumina HiSeq 2000	Jilin Agricultural University	SRP066368	Panax ginseng Transcriptome or Gene expression	SRS1173501	1008.04	8375559	1675111800	D_main root cortex	TRANSCRIPTOMIC	RANDOM
SRX1445568	SRR2952869	RNA-Seq	Y	1	main root epiderm transcriptome	Panax ginseng	Illumina HiSeq 2000	Jilin Agricultural University	SRP066368	Panax ginseng Transcriptome or Gene expression	SRS1173502	1047.69	7758728	1551745600	C_main root epiderm	TRANSCRIPTOMIC	RANDOM
SRX1445567	SRR2952868	RNA-Seq	Y	1	leg root transcriptome	Panax ginseng	Illumina HiSeq 2000	Jilin Agricultural University	SRP066368	Panax ginseng Transcriptome or Gene expression	SRS1173503	1091.29	8045681	1609136200	B_leg root	TRANSCRIPTOMIC	RANDOM
SRX1445566	SRR2952867	RNA-Seq	Y	1	fiber root transcriptome	Panax ginseng	Illumina HiSeq 2000	Jilin Agricultural University	SRP066368	Panax ginseng Transcriptome or Gene expression	SRS1173504	644.54	5325914	1065182800	A_fiber root	TRANSCRIPTOMIC	RANDOM
SRX758350	SRR1649408	RNA-Seq	Y	1	Transcriptome Response of Panax ginseng Roots, Stems and Leaves Exposed to Benzoic Acid Revealed the Molecular Mechanism of Autotoxicity: Sample A0G	Panax ginseng	Illumina HiSeq 2000	Chinese Academy of Medical Sciences & Peking Union	SRP049125	Panax ginseng Transcriptome or Gene expression	SRS743473	2843.1	27401497	5480299400	A0G	TRANSCRIPTOMIC	PCR
SRX847808	SRR1772254	RNA-Seq	Y	1	Transcriptome sequencing of KDC	Panax ginseng	Illumina HiSeq 2000	School of Life Sciences, Peking University	SRP049431	Panax ginseng's root transcriptome sequencing	SRS823265	2834.6	24067145	4647580933	KDC	TRANSCRIPTOMIC	unspecified
SRX847807	SRR1772253	RNA-Seq	Y	1	Transcriptome sequencing of JAB	Panax ginseng	Illumina HiSeq 2000	School of Life Sciences, Peking University	SRP049431	Panax ginseng's root transcriptome sequencing	SRS823264	1890.68	16129318	3055375051	JAB	TRANSCRIPTOMIC	unspecified
SRX847806	SRR1772252	RNA-Seq	Y	1	Transcriptome sequencing of XKB	Panax ginseng	Illumina MiSeq	School of Life Sciences, Peking University	SRP049431	Panax ginseng's root transcriptome sequencing	SRS823263	2843.61	10083098	5061715196	XKB	TRANSCRIPTOMIC	unspecified
SRX847804	SRR1772251	RNA-Seq	Y	1	Transcriptome sequencing of FSB	Panax ginseng	Illumina MiSeq	School of Life Sciences, Peking University	SRP049431	Panax ginseng's root transcriptome sequencing	SRS823261	2824.23	9780365	4909743230	FSB	TRANSCRIPTOMIC	unspecified
SRX748381	SRR1772250	RNA-Seq	Y	1	Transcriptome sequencing of CBB	Panax ginseng	Illumina MiSeq	School of Life Sciences, Peking University	SRP049431	Panax ginseng's root transcriptome sequencing	SRS734571	3113.88	11013493	5528773486	CBB	TRANSCRIPTOMIC	unspecified
SRX748378	SRR1772244	RNA-Seq	Y	1	Transcriptome sequencing of CBA	Panax ginseng	Illumina MiSeq	School of Life Sciences, Peking University	SRP049431	Panax ginseng's root transcriptome sequencing	SRS734568	2769.74	9621753	4830120006	CBA	TRANSCRIPTOMIC	unspecified
SRX758367	SRR1649425	RNA-Seq	Y	1	Transcriptome Response of Panax ginseng Roots, Stems and Leaves Exposed to Benzoic Acid Revealed the Molecular Mechanism of Autotoxicity: Sample A9Y	Panax ginseng	Illumina HiSeq 2000	Chinese Academy of Medical Sciences & Peking Union	SRP049125	Panax ginseng Transcriptome or Gene expression	SRS743490	2794.45	27059744	5411948800	A9Y	TRANSCRIPTOMIC	PCR
SRX758366	SRR1653716	RNA-Seq	Y	1	Transcriptome Response of Panax ginseng Roots, Stems and Leaves Exposed to Benzoic Acid Revealed the Molecular Mechanism of Autotoxicity: Sample A7Y	Panax ginseng	Illumina HiSeq 2000	Chinese Academy of Medical Sciences & Peking Union	SRP049125	Panax ginseng Transcriptome or Gene expression	SRS743489	2899.16	28097490	5619498000	A7Y	TRANSCRIPTOMIC	PCR
SRX758365	SRR1653713	RNA-Seq	Y	1	Transcriptome Response of Panax ginseng Roots, Stems and Leaves Exposed to Benzoic Acid Revealed the Molecular Mechanism of Autotoxicity: Sample A5Y	Panax ginseng	Illumina HiSeq 2000	Chinese Academy of Medical Sciences & Peking Union	SRP049125	Panax ginseng Transcriptome or Gene expression	SRS743488	2806.34	27036649	5407329800	A5Y	TRANSCRIPTOMIC	PCR
SRX758364	SRR1653710	RNA-Seq	Y	1	Transcriptome Response of Panax ginseng Roots, Stems and Leaves Exposed to Benzoic Acid Revealed the Molecular Mechanism of Autotoxicity: Sample A3Y	Panax ginseng	Illumina HiSeq 2000	Chinese Academy of Medical Sciences & Peking Union	SRP049125	Panax ginseng Transcriptome or Gene expression	SRS743487	2825.3	27705700	5541140000	A3Y	TRANSCRIPTOMIC	PCR
SRX758363	SRR1653707	RNA-Seq	Y	1	Transcriptome Response of Panax ginseng Roots, Stems and Leaves Exposed to Benzoic Acid Revealed the Molecular Mechanism of Autotoxicity: Sample A1Y	Panax ginseng	Illumina HiSeq 2000	Chinese Academy of Medical Sciences & Peking Union	SRP049125	Panax ginseng Transcriptome or Gene expression	SRS743486	3220.15	31765905	6353181000	A1Y	TRANSCRIPTOMIC	PCR
SRX758362	SRR1653704	RNA-Seq	Y	1	Transcriptome Response of Panax ginseng Roots, Stems and Leaves Exposed to Benzoic Acid Revealed the Molecular Mechanism of Autotoxicity: Sample A0Y	Panax ginseng	Illumina HiSeq 2000	Chinese Academy of Medical Sciences & Peking Union	SRP049125	Panax ginseng Transcriptome or Gene expression	SRS743485	3157.84	31152495	6230499000	A0Y	TRANSCRIPTOMIC	PCR
SRX758361	SRR1653718	RNA-Seq	Y	1	Transcriptome Response of Panax ginseng Roots, Stems and Leaves Exposed to Benzoic Acid Revealed the Molecular Mechanism of Autotoxicity: Sample A9J	Panax ginseng	Illumina HiSeq 2000	Chinese Academy of Medical Sciences & Peking Union	SRP049125	Panax ginseng Transcriptome or Gene expression	SRS743484	2760.96	26641554	5328310800	A9J	TRANSCRIPTOMIC	PCR
SRX758360	SRR1653715	RNA-Seq	Y	1	Transcriptome Response of Panax ginseng Roots, Stems and Leaves Exposed to Benzoic Acid Revealed the Molecular Mechanism of Autotoxicity: Sample A7J	Panax ginseng	Illumina HiSeq 2000	Chinese Academy of Medical Sciences & Peking Union	SRP049125	Panax ginseng Transcriptome or Gene expression	SRS743483	2770.47	26327536	5265507200	A7J	TRANSCRIPTOMIC	PCR
SRX758359	SRR1653712	RNA-Seq	Y	1	Transcriptome Response of Panax ginseng Roots, Stems and Leaves Exposed to Benzoic Acid Revealed the Molecular Mechanism of Autotoxicity: Sample A5J	Panax ginseng	Illumina HiSeq 2000	Chinese Academy of Medical Sciences & Peking Union	SRP049125	Panax ginseng Transcriptome or Gene expression	SRS743482	3049.71	30490856	6098171200	A5J	TRANSCRIPTOMIC	PCR
SRX758358	SRR1653709	RNA-Seq	Y	1	Transcriptome Response of Panax ginseng Roots, Stems and Leaves Exposed to Benzoic Acid Revealed the Molecular Mechanism of Autotoxicity: Sample A3J	Panax ginseng	Illumina HiSeq 2000	Chinese Academy of Medical Sciences & Peking Union	SRP049125	Panax ginseng Transcriptome or Gene expression	SRS743481	2509.92	24057433	4811486600	A3J	TRANSCRIPTOMIC	PCR
SRX758357	SRR1653706	RNA-Seq	Y	1	Transcriptome Response of Panax ginseng Roots, Stems and Leaves Exposed to Benzoic Acid Revealed the Molecular Mechanism of Autotoxicity: Sample A1J	Panax ginseng	Illumina HiSeq 2000	Chinese Academy of Medical Sciences & Peking Union	SRP049125	Panax ginseng Transcriptome or Gene expression	SRS743480	2559.74	24574403	4914880600	A1J	TRANSCRIPTOMIC	PCR
SRX758356	SRR1653703	RNA-Seq	Y	1	Transcriptome Response of Panax ginseng Roots, Stems and Leaves Exposed to Benzoic Acid Revealed the Molecular Mechanism of Autotoxicity: Sample A0J	Panax ginseng	Illumina HiSeq 2000	Chinese Academy of Medical Sciences & Peking Union	SRP049125	Panax ginseng Transcriptome or Gene expression	SRS743479	3682.31	31327467	6265493400	A3G	TRANSCRIPTOMIC	PCR
SRX758355	SRR1653717	RNA-Seq	Y	1	Transcriptome Response of Panax ginseng Roots, Stems and Leaves Exposed to Benzoic Acid Revealed the Molecular Mechanism of Autotoxicity: Sample A9G	Panax ginseng	Illumina HiSeq 2000	Chinese Academy of Medical Sciences & Peking Union	SRP049125	Panax ginseng Transcriptome or Gene expression	SRS743478	2903.74	27706019	5541203800	A9G	TRANSCRIPTOMIC	PCR
SRX758354	SRR1653714	RNA-Seq	Y	1	Transcriptome Response of Panax ginseng Roots, Stems and Leaves Exposed to Benzoic Acid Revealed the Molecular Mechanism of Autotoxicity: Sample A7G	Panax ginseng	Illumina HiSeq 2000	Chinese Academy of Medical Sciences & Peking Union	SRP049125	Panax ginseng Transcriptome or Gene expression	SRS743477	2564.25	24989285	4997857000	A7G	TRANSCRIPTOMIC	PCR
SRX758353	SRR1653711	RNA-Seq	Y	1	Transcriptome Response of Panax ginseng Roots, Stems and Leaves Exposed to Benzoic Acid Revealed the Molecular Mechanism of Autotoxicity: Sample A5G	Panax ginseng	Illumina HiSeq 2000	Chinese Academy of Medical Sciences & Peking Union	SRP049125	Panax ginseng Transcriptome or Gene expression	SRS743476	2931.14	27822155	5564431000	A5G	TRANSCRIPTOMIC	PCR
SRX758352	SRR1653708	RNA-Seq	Y	1	Transcriptome Response of Panax ginseng Roots, Stems and Leaves Exposed to Benzoic Acid Revealed the Molecular Mechanism of Autotoxicity: Sample A3G	Panax ginseng	Illumina HiSeq 2000	Chinese Academy of Medical Sciences & Peking Union	SRP049125	Panax ginseng Transcriptome or Gene expression	SRS743475	2787.74	27181330	5436266000	A3G	TRANSCRIPTOMIC	PCR
SRX758351	SRR1653705	RNA-Seq	Y	1	Transcriptome Response of Panax ginseng Roots, Stems and Leaves Exposed to Benzoic Acid Revealed the Molecular Mechanism of Autotoxicity: Sample A1G	Panax ginseng	Illumina HiSeq 2000	Chinese Academy of Medical Sciences & Peking Union	SRP049125	Panax ginseng Transcriptome or Gene expression	SRS743474	2781.62	26683776	5336755200	A0J	TRANSCRIPTOMIC	PCR
SRX758243	SRR1649308	RNA-Seq	Y	17	CP root sample replicates 2 & 3	Panax ginseng	Illumina MiSeq	SNU	SRP049704	Panax ginseng strain:Chunpoong Transcriptome or Gene expression	SRS742698	17876.5	134688713	37503137565		TRANSCRIPTOMIC	PCR
	SRR1649311	RNA-Seq	Y				Illumina MiSeq	SNU
	SRR1649315	RNA-Seq	Y				Illumina MiSeq	SNU
	SRR1649319	RNA-Seq	Y				Illumina MiSeq	SNU
	SRR1649321	RNA-Seq	Y				Illumina MiSeq	SNU
	SRR1649325	RNA-Seq	Y				Illumina MiSeq	SNU
	SRR1649327	RNA-Seq	Y				Illumina MiSeq	SNU
	SRR1649331	RNA-Seq	Y				Illumina MiSeq	SNU
	SRR1688723	RNA-Seq	Y				Illumina MiSeq	SNU
	SRR1688724	RNA-Seq	Y				Illumina MiSeq	SNU
	SRR2132332	RNA-Seq	Y				Illumina MiSeq	SNU
	SRR2132333	RNA-Seq	Y				Illumina MiSeq	SNU
	SRR2132380	RNA-Seq	Y				Illumina MiSeq	SNU
	SRR2132382	RNA-Seq	Y				Illumina MiSeq	SNU
	SRR2134236	RNA-Seq	Y				Illumina MiSeq	SNU
	SRR2134277	RNA-Seq	Y				Illumina MiSeq	SNU
	SRR2134367	RNA-Seq	Y				Illumina MiSeq	SNU
SRX757519	SRR1648364	RNA-Seq	Y	4	one year old root of Panax ginseng	Panax ginseng	Illumina HiSeq 2000	SNU	SRP049704	Panax ginseng strain:Chunpoong Transcriptome or Gene expression	SRS742698	9014.34	68144743	13765238086		TRANSCRIPTOMIC	PCR
	SRR1648366	RNA-Seq	Y				Illumina HiSeq 2000	SNU
	SRR1648377	RNA-Seq	Y				Illumina HiSeq 2000	SNU
	SRR1648380	RNA-Seq	Y				Illumina HiSeq 2000	SNU
SRX206125	SRR619718	RNA-Seq	Y	2	CP adventitious root	Panax ginseng	Illumina HiSeq 2000	SNU	SRP017284	Panax ginseng strain:Chunpoong Transcriptome or Gene expression	SRS376807	11734.2	86126659	17397585118		TRANSCRIPTOMIC	unspecified
	SRR619720	RNA-Seq	Y				Illumina HiSeq 2000	SNU
