# Supplementary material for: The mRNA and miRNA transcriptomic landscape of Panax ginseng under the high ambient temperature
Source: BMC Syst Biol. 2018 Mar 19;12(Suppl 2):27. doi: 10.1186/s12918-018-0548-z (PMC5861484; doi:10.1186/s12918-018-0548-z)
Supplement: Supplementary file 3 — Annotation of assembled contigs. The list of 26,461 contigs with significant E-value using BlastX are shown. The NR and UniRef90 protein sequence databases are used for the contig search. (XLS 3270 kb) [file 12918_2018_548_MOESM3_ESM.xlsx]

## Sheet: Gene_Annotation
Database	Contig_gene	Contig_transcript	GeneID	ProteinID	ProteinName	Identity(%)	E-value	Score	DEG	Protein description	ProteinSymbol	Organism	GOID	KOID	KEGGID
UniRef90	TRINITY_DN209106_c6_g3	TRINITY_DN209106_c6_g3_i1	g.1	UniRef90_M5WXI2	M5WXI2	72.31	3e-53	176	X	Uncharacterized protein	PRUPE_ppa012976mg	Prunus persica (Peach) (Amygdalus persica)	.	K12160;	pper:PRUPE_ppa012976mg;
UniRef90	TRINITY_DN204336_c2_g1	TRINITY_DN204336_c2_g1_i1	g.2	UniRef90_B9R8E9	B9R8E9	69.7	2e-63	201	X	Ring finger protein, putative	RCOM_1599370	Ricinus communis (Castor bean)	GO:0016021,GO:0008270	K19037;	rcu:RCOM_1599370;
UniRef90	TRINITY_DN178339_c1_g1	TRINITY_DN178339_c1_g1_i1	g.3	UniRef90_M5VI00	M5VI00	53.96	1e-104	317	X	Uncharacterized protein	PRUPE_ppa026591mg	Prunus persica (Peach) (Amygdalus persica)	.	.	pper:PRUPE_ppa026591mg;
UniRef90	TRINITY_DN178339_c1_g1	TRINITY_DN178339_c1_g1_i1	g.4	UniRef90_B9H0S0	B9H0S0	51.76	3e-55	186	X	Uncharacterized protein	POPTR_0004s16310g	Populus trichocarpa (Western balsam poplar) (Populus balsamifera subsp. trichocarpa)	GO:0016787	.	pop:POPTR_0004s16310g;
UniRef90	TRINITY_DN140694_c0_g2	TRINITY_DN140694_c0_g2_i1	g.5	UniRef90_F6I0Z3	F6I0Z3	92.47	7e-55	178	X	Putative uncharacterized protein	VIT_03s0038g02580	Vitis vinifera (Grape)	GO:0006888,GO:0005737	.	.
UniRef90	TRINITY_DN140694_c0_g1	TRINITY_DN140694_c0_g1_i1	g.6	UniRef90_F6I0Z3	F6I0Z3	92.47	7e-55	178	X	Putative uncharacterized protein	VIT_03s0038g02580	Vitis vinifera (Grape)	GO:0006888,GO:0005737	.	.
UniRef90	TRINITY_DN184241_c1_g1	TRINITY_DN184241_c1_g1_i1	g.7	UniRef90_B9IFI2	B9IFI2	54.17	7e-37	140	X	Uncharacterized protein	POPTR_0015s11450g	Populus trichocarpa (Western balsam poplar) (Populus balsamifera subsp. trichocarpa)	GO:0005524,GO:0004674	K17592;	pop:POPTR_0015s11450g;
UniRef90	TRINITY_DN200018_c1_g1	TRINITY_DN200018_c1_g1_i1	g.8	UniRef90_C6TGR3	C6TGR3	89.45	7e-146	416	X	Uncharacterized protein	GLYMA_07G042400	Glycine max (Soybean) (Glycine hispida)	GO:0005484,GO:0000149,GO:0031201,GO:0006887,GO:0016021,GO:0006906	K08517;	gmx:100795552;
UniRef90	TRINITY_DN48420_c0_g1	TRINITY_DN48420_c0_g1_i1	g.9	UniRef90_Q5QA63	Q5QA63	94.93	8e-88	266	X	PsaB (Fragment)	psaB	Acorus gramineus (Dwarf sweet flag)	GO:0009507,GO:0016021,GO:0015979,GO:0009522	.	.
UniRef90	TRINITY_DN205478_c2_g4	TRINITY_DN205478_c2_g4_i1	g.10	UniRef90_M5XYV3	M5XYV3	74.91	1e-161	465	X	Uncharacterized protein	PRUPE_ppa009403mg	Prunus persica (Peach) (Amygdalus persica)	.	.	pper:PRUPE_ppa009403mg;
UniRef90	TRINITY_DN199816_c1_g1	TRINITY_DN199816_c1_g1_i1	g.11	UniRef90_Q9M4D2	Q9M4D2	87.55	1e-168	481	O	Chloroplast ferredoxin-NADP+ oxidoreductase (EC 1.18.1.2)	fnr	Capsicum annuum (Bell pepper)	GO:0004324,GO:0000166	.	.
UniRef90	TRINITY_DN188937_c1_g2	TRINITY_DN188937_c1_g2_i1	g.13	UniRef90_B9S1I2	B9S1I2	86.41	7e-110	338	X	Peptide transporter, putative	RCOM_0865220	Ricinus communis (Castor bean)	GO:0016021,GO:0005215	K14638;	rcu:RCOM_0865220;
UniRef90	TRINITY_DN208958_c6_g4	TRINITY_DN208958_c6_g4_i1	g.16	UniRef90_I1KEV3	I1KEV3	92.13	3e-146	417	X	Uncharacterized protein	GLYMA_06G285300	Glycine max (Soybean) (Glycine hispida)	GO:0005525,GO:0005622,GO:0007264	.	gmx:100789747;
UniRef90	TRINITY_DN208958_c6_g2	TRINITY_DN208958_c6_g2_i1	g.17	UniRef90_B9IAC8	B9IAC8	66.18	9e-57	185	X	Uncharacterized protein (Fragment)	POPTR_0014s14760g	Populus trichocarpa (Western balsam poplar) (Populus balsamifera subsp. trichocarpa)	.	.	pop:POPTR_0014s14760g;
UniRef90	TRINITY_DN213405_c4_g9	TRINITY_DN213405_c4_g9_i1	g.18	UniRef90_M5XZ21	M5XZ21	65.02	3e-116	350	X	Uncharacterized protein	PRUPE_ppa007300mg	Prunus persica (Peach) (Amygdalus persica)	GO:0034620,GO:0010286,GO:0005634,GO:0045893,GO:0001666,GO:0043565,GO:0003700,GO:0044212	K09419;	pper:PRUPE_ppa007300mg;
UniRef90	TRINITY_DN213405_c4_g6	TRINITY_DN213405_c4_g6_i1	g.19	UniRef90_J9XU22	J9XU22	48.4	7e-44	158	X	Heat stress transcription factor A2	HSFA2	Capsicum annuum (Bell pepper)	GO:0005634,GO:0043565,GO:0003700	.	.
UniRef90	TRINITY_DN195369_c2_g5	TRINITY_DN195369_c2_g5_i1	g.20	UniRef90_UPI0003BF495C	UPI0003BF495C	95.83	1e-06	52.4	X	Integrase (Fragment)	SHD_0277	Shewanella decolorationis S12	.	.	.
UniRef90	TRINITY_DN195369_c2_g5	TRINITY_DN195369_c2_g5_i1	g.21	UniRef90_UPI0000F35DBE	UPI0000F35DBE	92	3e-71	233	X	Uncharacterized protein	GLYMA_20G079300	Glycine max (Soybean) (Glycine hispida)	GO:0005524,GO:0005737,GO:0042026	K04077;	gmx:100811995;
UniRef90	TRINITY_DN195369_c2_g5	TRINITY_DN195369_c2_g5_i1	g.22	UniRef90_F0JXQ7	F0JXQ7	56.36	2e-19	90.5	X	Uncharacterized protein	ECD227_4112	Escherichia fergusonii ECD227	.	.	.
NR	TRINITY_DN115985_c0_g1	TRINITY_DN115985_c0_g1_i1	g.23	gi|470107831|ref|XP_004290243.1|	XP_004290243.1	72.98	0	687	X	.	.	.	.	.	.
UniRef90	TRINITY_DN177824_c1_g1	TRINITY_DN177824_c1_g1_i1	g.24	UniRef90_K4D7Y5	K4D7Y5	57.58	3e-60	197	X	Uncharacterized protein	.	Solanum lycopersicum (Tomato) (Lycopersicon esculentum)	GO:0009507,GO:0000724	.	sly:101259907;
UniRef90	TRINITY_DN177824_c1_g2	TRINITY_DN177824_c1_g2_i1	g.25	UniRef90_K4D7Y5	K4D7Y5	62.21	2e-78	244	X	Uncharacterized protein	.	Solanum lycopersicum (Tomato) (Lycopersicon esculentum)	GO:0009507,GO:0000724	.	sly:101259907;
UniRef90	TRINITY_DN196360_c5_g14	TRINITY_DN196360_c5_g14_i1	g.26	UniRef90_K4C7X1	K4C7X1	73.68	3e-10	62	X	Uncharacterized protein	.	Solanum lycopersicum (Tomato) (Lycopersicon esculentum)	GO:0045454,GO:0009055,GO:0046872,GO:0005739,GO:0015035	K07390;	sly:101266646;
UniRef90	TRINITY_DN214217_c5_g10	TRINITY_DN214217_c5_g10_i1	g.27	UniRef90_B9IKG4	B9IKG4	86.15	6e-74	241	X	Malic enzyme	POPTR_0018s08250g	Populus trichocarpa (Western balsam poplar) (Populus balsamifera subsp. trichocarpa)	GO:0051287,GO:0016021,GO:0004471,GO:0006108,GO:0046872	K00029;	pop:POPTR_0018s08250g;
UniRef90	TRINITY_DN210889_c2_g3	TRINITY_DN210889_c2_g3_i1	g.29	UniRef90_F6HNG3	F6HNG3	46.31	5e-46	176	X	Putative uncharacterized protein	VIT_13s0019g04320	Vitis vinifera (Grape)	GO:0003677,GO:0008289,GO:0005634	K09338;	vvi:100261558;
NR	TRINITY_DN205925_c5_g2	TRINITY_DN205925_c5_g2_i1	g.30	gi|703110072|ref|XP_010099483.1|	XP_010099483.1	93.94	1e-63	206	X	.	.	.	.	.	.
UniRef90	TRINITY_DN164440_c0_g1	TRINITY_DN164440_c0_g1_i1	g.31	UniRef90_C8YZ64	C8YZ64	36.26	2e-34	138	X	R2R3 MYB transcription factor	mybF1	Vitis vinifera (Grape)	GO:0003677	K09422;	vvi:100260656;
UniRef90	TRINITY_DN212019_c4_g6	TRINITY_DN212019_c4_g6_i1	g.32	UniRef90_F6GWS5	F6GWS5	70.46	0	615	X	Putative uncharacterized protein	VIT_04s0023g02560	Vitis vinifera (Grape)	GO:0016021	.	.
UniRef90	TRINITY_DN189832_c1_g2	TRINITY_DN189832_c1_g2_i1	g.33	UniRef90_F6GT59	F6GT59	79.55	1e-122	357	X	Putative uncharacterized protein	VIT_17s0000g06580	Vitis vinifera (Grape)	GO:0012507,GO:0006888,GO:0005794,GO:0006896,GO:0005484,GO:0000149,GO:0031201,GO:0005829,GO:0005789,GO:0016021,GO:0006891,GO:0031902,GO:0006623,GO:0042147,GO:0048280	K08493;	vvi:100248505;
UniRef90	TRINITY_DN114214_c0_g5	TRINITY_DN114214_c0_g5_i1	g.34	UniRef90_M7Z4V2	M7Z4V2	76.74	1e-15	78.6	X	Uncharacterized protein	TRIUR3_28456	Triticum urartu (Red wild einkorn) (Crithodium urartu)	GO:0003723,GO:0000178	.	.
UniRef90	TRINITY_DN190451_c2_g3	TRINITY_DN190451_c2_g3_i1	g.35	UniRef90_M5VXR6	M5VXR6	72.73	9e-70	230	X	Uncharacterized protein	PRUPE_ppa003693mg	Prunus persica (Peach) (Amygdalus persica)	GO:0005524,GO:0003676	K14810;	pper:PRUPE_ppa003693mg;
UniRef90	TRINITY_DN217131_c12_g25	TRINITY_DN217131_c12_g25_i1	g.37	UniRef90_F6GWL2	F6GWL2	77.32	3e-44	162	X	Putative uncharacterized protein	VIT_04s0023g03680	Vitis vinifera (Grape)	GO:0005783,GO:0009927,GO:0016021,GO:0010105,GO:0005034,GO:0000155,GO:0006970,GO:0009414,GO:0010431,GO:0010375	.	.
UniRef90	TRINITY_DN205312_c4_g3	TRINITY_DN205312_c4_g3_i1	g.38	UniRef90_Q9XFH0	Q9XFH0	88.17	6e-119	347	X	NPR1-interactor protein 1 (Fragment)	.	Solanum lycopersicum (Tomato) (Lycopersicon esculentum)	GO:0043565,GO:0006351	.	.
UniRef90	TRINITY_DN171494_c1_g1	TRINITY_DN171494_c1_g1_i1	g.39	UniRef90_D7T311	D7T311	60.22	5e-53	183	X	Putative uncharacterized protein	VIT_13s0064g00860	Vitis vinifera (Grape)	GO:0016602,GO:0003677,GO:0003700	.	.
UniRef90	TRINITY_DN216825_c4_g1	TRINITY_DN216825_c4_g1_i1	g.40	UniRef90_E0CT00	E0CT00	51.41	2e-136	409	X	Putative uncharacterized protein	VIT_19s0014g04500	Vitis vinifera (Grape)	GO:0016021,GO:0048544	.	.
UniRef90	TRINITY_DN215124_c3_g4	TRINITY_DN215124_c3_g4_i1	g.41	UniRef90_K4B3K4	K4B3K4	61.26	5e-19	89.4	X	Uncharacterized protein	.	Solanum lycopersicum (Tomato) (Lycopersicon esculentum)	GO:0008270	.	.
NR	TRINITY_DN202242_c1_g1	TRINITY_DN202242_c1_g1_i1	g.42	gi|698570809|ref|XP_009774705.1|	XP_009774705.1	59.81	3e-131	389	X	.	.	.	.	.	.
UniRef90	TRINITY_DN200813_c1_g7	TRINITY_DN200813_c1_g7_i1	g.46	UniRef90_F6HEJ9	F6HEJ9	58.73	4e-09	62	X	Putative uncharacterized protein	VIT_19s0090g00370	Vitis vinifera (Grape)	GO:0000902	.	vvi:100255542;
UniRef90	TRINITY_DN179061_c1_g1	TRINITY_DN179061_c1_g1_i1	g.47	UniRef90_K7K7B7	K7K7B7	79.55	2e-63	213	X	Uncharacterized protein	GLYMA_02G093200	Glycine max (Soybean) (Glycine hispida)	GO:0005524	.	.
UniRef90	TRINITY_DN211353_c7_g7	TRINITY_DN211353_c7_g7_i1	g.49	UniRef90_B9SN39	B9SN39	58.87	1e-93	291	X	Putative uncharacterized protein	RCOM_0312340	Ricinus communis (Castor bean)	GO:0016021	.	rcu:RCOM_0312340;
NR	TRINITY_DN214199_c3_g3	TRINITY_DN214199_c3_g3_i1	g.51	gi|1021049537|gb|KZN07317.1|	KZN07317.1	74.22	0	1389	X	.	.	.	.	.	.
UniRef90	TRINITY_DN214752_c1_g8	TRINITY_DN214752_c1_g8_i1	g.55	UniRef90_M5XB82	M5XB82	67.07	6e-29	120	X	Uncharacterized protein	PRUPE_ppa016003mg	Prunus persica (Peach) (Amygdalus persica)	.	.	pper:PRUPE_ppa016003mg;
UniRef90	TRINITY_DN216145_c4_g1	TRINITY_DN216145_c4_g1_i1	g.56	UniRef90_Q06Z73	Q06Z73	75.57	2e-90	276	X	Fibrillin 8	FIB8	Coffea canephora (Robusta coffee)	.	.	.
UniRef90	TRINITY_DN205238_c8_g4	TRINITY_DN205238_c8_g4_i1	g.57	UniRef90_B9R6U4	B9R6U4	57.99	0	844	X	Putative uncharacterized protein	RCOM_1585590	Ricinus communis (Castor bean)	GO:0016021	.	rcu:RCOM_1585590;
NR	TRINITY_DN205238_c8_g4	TRINITY_DN205238_c8_g4_i1	g.58	gi|937910786|dbj|BAS85706.1|	BAS85706.1	43.18	1e-12	71.2	X	.	.	.	.	.	.
UniRef90	TRINITY_DN205806_c4_g1	TRINITY_DN205806_c4_g1_i1	g.59	UniRef90_D7UDD6	D7UDD6	74.85	6e-90	273	X	Putative uncharacterized protein	VIT_18s0122g00880	Vitis vinifera (Grape)	.	.	vvi:100244433;
UniRef90	TRINITY_DN214650_c2_g5	TRINITY_DN214650_c2_g5_i1	g.60	UniRef90_J7KE95	J7KE95	73.74	5e-73	245	X	Auxin response factor	.	Camellia sinensis (Tea)	GO:0003677,GO:0009734,GO:0005634,GO:0006355,GO:0006351	.	.
NR	TRINITY_DN207488_c0_g6	TRINITY_DN207488_c0_g6_i1	g.62	gi|694392481|ref|XP_009371713.1|	XP_009371713.1	69.88	1e-29	122	X	.	.	.	.	.	.
UniRef90	TRINITY_DN187765_c1_g11	TRINITY_DN187765_c1_g11_i1	g.63	UniRef90_M1B2E0	M1B2E0	60.24	1e-23	98.6	X	Uncharacterized protein	PGSC0003DMG400013649	Solanum tuberosum (Potato)	GO:0016021,GO:0055085	.	.
UniRef90	TRINITY_DN167236_c0_g1	TRINITY_DN167236_c0_g1_i1	g.64	UniRef90_A9P8G8	A9P8G8	90.2	2e-22	94.7	X	60S ribosomal protein L26B	POPTR_0005s08430g	Populus trichocarpa (Western balsam poplar) (Populus balsamifera subsp. trichocarpa)	GO:0002181,GO:0022625,GO:0042273,GO:0003735	K02898;	pop:POPTR_0005s08430g;
UniRef90	TRINITY_DN209086_c1_g2	TRINITY_DN209086_c1_g2_i1	g.65	UniRef90_K4CC09	K4CC09	85.19	0	1474	X	Uncharacterized protein	.	Solanum lycopersicum (Tomato) (Lycopersicon esculentum)	GO:0005618,GO:0016020,GO:0004252	.	sly:101262630;
UniRef90	TRINITY_DN209086_c1_g2	TRINITY_DN209086_c1_g2_i1	g.66	UniRef90_K6C0Y9	K6C0Y9	92	3e-07	52	X	Uncharacterized protein (Fragment)	BAZO_12599	Bacillus azotoformans LMG 9581	.	.	.
UniRef90	TRINITY_DN209086_c1_g6	TRINITY_DN209086_c1_g6_i1	g.68	UniRef90_U5GMM7	U5GMM7	78.15	1e-61	207	X	Uncharacterized protein	POPTR_0001s00830g	Populus trichocarpa (Western balsam poplar) (Populus balsamifera subsp. trichocarpa)	GO:0005789,GO:0034203,GO:0016021,GO:0005319	K06316;	pop:POPTR_0001s00830g;
UniRef90	TRINITY_DN216082_c7_g2	TRINITY_DN216082_c7_g2_i1	g.69	UniRef90_B9I1R1	B9I1R1	68.06	6e-121	380	X	Receptor-like protein kinase	POPTR_0011s10750g	Populus trichocarpa (Western balsam poplar) (Populus balsamifera subsp. trichocarpa)	GO:0005524,GO:0016021,GO:0005886,GO:0004674	.	pop:POPTR_0011s10750g;
UniRef90	TRINITY_DN166559_c2_g2	TRINITY_DN166559_c2_g2_i1	g.72	UniRef90_F6HK77	F6HK77	77.08	2e-69	216	X	Putative uncharacterized protein	VIT_12s0035g00270	Vitis vinifera (Grape)	GO:0051537,GO:0071949,GO:0009507,GO:0009055,GO:0022900,GO:0046872,GO:0016491	K02639;	vvi:100249080;
UniRef90	TRINITY_DN166559_c2_g1	TRINITY_DN166559_c2_g1_i1	g.73	UniRef90_F6HK77	F6HK77	76.55	1e-67	212	O	Putative uncharacterized protein	VIT_12s0035g00270	Vitis vinifera (Grape)	GO:0051537,GO:0071949,GO:0009507,GO:0009055,GO:0022900,GO:0046872,GO:0016491	K02639;	vvi:100249080;
UniRef90	TRINITY_DN199197_c1_g1	TRINITY_DN199197_c1_g1_i1	g.74	UniRef90_K4CJ37	K4CJ37	80.82	3e-78	244	X	Uncharacterized protein	.	Solanum lycopersicum (Tomato) (Lycopersicon esculentum)	.	.	sly:101250140;
UniRef90	TRINITY_DN211151_c1_g8	TRINITY_DN211151_c1_g8_i1	g.75	UniRef90_A5AZS6	A5AZS6	40.65	6e-16	83.6	X	Putative uncharacterized protein	VITISV_026902	Vitis vinifera (Grape)	GO:0003677,GO:0005634	.	.
NR	TRINITY_DN211151_c1_g9	TRINITY_DN211151_c1_g9_i1	g.76	gi|1021047835|gb|KZN05615.1|	KZN05615.1	72	1e-35	140	X	.	.	.	.	.	.
UniRef90	TRINITY_DN211151_c1_g2	TRINITY_DN211151_c1_g2_i1	g.77	UniRef90_F6HNI1	F6HNI1	40.32	2e-15	82	X	Putative uncharacterized protein	VIT_13s0019g04010	Vitis vinifera (Grape)	GO:0003677,GO:0005634	K04650;	vvi:100240985;
UniRef90	TRINITY_DN177901_c1_g1	TRINITY_DN177901_c1_g1_i1	g.78	UniRef90_M1DWU2	M1DWU2	66.67	4e-08	57	X	Uncharacterized protein	PGSC0003DMG400045244	Solanum tuberosum (Potato)	GO:0016021	.	.
UniRef90	TRINITY_DN177901_c1_g1	TRINITY_DN177901_c1_g1_i1	g.79	UniRef90_K4CMQ7	K4CMQ7	66.91	1e-46	157	X	Uncharacterized protein	.	Solanum lycopersicum (Tomato) (Lycopersicon esculentum)	.	.	sly:101253218;
UniRef90	TRINITY_DN196146_c0_g1	TRINITY_DN196146_c0_g1_i1	g.80	UniRef90_K4CQR3	K4CQR3	75.83	0	652	X	Uncharacterized protein	.	Solanum lycopersicum (Tomato) (Lycopersicon esculentum)	GO:0016021	.	sly:101249675;
UniRef90	TRINITY_DN207204_c5_g29	TRINITY_DN207204_c5_g29_i1	g.81	UniRef90_B9SPL2	B9SPL2	82.69	1e-21	97.1	X	Phosphate transporter	RCOM_0024990	Ricinus communis (Castor bean)	GO:0005315,GO:0016021,GO:0006817	K14640;	rcu:RCOM_0024990;
UniRef90	TRINITY_DN207204_c5_g21	TRINITY_DN207204_c5_g21_i1	g.82	UniRef90_Q9ATB7	Q9ATB7	83.78	7e-29	119	X	Myosin subfamily XI heavy chain	PCM3	Petroselinum crispum (Parsley) (Petroselinum hortense)	GO:0005524,GO:0003774,GO:0016459	.	.
UniRef90	TRINITY_DN200291_c9_g5	TRINITY_DN200291_c9_g5_i1	g.83	UniRef90_I6QTM2	I6QTM2	68.38	4e-60	199	X	SGT1	.	Vitis pseudoreticulata (Chinese wild grapevine)	.	.	.
UniRef90	TRINITY_DN200291_c9_g7	TRINITY_DN200291_c9_g7_i1	g.84	UniRef90_Q8LKF8	Q8LKF8	58.25	2e-27	108	X	SGT1-like protein (Fragment)	SGT1.2	Nicotiana benthamiana	.	.	.
UniRef90	TRINITY_DN200291_c9_g6	TRINITY_DN200291_c9_g6_i1	g.85	UniRef90_I6QTM2	I6QTM2	73.68	5e-148	431	X	SGT1	.	Vitis pseudoreticulata (Chinese wild grapevine)	.	.	.
UniRef90	TRINITY_DN200291_c9_g9	TRINITY_DN200291_c9_g9_i1	g.86	UniRef90_Q8LKF8	Q8LKF8	69.46	2e-89	272	X	SGT1-like protein (Fragment)	SGT1.2	Nicotiana benthamiana	.	.	.
UniRef90	TRINITY_DN205478_c2_g2	TRINITY_DN205478_c2_g2_i1	g.87	UniRef90_M5XYV3	M5XYV3	83.46	2e-73	231	X	Uncharacterized protein	PRUPE_ppa009403mg	Prunus persica (Peach) (Amygdalus persica)	.	.	pper:PRUPE_ppa009403mg;
UniRef90	TRINITY_DN214602_c2_g4	TRINITY_DN214602_c2_g4_i1	g.89	UniRef90_M5VVN3	M5VVN3	63.06	1e-98	314	X	Uncharacterized protein	PRUPE_ppa001968mg	Prunus persica (Peach) (Amygdalus persica)	.	.	pper:PRUPE_ppa001968mg;
UniRef90	TRINITY_DN214602_c2_g2	TRINITY_DN214602_c2_g2_i1	g.90	UniRef90_B9IL13	B9IL13	78.02	2e-127	387	X	Uncharacterized protein	POPTR_0018s02120g	Populus trichocarpa (Western balsam poplar) (Populus balsamifera subsp. trichocarpa)	.	.	pop:POPTR_0018s02120g;
NR	TRINITY_DN210863_c7_g13	TRINITY_DN210863_c7_g13_i1	g.91	gi|723727918|ref|XP_010325928.1|	XP_010325928.1	90.68	8e-66	228	X	.	.	.	.	.	.
UniRef90	TRINITY_DN142874_c1_g3	TRINITY_DN142874_c1_g3_i1	g.92	UniRef90_F6H0H0	F6H0H0	66.35	3e-85	262	X	Putative uncharacterized protein	VIT_18s0001g01560	Vitis vinifera (Grape)	.	.	vvi:100241993;
UniRef90	TRINITY_DN142874_c1_g1	TRINITY_DN142874_c1_g1_i1	g.93	UniRef90_M1BJ10	M1BJ10	55.64	5e-38	135	X	Uncharacterized protein	PGSC0003DMG402018005	Solanum tuberosum (Potato)	.	.	.
UniRef90	TRINITY_DN208803_c6_g5	TRINITY_DN208803_c6_g5_i1	g.94	UniRef90_D7T9V3	D7T9V3	94.2	5e-85	263	X	Putative uncharacterized protein	VIT_01s0011g00640	Vitis vinifera (Grape)	.	.	vvi:100243945;
UniRef90	TRINITY_DN216230_c8_g11	TRINITY_DN216230_c8_g11_i1	g.95	UniRef90_M5XA95	M5XA95	84.62	2e-68	219	X	Probable magnesium transporter	PRUPE_ppa008131mg	Prunus persica (Peach) (Amygdalus persica)	GO:0016021,GO:0015095,GO:0015693	.	pper:PRUPE_ppa008131mg;
UniRef90	TRINITY_DN200670_c4_g3	TRINITY_DN200670_c4_g3_i1	g.97	UniRef90_I1GU41	I1GU41	44.96	7e-23	102	X	Uncharacterized protein	BRADI_1g26620	Brachypodium distachyon (Purple false brome) (Trachynia distachya)	.	.	bdi:100830395;
UniRef90	TRINITY_DN200670_c4_g8	TRINITY_DN200670_c4_g8_i1	g.98	UniRef90_C5YPT6	C5YPT6	31.41	3e-14	77.8	X	Putative uncharacterized protein Sb08g018265 (Fragment)	Sb08g018265 SORBIDRAFT_08g018265	Sorghum bicolor (Sorghum) (Sorghum vulgare)	GO:0003676	.	sbi:SORBI_08g018265;
NR	TRINITY_DN195460_c3_g1	TRINITY_DN195460_c3_g1_i1	g.99	gi|1021029206|gb|KZM86991.1|	KZM86991.1	70.41	0	570	X	.	.	.	.	.	.
UniRef90	TRINITY_DN179545_c0_g1	TRINITY_DN179545_c0_g1_i1	g.100	UniRef90_D7T9X6	D7T9X6	57.87	1e-79	261	X	Putative uncharacterized protein	VIT_01s0011g00390	Vitis vinifera (Grape)	GO:0006529,GO:0004066,GO:0005829,GO:0006541,GO:0042803	.	vvi:100266204;
UniRef90	TRINITY_DN194152_c1_g1	TRINITY_DN194152_c1_g1_i1	g.101	UniRef90_M5W9T8	M5W9T8	54.91	5e-46	164	X	Uncharacterized protein	PRUPE_ppa026720mg	Prunus persica (Peach) (Amygdalus persica)	GO:0008725,GO:0006284	K01246;	pper:PRUPE_ppa026720mg;
UniRef90	TRINITY_DN208124_c1_g2	TRINITY_DN208124_c1_g2_i1	g.103	UniRef90_B9SJS1	B9SJS1	38.32	2e-43	162	X	Putative uncharacterized protein	RCOM_0907380	Ricinus communis (Castor bean)	.	.	rcu:RCOM_0907380;
UniRef90	TRINITY_DN190286_c4_g4	TRINITY_DN190286_c4_g4_i1	g.104	UniRef90_D7THB0	D7THB0	50.55	1e-20	87.8	X	Putative uncharacterized protein	VIT_08s0007g01860	Vitis vinifera (Grape)	.	.	.
UniRef90	TRINITY_DN203447_c1_g4	TRINITY_DN203447_c1_g4_i1	g.105	UniRef90_D7TT36	D7TT36	79.35	0	561	X	Putative uncharacterized protein	VIT_14s0006g03000	Vitis vinifera (Grape)	GO:0042281,GO:0005789,GO:0016021,GO:0006490,GO:0006487	K03848;	vvi:100241202;
UniRef90	TRINITY_DN212684_c7_g10	TRINITY_DN212684_c7_g10_i1	g.106	UniRef90_E0CSI1	E0CSI1	82.35	3e-77	248	X	Probable bifunctional methylthioribulose-1-phosphate dehydratase/enolase-phosphatase E1 1 [Includes: Methylthioribulose-1-phosphate dehydratase (MTRu-1-P dehydratase) (EC 4.2.1.109); Enolase-phosphatase E1 (EC 3.1.3.77) (2,3-diketo-5-methylthio-1-phosphopentane phosphatase)]	VIT_19s0014g02480	Vitis vinifera (Grape)	GO:0019509,GO:0043874,GO:0009570,GO:0005829,GO:0000287,GO:0046570	.	.
UniRef90	TRINITY_DN212684_c7_g13	TRINITY_DN212684_c7_g13_i1	g.107	UniRef90_U5FWU8	U5FWU8	62.79	1e-07	57	X	Uncharacterized protein	POPTR_0011s11900g	Populus trichocarpa (Western balsam poplar) (Populus balsamifera subsp. trichocarpa)	GO:0019509,GO:0043874,GO:0005737,GO:0000287	K16054;	pop:POPTR_0011s11900g;
NR	TRINITY_DN212433_c12_g7	TRINITY_DN212433_c12_g7_i1	g.109	gi|297739452|emb|CBI29634.3|	CBI29634.3	92.86	6e-26	113	X	.	.	.	.	.	.
UniRef90	TRINITY_DN200653_c4_g3	TRINITY_DN200653_c4_g3_i1	g.110	UniRef90_K6C0Y9	K6C0Y9	92.31	2e-07	53.5	X	Uncharacterized protein (Fragment)	BAZO_12599	Bacillus azotoformans LMG 9581	.	.	.
UniRef90	TRINITY_DN206763_c4_g2	TRINITY_DN206763_c4_g2_i1	g.111	UniRef90_Q8VWV7	Q8VWV7	81.86	2e-134	389	X	Putative uncharacterized protein (Fragment)	.	Davidia involucrata (Dove tree)	GO:0016021	.	.
UniRef90	TRINITY_DN206763_c4_g1	TRINITY_DN206763_c4_g1_i1	g.113	UniRef90_M5WFJ1	M5WFJ1	75.6	0	762	X	Uncharacterized protein	PRUPE_ppa002050mg	Prunus persica (Peach) (Amygdalus persica)	GO:0009941,GO:0016021,GO:0005886,GO:0009506,GO:0005774	.	pper:PRUPE_ppa002050mg;
UniRef90	TRINITY_DN214791_c4_g2	TRINITY_DN214791_c4_g2_i1	g.114	UniRef90_D7UCB8	D7UCB8	55.4	0	605	X	Putative uncharacterized protein	VIT_15s0046g02480	Vitis vinifera (Grape)	GO:0005524,GO:0004674,GO:0004842	.	vvi:100243070;
UniRef90	TRINITY_DN214791_c4_g1	TRINITY_DN214791_c4_g1_i1	g.116	UniRef90_M0ZG66	M0ZG66	81	0	565	X	Uncharacterized protein	PGSC0003DMG400000043	Solanum tuberosum (Potato)	GO:0005524,GO:0004674,GO:0004842	.	.
UniRef90	TRINITY_DN216446_c5_g12	TRINITY_DN216446_c5_g12_i1	g.117	UniRef90_F6HV00	F6HV00	69.9	2e-140	409	X	Putative uncharacterized protein	VIT_14s0066g01380	Vitis vinifera (Grape)	GO:0009941,GO:0009570,GO:0005739,GO:0005634	.	vvi:100266403;
UniRef90	TRINITY_DN216446_c5_g12	TRINITY_DN216446_c5_g12_i1	g.118	UniRef90_D7TWQ8	D7TWQ8	57.14	8e-25	99.4	X	Putative uncharacterized protein	VIT_14s0066g01370	Vitis vinifera (Grape)	.	.	vvi:100250866;
UniRef90	TRINITY_DN204728_c1_g1	TRINITY_DN204728_c1_g1_i1	g.121	UniRef90_B9SEQ0	B9SEQ0	90.82	0	581	X	Protein AFR, putative	RCOM_0221960	Ricinus communis (Castor bean)	.	.	rcu:RCOM_0221960;
UniRef90	TRINITY_DN204728_c1_g2	TRINITY_DN204728_c1_g2_i1	g.122	UniRef90_I1K1K1	I1K1K1	88.64	2e-78	248	X	Uncharacterized protein	GLYMA_05G004500	Glycine max (Soybean) (Glycine hispida)	GO:0031463,GO:0016567	.	gmx:100788124;
NR	TRINITY_DN179885_c0_g1	TRINITY_DN179885_c0_g1_i1	g.123	gi|225453275|ref|XP_002267346.1|	XP_002267346.1	78.68	2e-69	217	X	.	.	.	.	.	.
UniRef90	TRINITY_DN356769_c0_g1	TRINITY_DN356769_c0_g1_i1	g.124	UniRef90_B2WE35	B2WE35	84.88	9e-43	144	X	Uncharacterized protein	PTRG_08408	Pyrenophora tritici-repentis (strain Pt-1C-BFP) (Wheat tan spot fungus) (Drechslera tritici-repentis)	.	.	.
UniRef90	TRINITY_DN186226_c2_g1	TRINITY_DN186226_c2_g1_i1	g.125	UniRef90_P37225	P37225	87.7	0	812	X	NAD-dependent malic enzyme 59 kDa isoform, mitochondrial (NAD-ME) (EC 1.1.1.39)	.	Solanum tuberosum (Potato)	GO:0051287,GO:0004471,GO:0006108,GO:0046872,GO:0005759	.	.
UniRef90	TRINITY_DN190409_c4_g1	TRINITY_DN190409_c4_g1_i1	g.126	UniRef90_B9RU15	B9RU15	77.08	8e-165	473	X	Probable Histone-lysine N-methyltransferase ATXR5 (EC 2.1.1.43)	ATXR5 RCOM_1460410	Ricinus communis (Castor bean)	GO:0009507,GO:0018024,GO:0005634,GO:0008270	.	rcu:RCOM_1460410;
UniRef90	TRINITY_DN197996_c2_g1	TRINITY_DN197996_c2_g1_i1	g.127	UniRef90_K4BBC2	K4BBC2	59.39	3e-72	229	X	Uncharacterized protein	.	Solanum lycopersicum (Tomato) (Lycopersicon esculentum)	.	.	sly:104645730;
UniRef90	TRINITY_DN197996_c2_g1	TRINITY_DN197996_c2_g1_i1	g.128	UniRef90_Q9ZPL5	Q9ZPL5	92.26	5e-100	305	X	Cystathionine gamma-synthase	metB	Nicotiana tabacum (Common tobacco)	GO:0003824,GO:0030170	.	.
UniRef90	TRINITY_DN203961_c1_g1	TRINITY_DN203961_c1_g1_i1	g.129	UniRef90_A9PHT0	A9PHT0	50.44	8e-149	442	X	DNA repair ATPase-related family protein	POPTR_0018s03920g	Populus trichocarpa (Western balsam poplar) (Populus balsamifera subsp. trichocarpa)	GO:0016021	.	pop:POPTR_0018s03920g;
UniRef90	TRINITY_DN210200_c4_g4	TRINITY_DN210200_c4_g4_i1	g.130	UniRef90_K4AWX8	K4AWX8	57.25	9e-36	139	X	Uncharacterized protein	.	Solanum lycopersicum (Tomato) (Lycopersicon esculentum)	.	K19073;	sly:101247061;
UniRef90	TRINITY_DN210200_c4_g3	TRINITY_DN210200_c4_g3_i1	g.133	UniRef90_K4AWX8	K4AWX8	60.14	1e-39	149	X	Uncharacterized protein	.	Solanum lycopersicum (Tomato) (Lycopersicon esculentum)	.	K19073;	sly:101247061;
UniRef90	TRINITY_DN210200_c4_g2	TRINITY_DN210200_c4_g2_i1	g.135	UniRef90_M5XCF6	M5XCF6	91.41	0	551	X	Uncharacterized protein	PRUPE_ppa006294mg	Prunus persica (Peach) (Amygdalus persica)	.	K19073;	pper:PRUPE_ppa006294mg;
UniRef90	TRINITY_DN93242_c0_g2	TRINITY_DN93242_c0_g2_i1	g.136	UniRef90_U5GL21	U5GL21	84.26	7e-60	206	X	Uncharacterized protein	POPTR_0004s24030g	Populus trichocarpa (Western balsam poplar) (Populus balsamifera subsp. trichocarpa)	GO:0005524,GO:0016021,GO:0004674	.	pop:POPTR_0004s24030g;
UniRef90	TRINITY_DN93242_c0_g1	TRINITY_DN93242_c0_g1_i1	g.137	UniRef90_K4B1J8	K4B1J8	85.71	3e-66	224	X	Uncharacterized protein	.	Solanum lycopersicum (Tomato) (Lycopersicon esculentum)	GO:0005524,GO:0016021,GO:0004672	.	.
UniRef90	TRINITY_DN207561_c1_g3	TRINITY_DN207561_c1_g3_i1	g.138	UniRef90_D7U2D9	D7U2D9	89.6	1e-158	454	X	Putative uncharacterized protein	VIT_07s0005g00950	Vitis vinifera (Grape)	GO:0051724,GO:0031969,GO:0016021,GO:0005739,GO:0003735,GO:0006412,GO:0055085	K15115;	vvi:100258843;
UniRef90	TRINITY_DN207561_c1_g6	TRINITY_DN207561_c1_g6_i1	g.139	UniRef90_D7U2D9	D7U2D9	85.61	1e-74	235	X	Putative uncharacterized protein	VIT_07s0005g00950	Vitis vinifera (Grape)	GO:0051724,GO:0031969,GO:0016021,GO:0005739,GO:0003735,GO:0006412,GO:0055085	K15115;	vvi:100258843;
UniRef90	TRINITY_DN207561_c1_g7	TRINITY_DN207561_c1_g7_i1	g.140	UniRef90_D7U2D9	D7U2D9	87.01	9e-87	267	X	Putative uncharacterized protein	VIT_07s0005g00950	Vitis vinifera (Grape)	GO:0051724,GO:0031969,GO:0016021,GO:0005739,GO:0003735,GO:0006412,GO:0055085	K15115;	vvi:100258843;
UniRef90	TRINITY_DN207561_c1_g5	TRINITY_DN207561_c1_g5_i1	g.141	UniRef90_D7U2D9	D7U2D9	86.9	2e-102	307	X	Putative uncharacterized protein	VIT_07s0005g00950	Vitis vinifera (Grape)	GO:0051724,GO:0031969,GO:0016021,GO:0005739,GO:0003735,GO:0006412,GO:0055085	K15115;	vvi:100258843;
NR	TRINITY_DN215955_c11_g19	TRINITY_DN215955_c11_g19_i1	g.142	gi|168014447|ref|XP_001759763.1|	XP_001759763.1	75.49	1e-45	155	X	.	.	.	.	.	.
UniRef90	TRINITY_DN214818_c2_g2	TRINITY_DN214818_c2_g2_i1	g.143	UniRef90_M5X1X5	M5X1X5	81.47	1e-135	400	X	Uncharacterized protein	PRUPE_ppa008297mg	Prunus persica (Peach) (Amygdalus persica)	GO:0043132,GO:0016021,GO:0005777,GO:0044375,GO:0005774	K13354;	pper:PRUPE_ppa008297mg;
UniRef90	TRINITY_DN214818_c2_g2	TRINITY_DN214818_c2_g2_i1	g.144	UniRef90_I3T4Y4	I3T4Y4	68.67	3e-31	117	X	Uncharacterized protein	.	Lotus japonicus (Lotus corniculatus var. japonicus)	GO:0016021,GO:0006810	.	.
UniRef90	TRINITY_DN211677_c4_g8	TRINITY_DN211677_c4_g8_i1	g.146	UniRef90_B9S2G7	B9S2G7	97.39	4e-80	242	X	Protein phsophatase-2a, putative	RCOM_0699410	Ricinus communis (Castor bean)	GO:0016787	K04382;	rcu:RCOM_0699410;
UniRef90	TRINITY_DN194674_c1_g1	TRINITY_DN194674_c1_g1_i1	g.147	UniRef90_M5X9L0	M5X9L0	44.57	4e-47	176	X	Uncharacterized protein	PRUPE_ppa002279mg	Prunus persica (Peach) (Amygdalus persica)	.	.	pper:PRUPE_ppa002279mg;
UniRef90	TRINITY_DN181878_c0_g1	TRINITY_DN181878_c0_g1_i1	g.148	UniRef90_D9ZIP1	D9ZIP1	61.94	3e-48	167	X	BHLH domain class transcription factor	BHLH18	Malus domestica (Apple) (Pyrus malus)	.	.	mdm:103440683;
UniRef90	TRINITY_DN199483_c4_g9	TRINITY_DN199483_c4_g9_i1	g.150	UniRef90_M5XLP4	M5XLP4	80	9e-49	164	X	Uncharacterized protein	PRUPE_ppa011256mg	Prunus persica (Peach) (Amygdalus persica)	.	K15135;	pper:PRUPE_ppa011256mg;
UniRef90	TRINITY_DN199621_c1_g1	TRINITY_DN199621_c1_g1_i1	g.151	UniRef90_M1CAP1	M1CAP1	60.21	0	576	X	Uncharacterized protein	PGSC0003DMG400024686	Solanum tuberosum (Potato)	GO:0009926,GO:0005783,GO:0016021,GO:0005739,GO:0009733,GO:0009612,GO:0005774	.	sot:102587568;
UniRef90	TRINITY_DN36675_c0_g1	TRINITY_DN36675_c0_g1_i1	g.153	UniRef90_M1AIY0	M1AIY0	89.7	6e-155	442	X	Uncharacterized protein	PGSC0003DMG401009190	Solanum tuberosum (Potato)	.	.	.
UniRef90	TRINITY_DN188230_c1_g1	TRINITY_DN188230_c1_g1_i1	g.154	UniRef90_D7UDF2	D7UDF2	62.89	8e-41	152	X	Putative uncharacterized protein	VIT_18s0122g00670	Vitis vinifera (Grape)	GO:0003677,GO:0005634	K11649;	vvi:100258194;
UniRef90	TRINITY_DN194528_c0_g19	TRINITY_DN194528_c0_g19_i1	g.156	UniRef90_C7DUY8	C7DUY8	57.89	1e-41	150	X	Zinc finger protein	.	Carica papaya (Papaya)	GO:0008270	.	.
UniRef90	TRINITY_DN194528_c0_g18	TRINITY_DN194528_c0_g18_i1	g.157	UniRef90_C7DUY8	C7DUY8	58.52	1e-41	150	X	Zinc finger protein	.	Carica papaya (Papaya)	GO:0008270	.	.
UniRef90	TRINITY_DN194528_c0_g17	TRINITY_DN194528_c0_g17_i1	g.158	UniRef90_C7DUY8	C7DUY8	58.52	1e-41	150	X	Zinc finger protein	.	Carica papaya (Papaya)	GO:0008270	.	.
UniRef90	TRINITY_DN194528_c0_g16	TRINITY_DN194528_c0_g16_i1	g.159	UniRef90_C7DUY8	C7DUY8	57.89	1e-41	150	X	Zinc finger protein	.	Carica papaya (Papaya)	GO:0008270	.	.
UniRef90	TRINITY_DN194528_c0_g11	TRINITY_DN194528_c0_g11_i1	g.160	UniRef90_C7DUY8	C7DUY8	58.52	1e-41	150	X	Zinc finger protein	.	Carica papaya (Papaya)	GO:0008270	.	.
UniRef90	TRINITY_DN194528_c0_g10	TRINITY_DN194528_c0_g10_i1	g.161	UniRef90_C7DUY8	C7DUY8	57.89	1e-41	150	X	Zinc finger protein	.	Carica papaya (Papaya)	GO:0008270	.	.
UniRef90	TRINITY_DN194528_c0_g13	TRINITY_DN194528_c0_g13_i1	g.162	UniRef90_C7DUY8	C7DUY8	57.89	1e-41	150	X	Zinc finger protein	.	Carica papaya (Papaya)	GO:0008270	.	.
UniRef90	TRINITY_DN194528_c0_g12	TRINITY_DN194528_c0_g12_i1	g.163	UniRef90_C7DUY8	C7DUY8	57.89	1e-41	150	X	Zinc finger protein	.	Carica papaya (Papaya)	GO:0008270	.	.
UniRef90	TRINITY_DN193964_c4_g9	TRINITY_DN193964_c4_g9_i1	g.164	UniRef90_M5VM43	M5VM43	73.7	1e-160	468	X	Uncharacterized protein	PRUPE_ppa005841mg	Prunus persica (Peach) (Amygdalus persica)	GO:0000033,GO:0005783,GO:0016021,GO:0006486	K03845;	pper:PRUPE_ppa005841mg;
UniRef90	TRINITY_DN209178_c9_g3	TRINITY_DN209178_c9_g3_i1	g.165	UniRef90_D7THW7	D7THW7	78.4	0	1264	X	Putative uncharacterized protein	VIT_08s0007g08490	Vitis vinifera (Grape)	GO:0004222,GO:0005739,GO:0043171,GO:0016485,GO:0051603,GO:0008270	K01408;	vvi:100241851;
NR	TRINITY_DN204345_c2_g5	TRINITY_DN204345_c2_g5_i1	g.166	gi|460368775|ref|XP_004230240.1|	XP_004230240.1	83.65	4e-55	189	X	.	.	.	.	.	.
UniRef90	TRINITY_DN214692_c6_g56	TRINITY_DN214692_c6_g56_i1	g.167	UniRef90_M5XGD8	M5XGD8	81.29	5e-79	248	X	Uncharacterized protein	PRUPE_ppa007377mg	Prunus persica (Peach) (Amygdalus persica)	GO:0010181,GO:0016491	K05894;	pper:PRUPE_ppa007377mg;
UniRef90	TRINITY_DN214692_c6_g57	TRINITY_DN214692_c6_g57_i1	g.168	UniRef90_UPI0002B43D8A	UPI0002B43D8A	84.85	4e-78	246	X	Uncharacterized protein	Csa_2G395815	Cucumis sativus (Cucumber)	GO:0010181,GO:0016491	K05894;	csv:101203714;
UniRef90	TRINITY_DN214692_c6_g58	TRINITY_DN214692_c6_g58_i1	g.169	UniRef90_B9SKA1	B9SKA1	84.31	3e-57	188	X	12-oxophytodienoate reductase opr, putative (EC 1.3.1.42)	RCOM_1030060	Ricinus communis (Castor bean)	GO:0016629,GO:0010181	K05894;	rcu:RCOM_1030060;
UniRef90	TRINITY_DN103332_c1_g1	TRINITY_DN103332_c1_g1_i1	g.170	UniRef90_A5BWU1	A5BWU1	78.63	1e-69	225	X	Putative uncharacterized protein	VITISV_005005	Vitis vinifera (Grape)	.	.	vvi:100265306;
UniRef90	TRINITY_DN206961_c3_g1	TRINITY_DN206961_c3_g1_i1	g.171	UniRef90_A9PL91	A9PL91	57.2	7e-140	420	X	RAP2-like protein	RAP2L1	Populus trichocarpa (Western balsam poplar) (Populus balsamifera subsp. trichocarpa)	GO:0003677,GO:0005634,GO:0003700,GO:0006351	.	.
UniRef90	TRINITY_DN207396_c1_g1	TRINITY_DN207396_c1_g1_i1	g.172	UniRef90_D7T3I2	D7T3I2	66.27	1e-140	415	X	Putative uncharacterized protein	VIT_00s0179g00360	Vitis vinifera (Grape)	.	.	.
UniRef90	TRINITY_DN213581_c0_g11	TRINITY_DN213581_c0_g11_i1	g.173	UniRef90_M5XLK2	M5XLK2	68.77	2e-110	345	X	Uncharacterized protein	PRUPE_ppa002107mg	Prunus persica (Peach) (Amygdalus persica)	GO:0008270	K10635;	pper:PRUPE_ppa002107mg;
UniRef90	TRINITY_DN213581_c0_g12	TRINITY_DN213581_c0_g12_i1	g.175	UniRef90_A5BKN3	A5BKN3	73.08	4e-37	142	X	Putative uncharacterized protein	VITISV_042276	Vitis vinifera (Grape)	GO:0008270	.	.
UniRef90	TRINITY_DN200890_c3_g2	TRINITY_DN200890_c3_g2_i1	g.176	UniRef90_M5XG96	M5XG96	71.74	2e-67	213	X	Uncharacterized protein	PRUPE_ppa020868mg	Prunus persica (Peach) (Amygdalus persica)	.	.	pper:PRUPE_ppa020868mg;
UniRef90	TRINITY_DN212368_c7_g11	TRINITY_DN212368_c7_g11_i1	g.178	UniRef90_M5WB24	M5WB24	92.5	7e-73	231	X	Uncharacterized protein	PRUPE_ppa007843mg	Prunus persica (Peach) (Amygdalus persica)	GO:0005524,GO:0004674	.	pper:PRUPE_ppa007843mg;
NR	TRINITY_DN201571_c2_g2	TRINITY_DN201571_c2_g2_i1	g.179	gi|1021032236|gb|KZM90020.1|	KZM90020.1	61.6	4e-33	130	X	.	.	.	.	.	.
UniRef90	TRINITY_DN201571_c2_g1	TRINITY_DN201571_c2_g1_i1	g.180	UniRef90_M5WTS1	M5WTS1	93.17	2e-106	321	X	Uncharacterized protein	PRUPE_ppa006105mg	Prunus persica (Peach) (Amygdalus persica)	.	.	pper:PRUPE_ppa006105mg;
UniRef90	TRINITY_DN214351_c1_g3	TRINITY_DN214351_c1_g3_i1	g.181	UniRef90_M0ZVV7	M0ZVV7	74.83	1e-80	249	X	Uncharacterized protein	PGSC0003DMG401003592	Solanum tuberosum (Potato)	GO:0003824	.	.
UniRef90	TRINITY_DN201364_c6_g1	TRINITY_DN201364_c6_g1_i1	g.182	UniRef90_A5BMT8	A5BMT8	80.22	4e-106	316	X	Putative uncharacterized protein	VITISV_012577	Vitis vinifera (Grape)	.	.	vvi:100267229;
UniRef90	TRINITY_DN214444_c9_g2	TRINITY_DN214444_c9_g2_i1	g.184	UniRef90_B9IIX2	B9IIX2	63.96	1e-82	255	X	Uncharacterized protein	POPTR_0016s08270g	Populus trichocarpa (Western balsam poplar) (Populus balsamifera subsp. trichocarpa)	GO:0016021	.	pop:POPTR_0016s08270g;
UniRef90	TRINITY_DN194859_c4_g1	TRINITY_DN194859_c4_g1_i1	g.185	UniRef90_E0CRD7	E0CRD7	64.33	8e-127	375	X	GrpE protein homolog	VIT_18s0001g04190	Vitis vinifera (Grape)	GO:0000774,GO:0009570,GO:0005507,GO:0005759,GO:0006457	.	vvi:100260744;
UniRef90	TRINITY_DN202282_c6_g1	TRINITY_DN202282_c6_g1_i1	g.186	UniRef90_F6H8F3	F6H8F3	78.69	0	704	X	Phosphoserine aminotransferase (EC 2.6.1.52)	VIT_00s2579g00010	Vitis vinifera (Grape)	GO:0006564,GO:0004648	K00831;	vvi:100854216;
UniRef90	TRINITY_DN204243_c2_g2	TRINITY_DN204243_c2_g2_i1	g.189	UniRef90_F6HCH7	F6HCH7	81.55	6e-98	298	X	Putative uncharacterized protein	VIT_11s0118g00500	Vitis vinifera (Grape)	GO:0030433,GO:0005788,GO:0009651,GO:0030970	K10088;	vvi:100253925;
UniRef90	TRINITY_DN199340_c0_g3	TRINITY_DN199340_c0_g3_i1	g.190	UniRef90_F6HXF0	F6HXF0	94.57	1e-56	188	X	Putative uncharacterized protein	VIT_09s0002g07160	Vitis vinifera (Grape)	GO:0003860	.	.
UniRef90	TRINITY_DN181795_c1_g1	TRINITY_DN181795_c1_g1_i1	g.191	UniRef90_I1LWB8	I1LWB8	78.76	3e-111	329	O	Uncharacterized protein	GLYMA_13G073200	Glycine max (Soybean) (Glycine hispida)	GO:0005853,GO:0003746	.	.
UniRef90	TRINITY_DN199882_c1_g1	TRINITY_DN199882_c1_g1_i1	g.192	UniRef90_Q2VEX7	Q2VEX7	91.49	0	974	X	Putative lycopene beta cyclase	LCYB	Daucus carota subsp. sativus	GO:0016117,GO:0016705	.	.
UniRef90	TRINITY_DN190513_c1_g2	TRINITY_DN190513_c1_g2_i1	g.195	UniRef90_M5XS92	M5XS92	44.09	5e-25	107	O	Uncharacterized protein	PRUPE_ppa007163mg	Prunus persica (Peach) (Amygdalus persica)	GO:0005829,GO:0004144,GO:0019432	.	pper:PRUPE_ppa007163mg;
UniRef90	TRINITY_DN205680_c1_g1	TRINITY_DN205680_c1_g1_i1	g.196	UniRef90_A5BSP2	A5BSP2	83.33	6e-75	243	X	Putative uncharacterized protein	VITISV_035465	Vitis vinifera (Grape)	GO:0016787,GO:0006629	.	.
UniRef90	TRINITY_DN205680_c1_g2	TRINITY_DN205680_c1_g2_i1	g.197	UniRef90_A5BSP2	A5BSP2	71.27	2e-180	524	X	Putative uncharacterized protein	VITISV_035465	Vitis vinifera (Grape)	GO:0016787,GO:0006629	.	.
UniRef90	TRINITY_DN205680_c1_g3	TRINITY_DN205680_c1_g3_i1	g.198	UniRef90_A5BSP2	A5BSP2	74.81	0	812	X	Putative uncharacterized protein	VITISV_035465	Vitis vinifera (Grape)	GO:0016787,GO:0006629	.	.
UniRef90	TRINITY_DN212997_c2_g2	TRINITY_DN212997_c2_g2_i1	g.199	UniRef90_M5WWE2	M5WWE2	57.66	5e-35	134	X	Uncharacterized protein	PRUPE_ppa004377mg	Prunus persica (Peach) (Amygdalus persica)	GO:0020037,GO:0005506,GO:0004497,GO:0016705	.	pper:PRUPE_ppa004377mg;
NR	TRINITY_DN178132_c1_g2	TRINITY_DN178132_c1_g2_i1	g.201	gi|470126899|ref|XP_004299419.1|	XP_004299419.1	77.69	1e-58	197	X	.	.	.	.	.	.
UniRef90	TRINITY_DN216725_c4_g6	TRINITY_DN216725_c4_g6_i1	g.202	UniRef90_F6HVH7	F6HVH7	62.07	1e-11	68.2	X	Putative uncharacterized protein	VIT_14s0081g00710	Vitis vinifera (Grape)	.	.	vvi:100256476;
UniRef90	TRINITY_DN216725_c4_g2	TRINITY_DN216725_c4_g2_i1	g.203	UniRef90_B9I5M2	B9I5M2	65.9	9e-152	445	X	Uncharacterized protein	POPTR_0013s04210g	Populus trichocarpa (Western balsam poplar) (Populus balsamifera subsp. trichocarpa)	.	.	pop:POPTR_0013s04210g;
UniRef90	TRINITY_DN216725_c4_g9	TRINITY_DN216725_c4_g9_i1	g.204	UniRef90_F6HVH7	F6HVH7	65.82	6e-22	99.4	X	Putative uncharacterized protein	VIT_14s0081g00710	Vitis vinifera (Grape)	.	.	vvi:100256476;
UniRef90	TRINITY_DN213643_c6_g1	TRINITY_DN213643_c6_g1_i1	g.205	UniRef90_D7U7P1	D7U7P1	93.33	5e-50	177	X	Hexosyltransferase (EC 2.4.1.-)	VIT_15s0048g01300	Vitis vinifera (Grape)	GO:0000139,GO:0005768,GO:0010289,GO:0016021,GO:0047262,GO:0005802	K13648;	vvi:100252372;
UniRef90	TRINITY_DN190795_c2_g2	TRINITY_DN190795_c2_g2_i1	g.206	UniRef90_K4CD31	K4CD31	65.51	7e-135	396	X	Cytidine deaminase (EC 3.5.4.5)	.	Solanum lycopersicum (Tomato) (Lycopersicon esculentum)	GO:0004126,GO:0009972,GO:0005829,GO:0008270	K01489;	sly:101255711;
UniRef90	TRINITY_DN164806_c1_g1	TRINITY_DN164806_c1_g1_i1	g.207	UniRef90_M5VKV5	M5VKV5	82.11	3e-102	310	O	Uncharacterized protein	PRUPE_ppa007633mg	Prunus persica (Peach) (Amygdalus persica)	GO:0016021,GO:0022891	.	.
UniRef90	TRINITY_DN211207_c6_g8	TRINITY_DN211207_c6_g8_i1	g.208	UniRef90_A5BWB6	A5BWB6	54.96	2e-85	267	X	Putative uncharacterized protein	VITISV_020724	Vitis vinifera (Grape)	GO:0016021	K07252;	vvi:100265095;
UniRef90	TRINITY_DN202164_c7_g3	TRINITY_DN202164_c7_g3_i1	g.209	UniRef90_M0UEG5	M0UEG5	94.69	1e-69	221	X	Uncharacterized protein	.	Hordeum vulgare var. distichum (Domesticated barley)	GO:0005524,GO:0016020,GO:0004222	.	.
UniRef90	TRINITY_DN194192_c2_g3	TRINITY_DN194192_c2_g3_i1	g.210	UniRef90_A5C3X8	A5C3X8	49.35	2e-16	81.3	X	Putative uncharacterized protein	VITISV_017395	Vitis vinifera (Grape)	GO:0003690,GO:0005739,GO:0006355	.	.
UniRef90	TRINITY_DN212323_c3_g1	TRINITY_DN212323_c3_g1_i1	g.211	UniRef90_M5W2B1	M5W2B1	73.68	9e-51	181	X	Uncharacterized protein	PRUPE_ppa002128mg	Prunus persica (Peach) (Amygdalus persica)	.	.	pper:PRUPE_ppa002128mg;
UniRef90	TRINITY_DN173276_c0_g2	TRINITY_DN173276_c0_g2_i1	g.212	UniRef90_K7PRX9	K7PRX9	88.89	5e-60	205	X	Hydroxymethylbutenyl diphosphate synthase	HDS	Camellia sinensis (Tea)	GO:0046429,GO:0005506,GO:0016114	.	.
UniRef90	TRINITY_DN215555_c4_g2	TRINITY_DN215555_c4_g2_i1	g.213	UniRef90_B9HE22	B9HE22	89.26	0	746	X	Kinase family protein	POPTR_0006s25290g	Populus trichocarpa (Western balsam poplar) (Populus balsamifera subsp. trichocarpa)	GO:0005524,GO:0016055,GO:0005737,GO:0006897,GO:0005634,GO:0018105,GO:0004674,GO:0008360	.	pop:POPTR_0006s25290g;
UniRef90	TRINITY_DN194959_c1_g1	TRINITY_DN194959_c1_g1_i1	g.215	UniRef90_C6T7D0	C6T7D0	78.92	1e-111	335	X	Uncharacterized protein	GLYMA_10G154500	Glycine max (Soybean) (Glycine hispida)	GO:0034399,GO:0005730,GO:0030687,GO:0006364,GO:0042273	K14823;	gmx:100805013;
UniRef90	TRINITY_DN194959_c1_g1	TRINITY_DN194959_c1_g1_i1	g.216	UniRef90_M5XT85	M5XT85	36.88	5e-16	77.8	X	Uncharacterized protein	PRUPE_ppa015846mg	Prunus persica (Peach) (Amygdalus persica)	GO:0016021	.	pper:PRUPE_ppa015846mg;
UniRef90	TRINITY_DN353955_c830_g2	TRINITY_DN353955_c830_g2_i1	g.217	UniRef90_B9IKX9	B9IKX9	86.14	5e-56	193	X	Clathrin assembly family protein	POPTR_0018s01790g	Populus trichocarpa (Western balsam poplar) (Populus balsamifera subsp. trichocarpa)	GO:0005545,GO:0048268,GO:0030136	.	pop:POPTR_0018s01790g;
UniRef90	TRINITY_DN199641_c4_g1	TRINITY_DN199641_c4_g1_i1	g.219	UniRef90_K4BD40	K4BD40	80.59	1e-95	288	X	Uncharacterized protein	.	Solanum lycopersicum (Tomato) (Lycopersicon esculentum)	GO:0005741,GO:0055085	.	.
UniRef90	TRINITY_DN192918_c0_g2	TRINITY_DN192918_c0_g2_i1	g.220	UniRef90_E7BKW9	E7BKW9	75.49	2e-48	167	X	YUCCA-like protein	.	Coffea arabica (Arabian coffee)	GO:0004499,GO:0050661,GO:0050660	.	.
UniRef90	TRINITY_DN192918_c0_g1	TRINITY_DN192918_c0_g1_i1	g.221	UniRef90_E7BKW9	E7BKW9	69.71	3e-133	393	X	YUCCA-like protein	.	Coffea arabica (Arabian coffee)	GO:0004499,GO:0050661,GO:0050660	.	.
UniRef90	TRINITY_DN203472_c3_g5	TRINITY_DN203472_c3_g5_i1	g.222	UniRef90_B9T491	B9T491	79.49	2e-57	192	X	Dopamine beta-monooxygenase, putative	RCOM_0318360	Ricinus communis (Castor bean)	GO:0016021,GO:0004497	.	rcu:RCOM_0318360;
UniRef90	TRINITY_DN217130_c18_g14	TRINITY_DN217130_c18_g14_i1	g.223	UniRef90_M5WGN6	M5WGN6	85.71	3e-53	187	X	Uncharacterized protein	PRUPE_ppa000990mg	Prunus persica (Peach) (Amygdalus persica)	GO:0003676	K11593;	pper:PRUPE_ppa000990mg;
UniRef90	TRINITY_DN215558_c3_g1	TRINITY_DN215558_c3_g1_i1	g.224	UniRef90_F6HFM8	F6HFM8	75.76	3e-09	62	X	Putative uncharacterized protein	VIT_01s0011g03820	Vitis vinifera (Grape)	GO:0008270	K16276;	vvi:100255880;
UniRef90	TRINITY_DN203598_c0_g4	TRINITY_DN203598_c0_g4_i1	g.227	UniRef90_F6H9T9	F6H9T9	75.56	1e-122	366	X	Putative uncharacterized protein	VIT_19s0085g00840	Vitis vinifera (Grape)	GO:0003723,GO:0008168,GO:0005886	.	.
UniRef90	TRINITY_DN203598_c0_g3	TRINITY_DN203598_c0_g3_i1	g.228	UniRef90_F6H9T9	F6H9T9	81.9	1e-51	177	X	Putative uncharacterized protein	VIT_19s0085g00840	Vitis vinifera (Grape)	GO:0003723,GO:0008168,GO:0005886	.	.
UniRef90	TRINITY_DN191077_c1_g1	TRINITY_DN191077_c1_g1_i1	g.229	UniRef90_B9RBE5	B9RBE5	77.36	0	575	X	Glucan endo-1,3-beta-glucosidase, putative (EC 3.2.1.39)	RCOM_1674960	Ricinus communis (Castor bean)	GO:0005975,GO:0042973	.	rcu:RCOM_1674960;
UniRef90	TRINITY_DN136450_c0_g2	TRINITY_DN136450_c0_g2_i1	g.230	UniRef90_B2LMN1	B2LMN1	86.05	2e-45	153	X	50S ribosomal protein L16, chloroplastic	rpl16 GuabCp060	Guizotia abyssinica (Niger) (Ramtilla)	GO:0009507,GO:0019843,GO:0005840,GO:0003735,GO:0006412	.	.
UniRef90	TRINITY_DN214482_c6_g5	TRINITY_DN214482_c6_g5_i1	g.231	UniRef90_F6I1Y1	F6I1Y1	43.88	2e-15	80.5	X	Putative uncharacterized protein	VIT_00s0174g00260	Vitis vinifera (Grape)	GO:0016579,GO:0036459,GO:0006511	K11855;	vvi:100248233;
UniRef90	TRINITY_DN213308_c1_g19	TRINITY_DN213308_c1_g19_i1	g.232	UniRef90_S8CUG7	S8CUG7	92.81	1e-109	338	X	Uncharacterized protein	M569_06230	Genlisea aurea	GO:0005524,GO:0004674	.	.
UniRef90	TRINITY_DN201370_c3_g5	TRINITY_DN201370_c3_g5_i1	g.233	UniRef90_D7TLL2	D7TLL2	64.5	2e-164	491	X	Putative uncharacterized protein	VIT_13s0019g02530	Vitis vinifera (Grape)	GO:0005618,GO:0004252	.	.
UniRef90	TRINITY_DN201370_c3_g5	TRINITY_DN201370_c3_g5_i1	g.234	UniRef90_D7TLK9	D7TLK9	54.32	1e-111	350	X	Putative uncharacterized protein	VIT_13s0019g02560	Vitis vinifera (Grape)	GO:0005618,GO:0004252	.	.
UniRef90	TRINITY_DN201370_c3_g5	TRINITY_DN201370_c3_g5_i1	g.235	UniRef90_B6SRV3	B6SRV3	42.94	7e-11	65.9	X	Putative uncharacterized protein	.	Zea mays (Maize)	.	.	.
UniRef90	TRINITY_DN178203_c2_g1	TRINITY_DN178203_c2_g1_i1	g.237	UniRef90_S8CC06	S8CC06	86.61	2e-70	220	X	Uncharacterized protein (Fragment)	M569_10293	Genlisea aurea	GO:0005840,GO:0003735,GO:0006412	.	.
UniRef90	TRINITY_DN120435_c0_g1	TRINITY_DN120435_c0_g1_i1	g.239	UniRef90_P19366	P19366	100	4e-77	246	X	ATP synthase subunit beta, chloroplastic (EC 3.6.3.14) (ATP synthase F1 sector subunit beta) (F-ATPase subunit beta)	atpB AtCg00480	Arabidopsis thaliana (Mouse-ear cress)	GO:0005524,GO:0015991,GO:0015986,GO:0009535,GO:0046933,GO:0045261	K02112;	ath:ArthCp029;
UniRef90	TRINITY_DN197136_c3_g6	TRINITY_DN197136_c3_g6_i1	g.240	UniRef90_M5VQW4	M5VQW4	77.92	4e-33	127	X	Uncharacterized protein (Fragment)	PRUPE_ppa026309mg	Prunus persica (Peach) (Amygdalus persica)	GO:0003723	K13162;	pper:PRUPE_ppa026309mg;
UniRef90	TRINITY_DN216816_c7_g55	TRINITY_DN216816_c7_g55_i1	g.241	UniRef90_M5X3Q8	M5X3Q8	91.47	1e-75	247	X	Uncharacterized protein	PRUPE_ppa002260mg	Prunus persica (Peach) (Amygdalus persica)	GO:0016021,GO:0008271	.	.
UniRef90	TRINITY_DN115909_c1_g1	TRINITY_DN115909_c1_g1_i1	g.242	UniRef90_K9P1V2	K9P1V2	86.54	2e-63	201	X	Vesicle-associated membrane protein 72	.	Morella rubra	GO:0016021,GO:0016192	.	.
UniRef90	TRINITY_DN186556_c1_g1	TRINITY_DN186556_c1_g1_i1	g.243	UniRef90_K4BKJ5	K4BKJ5	63.21	2e-180	526	X	Uncharacterized protein	.	Solanum lycopersicum (Tomato) (Lycopersicon esculentum)	GO:0016021,GO:0005215	K14638;	sly:101267393;
UniRef90	TRINITY_DN191005_c1_g2	TRINITY_DN191005_c1_g2_i1	g.245	UniRef90_K4BMR7	K4BMR7	79.14	0	575	X	Uncharacterized protein	.	Solanum lycopersicum (Tomato) (Lycopersicon esculentum)	GO:0016788	.	sly:101251962;
UniRef90	TRINITY_DN196923_c0_g1	TRINITY_DN196923_c0_g1_i1	g.246	UniRef90_K4C621	K4C621	69.66	0	628	X	Uncharacterized protein	.	Solanum lycopersicum (Tomato) (Lycopersicon esculentum)	GO:0019005	K10290;	sly:101267814;
UniRef90	TRINITY_DN203836_c3_g1	TRINITY_DN203836_c3_g1_i1	g.247	UniRef90_K4CH06	K4CH06	78.43	2e-52	183	X	Uncharacterized protein	.	Solanum lycopersicum (Tomato) (Lycopersicon esculentum)	GO:0015220,GO:0016021,GO:0010088,GO:0009524,GO:0005886,GO:0009506,GO:0048364,GO:0090603,GO:0097218,GO:0005802,GO:0010051	K15377;	sly:101253105;
NR	TRINITY_DN210860_c2_g2	TRINITY_DN210860_c2_g2_i1	g.248	gi|976926051|gb|KVI09928.1|	KVI09928.1	70.37	4e-10	65.9	X	.	.	.	.	.	.
UniRef90	TRINITY_DN210860_c2_g1	TRINITY_DN210860_c2_g1_i1	g.249	UniRef90_Q1XAN1	Q1XAN1	47.35	1e-85	270	X	Sucrose responsive element binding protein	SREBP	Vitis vinifera (Grape)	GO:0003677	K09422;	vvi:100233128;
UniRef90	TRINITY_DN206211_c0_g3	TRINITY_DN206211_c0_g3_i1	g.250	UniRef90_K4C9B8	K4C9B8	62.53	0	555	X	Uncharacterized protein	.	Solanum lycopersicum (Tomato) (Lycopersicon esculentum)	GO:0004190,GO:0016020,GO:0009505,GO:0030163,GO:0006508	.	sly:101259161;
UniRef90	TRINITY_DN206533_c3166_g8	TRINITY_DN206533_c3166_g8_i1	g.251	UniRef90_S8DCJ1	S8DCJ1	92	2e-23	99.8	X	Uncharacterized protein	M569_14275	Genlisea aurea	GO:0005524,GO:0003676	.	.
UniRef90	TRINITY_DN206533_c3166_g9	TRINITY_DN206533_c3166_g9_i1	g.252	UniRef90_B9MWR8	B9MWR8	96.55	9e-95	293	X	DEAD box RNA helicase family protein	POPTR_0003s03040g	Populus trichocarpa (Western balsam poplar) (Populus balsamifera subsp. trichocarpa)	GO:0005524,GO:0004004,GO:0010501,GO:0005829,GO:0003676	K12823;	pop:POPTR_0003s03040g;
UniRef90	TRINITY_DN206533_c3166_g4	TRINITY_DN206533_c3166_g4_i1	g.253	UniRef90_S8DCJ1	S8DCJ1	94	5e-24	101	X	Uncharacterized protein	M569_14275	Genlisea aurea	GO:0005524,GO:0003676	.	.
UniRef90	TRINITY_DN206533_c3166_g2	TRINITY_DN206533_c3166_g2_i1	g.254	UniRef90_K4BK89	K4BK89	91.58	0	525	X	Uncharacterized protein	.	Solanum lycopersicum (Tomato) (Lycopersicon esculentum)	GO:0005524,GO:0004004,GO:0010501,GO:0003676	K12823;	sly:101265421;
UniRef90	TRINITY_DN202617_c5_g2	TRINITY_DN202617_c5_g2_i1	g.255	UniRef90_M5WSJ9	M5WSJ9	79.64	6e-89	275	X	Uncharacterized protein	PRUPE_ppa007694mg	Prunus persica (Peach) (Amygdalus persica)	.	K15436;	pper:PRUPE_ppa007694mg;
UniRef90	TRINITY_DN207144_c1_g3	TRINITY_DN207144_c1_g3_i1	g.258	UniRef90_K4B1Y3	K4B1Y3	80.56	3e-57	188	X	Uncharacterized protein	.	Solanum lycopersicum (Tomato) (Lycopersicon esculentum)	GO:0006672,GO:0016811,GO:0016021	.	sly:101253229;
UniRef90	TRINITY_DN210846_c3_g2	TRINITY_DN210846_c3_g2_i1	g.259	UniRef90_B9PDV8	B9PDV8	60.48	4e-36	130	O	Deleted.	.	.	.	.	.
UniRef90	TRINITY_DN182501_c2_g1	TRINITY_DN182501_c2_g1_i1	g.261	UniRef90_F4YFB0	F4YFB0	54.14	1e-36	136	X	Uncharacterized protein	.	Camellia sinensis (Tea)	GO:0006457,GO:0015031	.	.
UniRef90	TRINITY_DN208485_c10_g1	TRINITY_DN208485_c10_g1_i1	g.262	UniRef90_Q6JJ41	Q6JJ41	90.85	6e-98	298	X	Putative dihydroflavonol reductase	.	Ipomoea trifida (Morning glory)	GO:0003824,GO:0050662	.	.
UniRef90	TRINITY_DN215712_c2_g1	TRINITY_DN215712_c2_g1_i1	g.263	UniRef90_M1ALQ7	M1ALQ7	47.56	1e-29	122	X	Uncharacterized protein	PGSC0003DMG400009894	Solanum tuberosum (Potato)	GO:0005829	.	.
NR	TRINITY_DN215672_c5_g1	TRINITY_DN215672_c5_g1_i1	g.264	gi|1021051181|gb|KZN08959.1|	KZN08959.1	67.68	5e-42	150	X	.	.	.	.	.	.
NR	TRINITY_DN200249_c1_g1	TRINITY_DN200249_c1_g1_i1	g.265	gi|1021033017|gb|KZM90801.1|	KZM90801.1	82.01	3e-73	238	X	.	.	.	.	.	.
UniRef90	TRINITY_DN175645_c1_g1	TRINITY_DN175645_c1_g1_i1	g.266	UniRef90_UPI0002B4A1B0	UPI0002B4A1B0	83.89	1e-106	313	X	Uncharacterized protein	Csa_5G606500	Cucumis sativus (Cucumber)	.	.	csv:101214933;
UniRef90	TRINITY_DN215581_c1_g1	TRINITY_DN215581_c1_g1_i1	g.267	UniRef90_D7TV88	D7TV88	87.97	5e-76	239	X	Putative uncharacterized protein	VIT_02s0025g00670	Vitis vinifera (Grape)	GO:0009507,GO:0016021,GO:0009643	K07052;	vvi:100250094;
UniRef90	TRINITY_DN207511_c3_g4	TRINITY_DN207511_c3_g4_i1	g.268	UniRef90_E3V0I0	E3V0I0	78.87	1e-107	338	X	Eukaryotic initiation factor iso4G	eIFiso4G	Carica papaya (Papaya)	GO:0003743	.	.
UniRef90	TRINITY_DN208605_c2_g2	TRINITY_DN208605_c2_g2_i1	g.270	UniRef90_M5X1B4	M5X1B4	86.68	0	738	X	Uncharacterized protein	PRUPE_ppa006329mg	Prunus persica (Peach) (Amygdalus persica)	GO:0044237	K03754;	pper:PRUPE_ppa006329mg;
UniRef90	TRINITY_DN208443_c2_g18	TRINITY_DN208443_c2_g18_i1	g.271	UniRef90_K4B421	K4B421	73.63	2e-38	142	X	Uncharacterized protein	.	Solanum lycopersicum (Tomato) (Lycopersicon esculentum)	GO:0005634	K10752;	sly:101266569;
NR	TRINITY_DN214746_c0_g4	TRINITY_DN214746_c0_g4_i1	g.272	gi|1021025624|gb|KZM83412.1|	KZM83412.1	85.71	1e-27	107	X	.	.	.	.	.	.
UniRef90	TRINITY_DN177312_c2_g1	TRINITY_DN177312_c2_g1_i1	g.273	UniRef90_A5C347	A5C347	78.79	3e-58	189	X	Putative uncharacterized protein	VIT_17s0000g05650 VITISV_012441	Vitis vinifera (Grape)	GO:0009535,GO:0016021	.	vvi:100250168;
UniRef90	TRINITY_DN211293_c3_g8	TRINITY_DN211293_c3_g8_i1	g.274	UniRef90_U5G1J3	U5G1J3	93.07	3e-57	196	X	Uncharacterized protein	POPTR_0010s11700g	Populus trichocarpa (Western balsam poplar) (Populus balsamifera subsp. trichocarpa)	GO:0070772,GO:0043550	.	.
UniRef90	TRINITY_DN200501_c5_g5	TRINITY_DN200501_c5_g5_i1	g.276	UniRef90_U5FVX2	U5FVX2	83.76	0	730	X	Uncharacterized protein (Fragment)	POPTR_0013s134902g	Populus trichocarpa (Western balsam poplar) (Populus balsamifera subsp. trichocarpa)	GO:0006075,GO:0003843,GO:0000148,GO:0016021	K11000;	pop:POPTR_0013s134902;
UniRef90	TRINITY_DN200501_c5_g5	TRINITY_DN200501_c5_g5_i1	g.277	UniRef90_K7KY36	K7KY36	97.52	3e-78	253	X	Uncharacterized protein	GLYMA_06G292500	Glycine max (Soybean) (Glycine hispida)	GO:0006075,GO:0003843,GO:0000148,GO:0016021	.	.
UniRef90	TRINITY_DN213612_c3_g20	TRINITY_DN213612_c3_g20_i1	g.279	UniRef90_B9H5I3	B9H5I3	42.99	4e-12	70.1	X	Uncharacterized protein	POPTR_0005s27330g	Populus trichocarpa (Western balsam poplar) (Populus balsamifera subsp. trichocarpa)	GO:0005524,GO:0004674	.	pop:POPTR_0005s27330g;
UniRef90	TRINITY_DN209707_c1_g10	TRINITY_DN209707_c1_g10_i1	g.280	UniRef90_S6DEZ2	S6DEZ2	94.06	2e-60	192	X	Nuclear transcription factor Y subunit B-8-like	.	Cucumis sativus (Cucumber)	GO:0005634,GO:0006355,GO:0043565	.	csv:101212699;
UniRef90	TRINITY_DN208844_c2_g12	TRINITY_DN208844_c2_g12_i1	g.281	UniRef90_M1AJB8	M1AJB8	89.92	1e-72	237	X	Uncharacterized protein	PGSC0003DMG400009295	Solanum tuberosum (Potato)	GO:0005524,GO:0005829,GO:0004386,GO:0003676	K14811;	sot:102592140;
UniRef90	TRINITY_DN210257_c7_g10	TRINITY_DN210257_c7_g10_i1	g.282	UniRef90_M1BJS0	M1BJS0	88.64	3e-49	165	X	Uncharacterized protein	PGSC0003DMG400018195	Solanum tuberosum (Potato)	GO:0005524,GO:0004672	.	.
UniRef90	TRINITY_DN162853_c2_g1	TRINITY_DN162853_c2_g1_i1	g.283	UniRef90_I1N4X7	I1N4X7	82.35	5e-104	308	X	Uncharacterized protein	GLYMA_18G281300	Glycine max (Soybean) (Glycine hispida)	GO:0006474,GO:0031417,GO:0004596	K00670;	gmx:100806790;
UniRef90	TRINITY_DN215124_c3_g5	TRINITY_DN215124_c3_g5_i1	g.285	UniRef90_K4B3K4	K4B3K4	61.26	1e-18	88.6	X	Uncharacterized protein	.	Solanum lycopersicum (Tomato) (Lycopersicon esculentum)	GO:0008270	.	.
UniRef90	TRINITY_DN188249_c0_g1	TRINITY_DN188249_c0_g1_i1	g.287	UniRef90_M1BDS3	M1BDS3	52	2e-47	169	O	Uncharacterized protein	PGSC0003DMG400016638	Solanum tuberosum (Potato)	.	.	sot:102581236;
UniRef90	TRINITY_DN206604_c5_g1	TRINITY_DN206604_c5_g1_i1	g.288	UniRef90_K4C598	K4C598	82.2	0	704	X	Uncharacterized protein	.	Solanum lycopersicum (Tomato) (Lycopersicon esculentum)	GO:0000045,GO:0005829,GO:0019898,GO:0000422,GO:0044804,GO:0080025,GO:0032266,GO:0034045,GO:0006497,GO:0034497	.	sly:101246636;
UniRef90	TRINITY_DN195654_c4_g1	TRINITY_DN195654_c4_g1_i1	g.289	UniRef90_B9I2Z2	B9I2Z2	58.31	1e-136	401	O	Uncharacterized protein	POPTR_0012s07100g	Populus trichocarpa (Western balsam poplar) (Populus balsamifera subsp. trichocarpa)	GO:0051213,GO:0046872	.	pop:POPTR_0012s07100g;
UniRef90	TRINITY_DN188942_c1_g3	TRINITY_DN188942_c1_g3_i1	g.290	UniRef90_B9T4S8	B9T4S8	79.55	2e-68	216	X	Ubiquitin-conjugating enzyme E2 C, putative (EC 6.3.2.19)	RCOM_0332780	Ricinus communis (Castor bean)	GO:0005524,GO:0016874	K06688;	rcu:RCOM_0332780;
UniRef90	TRINITY_DN217281_c22_g16	TRINITY_DN217281_c22_g16_i1	g.291	UniRef90_M5WVA9	M5WVA9	84.76	2e-58	196	X	Uncharacterized protein	PRUPE_ppa005033mg	Prunus persica (Peach) (Amygdalus persica)	GO:0016757	.	.
UniRef90	TRINITY_DN205617_c1_g2	TRINITY_DN205617_c1_g2_i1	g.292	UniRef90_M5WDG8	M5WDG8	35.25	1e-15	81.3	X	Uncharacterized protein	PRUPE_ppa015862mg	Prunus persica (Peach) (Amygdalus persica)	.	.	pper:PRUPE_ppa015862mg;
UniRef90	TRINITY_DN208348_c2_g3	TRINITY_DN208348_c2_g3_i1	g.293	UniRef90_K4CH36	K4CH36	47.67	3e-33	128	X	Uncharacterized protein	.	Solanum lycopersicum (Tomato) (Lycopersicon esculentum)	GO:0016021	.	sly:101244304;
NR	TRINITY_DN213583_c1_g2	TRINITY_DN213583_c1_g2_i1	g.294	gi|731390892|ref|XP_010650543.1|	XP_010650543.1	57.54	8e-129	396	X	.	.	.	.	.	.
UniRef90	TRINITY_DN206522_c2_g3	TRINITY_DN206522_c2_g3_i1	g.295	UniRef90_B9RTF2	B9RTF2	92.71	2e-102	312	X	RNA splicing protein mrs2, mitochondrial, putative	RCOM_0909050	Ricinus communis (Castor bean)	GO:0016021,GO:0046873	K16075;	rcu:RCOM_0909050;
UniRef90	TRINITY_DN193871_c2_g1	TRINITY_DN193871_c2_g1_i1	g.296	UniRef90_D7KN41	D7KN41	49.24	8e-42	158	X	Putative uncharacterized protein	ARALYDRAFT_474663	Arabidopsis lyrata subsp. lyrata (Lyre-leaved rock-cress)	GO:0050660,GO:0016021,GO:0016614	.	aly:ARALYDRAFT_474663;
UniRef90	TRINITY_DN214315_c7_g42	TRINITY_DN214315_c7_g42_i1	g.297	UniRef90_M5WJZ2	M5WJZ2	88.3	0	730	X	Uncharacterized protein	PRUPE_ppa001694mg	Prunus persica (Peach) (Amygdalus persica)	.	K12349;	pper:PRUPE_ppa001694mg;
UniRef90	TRINITY_DN214315_c7_g43	TRINITY_DN214315_c7_g43_i1	g.299	UniRef90_U5GUK2	U5GUK2	83.48	6e-59	199	X	Uncharacterized protein	POPTR_0001s25460g	Populus trichocarpa (Western balsam poplar) (Populus balsamifera subsp. trichocarpa)	.	.	.
UniRef90	TRINITY_DN212807_c4_g3	TRINITY_DN212807_c4_g3_i1	g.300	UniRef90_M1AHK8	M1AHK8	88.08	1e-95	288	X	Uncharacterized protein	PGSC0003DMG400008907	Solanum tuberosum (Potato)	GO:0005524,GO:0004674	.	.
UniRef90	TRINITY_DN212807_c4_g6	TRINITY_DN212807_c4_g6_i1	g.301	UniRef90_A3RI54	A3RI54	80.62	0	530	X	Protein kinase	.	Solanum tuberosum (Potato)	GO:0005524,GO:0004674	.	sot:102602779;
UniRef90	TRINITY_DN212807_c4_g7	TRINITY_DN212807_c4_g7_i1	g.302	UniRef90_T1LIA0	T1LIA0	61.9	7e-15	72.8	X	Uncharacterized protein	.	Triticum urartu (Red wild einkorn) (Crithodium urartu)	.	.	.
UniRef90	TRINITY_DN212807_c4_g5	TRINITY_DN212807_c4_g5_i1	g.303	UniRef90_D7THN4	D7THN4	88.83	1e-128	379	X	Putative uncharacterized protein	VIT_08s0007g00420	Vitis vinifera (Grape)	GO:0005524,GO:0004674	.	vvi:100251053;
UniRef90	TRINITY_DN212807_c4_g5	TRINITY_DN212807_c4_g5_i1	g.304	UniRef90_M1ARC7	M1ARC7	70.86	7e-69	216	X	Uncharacterized protein	PGSC0003DMG400011005	Solanum tuberosum (Potato)	GO:0005524,GO:0004672	.	.
UniRef90	TRINITY_DN183281_c0_g2	TRINITY_DN183281_c0_g2_i1	g.306	UniRef90_M5WSR6	M5WSR6	55.67	5e-62	201	O	Uncharacterized protein	PRUPE_ppa012283mg	Prunus persica (Peach) (Amygdalus persica)	GO:0005840,GO:0003735,GO:0006412	.	pper:PRUPE_ppa012283mg;
UniRef90	TRINITY_DN215073_c4_g3	TRINITY_DN215073_c4_g3_i1	g.308	UniRef90_M5XFQ9	M5XFQ9	32.75	3e-90	315	X	Uncharacterized protein	PRUPE_ppa026630mg	Prunus persica (Peach) (Amygdalus persica)	.	.	pper:PRUPE_ppa026630mg;
UniRef90	TRINITY_DN205915_c6_g1	TRINITY_DN205915_c6_g1_i1	g.309	UniRef90_Q8WH94	Q8WH94	90.3	0	1361	X	NADH dehydrogenase	ndhF	Escallonia calcottiae	GO:0042773,GO:0008137,GO:0009507,GO:0016021,GO:0048038	.	.
UniRef90	TRINITY_DN205915_c6_g1	TRINITY_DN205915_c6_g1_i1	g.310	UniRef90_Q68RV7	Q68RV7	100	0	642	X	Cytochrome c biogenesis protein CcsA	ccsA PSC1167	Panax ginseng (Korean ginseng)	GO:0009535,GO:0017004,GO:0020037,GO:0016021	.	.
UniRef90	TRINITY_DN205915_c6_g1	TRINITY_DN205915_c6_g1_i1	g.311	UniRef90_G9IB34	G9IB34	98.15	4e-64	222	X	Ycf1 protein	ycf1 ESH1261	Eleutherococcus senticosus	GO:0009507,GO:0016021	.	.
UniRef90	TRINITY_DN213167_c3_g4	TRINITY_DN213167_c3_g4_i1	g.312	UniRef90_F6HE59	F6HE59	55.2	0	544	X	Putative uncharacterized protein	VIT_05s0020g01220	Vitis vinifera (Grape)	GO:0016929,GO:0004175,GO:0005634,GO:0016926	K08592;	vvi:100247642;
UniRef90	TRINITY_DN214976_c4_g3	TRINITY_DN214976_c4_g3_i1	g.314	UniRef90_M5VXC0	M5VXC0	72.87	0	907	X	Uncharacterized protein	PRUPE_ppa000782mg	Prunus persica (Peach) (Amygdalus persica)	GO:0004134,GO:0005829,GO:0010297,GO:0000025,GO:2001070	K00705;	pper:PRUPE_ppa000782mg;
UniRef90	TRINITY_DN214976_c4_g3	TRINITY_DN214976_c4_g3_i1	g.315	UniRef90_M5VXC0	M5VXC0	78.59	0	694	X	Uncharacterized protein	PRUPE_ppa000782mg	Prunus persica (Peach) (Amygdalus persica)	GO:0004134,GO:0005829,GO:0010297,GO:0000025,GO:2001070	K00705;	pper:PRUPE_ppa000782mg;
UniRef90	TRINITY_DN214976_c4_g5	TRINITY_DN214976_c4_g5_i1	g.316	UniRef90_G7L4U5	G7L4U5	92.74	8e-78	254	X	Deleted.	.	.	.	.	.
UniRef90	TRINITY_DN136560_c0_g1	TRINITY_DN136560_c0_g1_i1	g.317	UniRef90_B4UWB7	B4UWB7	54.95	3e-23	97.4	X	Latex-abundant protein (Fragment)	.	Arachis hypogaea (Peanut)	.	.	.
UniRef90	TRINITY_DN136560_c0_g2	TRINITY_DN136560_c0_g2_i1	g.318	UniRef90_B4UWB7	B4UWB7	53.19	1e-22	95.9	X	Latex-abundant protein (Fragment)	.	Arachis hypogaea (Peanut)	.	.	.
UniRef90	TRINITY_DN136560_c0_g4	TRINITY_DN136560_c0_g4_i1	g.319	UniRef90_B4UWB7	B4UWB7	53.76	8e-23	96.3	X	Latex-abundant protein (Fragment)	.	Arachis hypogaea (Peanut)	.	.	.
UniRef90	TRINITY_DN203656_c0_g2	TRINITY_DN203656_c0_g2_i1	g.320	UniRef90_I3S5Q5	I3S5Q5	54.95	1e-33	124	X	Uncharacterized protein	.	Lotus japonicus (Lotus corniculatus var. japonicus)	.	.	.
UniRef90	TRINITY_DN191620_c6_g8	TRINITY_DN191620_c6_g8_i1	g.321	UniRef90_U5GGE6	U5GGE6	65.42	3e-144	426	X	Uncharacterized protein (Fragment)	POPTR_0005s18780g	Populus trichocarpa (Western balsam poplar) (Populus balsamifera subsp. trichocarpa)	.	K04508;	pop:POPTR_0005s18780g;
UniRef90	TRINITY_DN204407_c0_g3	TRINITY_DN204407_c0_g3_i1	g.322	UniRef90_A5ATD8	A5ATD8	85.83	1e-78	239	X	Putative uncharacterized protein	VIT_07s0005g06290 VITISV_008139	Vitis vinifera (Grape)	GO:0005783,GO:0020037,GO:0016021,GO:0046872	.	vvi:100248225;
UniRef90	TRINITY_DN204407_c0_g9	TRINITY_DN204407_c0_g9_i1	g.323	UniRef90_A5ATD8	A5ATD8	84.09	1e-79	241	X	Putative uncharacterized protein	VIT_07s0005g06290 VITISV_008139	Vitis vinifera (Grape)	GO:0005783,GO:0020037,GO:0016021,GO:0046872	.	vvi:100248225;
UniRef90	TRINITY_DN216990_c5_g2	TRINITY_DN216990_c5_g2_i1	g.324	UniRef90_B9TA45	B9TA45	63.64	2e-22	100	X	Putative uncharacterized protein	RCOM_2156040	Ricinus communis (Castor bean)	.	.	rcu:RCOM_2156040;
UniRef90	TRINITY_DN212549_c8_g2	TRINITY_DN212549_c8_g2_i1	g.326	UniRef90_B9SVZ7	B9SVZ7	85.05	4e-57	185	X	Putative uncharacterized protein	RCOM_0225950	Ricinus communis (Castor bean)	.	.	rcu:RCOM_0225950;
UniRef90	TRINITY_DN140129_c0_g1	TRINITY_DN140129_c0_g1_i1	g.327	UniRef90_Q14K69	Q14K69	87.63	9e-58	185	X	Shaggy/glycogen synthase kinase-3 like protein (Fragment)	shag	Platanus acerifolia (London plane tree)	GO:0005524,GO:0004672	.	.
UniRef90	TRINITY_DN202899_c4_g1	TRINITY_DN202899_c4_g1_i1	g.328	UniRef90_B9SMJ4	B9SMJ4	56.96	5e-22	97.8	X	Thermostable beta-glucosidase B, putative	RCOM_0230310	Ricinus communis (Castor bean)	GO:0005975,GO:0004553	.	rcu:RCOM_0230310;
UniRef90	TRINITY_DN138750_c0_g4	TRINITY_DN138750_c0_g4_i1	g.329	UniRef90_B9RPK9	B9RPK9	84.95	3e-49	169	X	Vacuolar protein sorting 26, vps26, putative	RCOM_1379850	Ricinus communis (Castor bean)	.	K18466;	rcu:RCOM_1379850;
UniRef90	TRINITY_DN190897_c1_g1	TRINITY_DN190897_c1_g1_i1	g.330	UniRef90_J9QGS7	J9QGS7	70.32	0	670	X	HSPRO	.	Nicotiana attenuata (Coyote tobacco)	GO:0006952	.	.
UniRef90	TRINITY_DN213007_c1_g10	TRINITY_DN213007_c1_g10_i1	g.333	UniRef90_K4C712	K4C712	88.76	4e-111	334	X	Glycylpeptide N-tetradecanoyltransferase (EC 2.3.1.97)	.	Solanum lycopersicum (Tomato) (Lycopersicon esculentum)	GO:0018008,GO:0005737,GO:0004379	K00671;	sly:101247132;
UniRef90	TRINITY_DN142600_c1_g1	TRINITY_DN142600_c1_g1_i1	g.334	UniRef90_B9RS05	B9RS05	93.33	1e-63	214	X	Casein kinase, putative	RCOM_0801140	Ricinus communis (Castor bean)	GO:0005524,GO:0004672	.	rcu:RCOM_0801140;
UniRef90	TRINITY_DN142600_c1_g2	TRINITY_DN142600_c1_g2_i1	g.335	UniRef90_K4DH56	K4DH56	75.56	7e-38	144	X	Uncharacterized protein	.	Solanum lycopersicum (Tomato) (Lycopersicon esculentum)	GO:0005524,GO:0016055,GO:0005737,GO:0006897,GO:0005634,GO:0018105,GO:0004674,GO:0008360	.	.
UniRef90	TRINITY_DN202077_c5_g2	TRINITY_DN202077_c5_g2_i1	g.339	UniRef90_U5DDE2	U5DDE2	29.27	2e-14	79.3	X	Uncharacterized protein (Fragment)	AMTR_s00832p00008210	Amborella trichopoda	GO:0008234	.	.
UniRef90	TRINITY_DN125634_c0_g2	TRINITY_DN125634_c0_g2_i1	g.340	UniRef90_Q8GUW2	Q8GUW2	76	9e-50	167	X	HSP70 (Fragment)	.	Populus alba (White poplar)	.	.	.
UniRef90	TRINITY_DN189602_c1_g1	TRINITY_DN189602_c1_g1_i1	g.342	UniRef90_M5VYJ1	M5VYJ1	69.37	0	549	X	Uncharacterized protein	PRUPE_ppa006882mg	Prunus persica (Peach) (Amygdalus persica)	.	.	pper:PRUPE_ppa006882mg;
NR	TRINITY_DN214756_c1_g11	TRINITY_DN214756_c1_g11_i1	g.343	gi|661881470|emb|CDP14880.1|	CDP14880.1	77.04	3e-62	211	X	.	.	.	.	.	.
UniRef90	TRINITY_DN201957_c6_g2	TRINITY_DN201957_c6_g2_i1	g.344	UniRef90_I3SXJ0	I3SXJ0	51.95	6e-18	82	X	Uncharacterized protein	.	Lotus japonicus (Lotus corniculatus var. japonicus)	.	.	.
UniRef90	TRINITY_DN201957_c6_g2	TRINITY_DN201957_c6_g2_i1	g.345	UniRef90_G7JBX8	G7JBX8	78.29	3e-65	211	X	Eukaryotic translation initiation factor 2 alpha (Uncharacterized protein)	MTR_3g071540	Medicago truncatula (Barrel medic) (Medicago tribuloides)	GO:0003743	K03237;	mtr:MTR_3g071540;
UniRef90	TRINITY_DN201957_c6_g1	TRINITY_DN201957_c6_g1_i1	g.346	UniRef90_I3SIC1	I3SIC1	79.76	0	541	X	Uncharacterized protein	.	Lotus japonicus (Lotus corniculatus var. japonicus)	GO:0003743	.	.
UniRef90	TRINITY_DN202691_c1_g8	TRINITY_DN202691_c1_g8_i1	g.347	UniRef90_K4BF81	K4BF81	76.47	1e-140	412	O	Rhomboid-like protein (EC 3.4.21.-)	.	Solanum lycopersicum (Tomato) (Lycopersicon esculentum)	GO:0016021,GO:0009506,GO:0016485,GO:0004252	.	sly:101268356;
UniRef90	TRINITY_DN215446_c3_g1	TRINITY_DN215446_c3_g1_i1	g.349	UniRef90_F6HKB3	F6HKB3	93.18	0	616	X	Putative uncharacterized protein	VIT_08s0007g05060	Vitis vinifera (Grape)	GO:0005524,GO:0042626,GO:0043481,GO:0010329,GO:0010328,GO:0009926,GO:0016021,GO:0009640,GO:0005886,GO:0009506,GO:0009958,GO:0008361,GO:0009733,GO:0009637,GO:0048443,GO:0055085	K05658;	vvi:100262262;
UniRef90	TRINITY_DN215446_c3_g1	TRINITY_DN215446_c3_g1_i1	g.350	UniRef90_F6HKB3	F6HKB3	89.63	1e-91	299	X	Putative uncharacterized protein	VIT_08s0007g05060	Vitis vinifera (Grape)	GO:0005524,GO:0042626,GO:0043481,GO:0010329,GO:0010328,GO:0009926,GO:0016021,GO:0009640,GO:0005886,GO:0009506,GO:0009958,GO:0008361,GO:0009733,GO:0009637,GO:0048443,GO:0055085	K05658;	vvi:100262262;
UniRef90	TRINITY_DN201577_c3_g4	TRINITY_DN201577_c3_g4_i1	g.352	UniRef90_F6HW20	F6HW20	70.8	7e-48	164	X	Putative uncharacterized protein	VIT_10s0071g00290	Vitis vinifera (Grape)	GO:0003919,GO:0009231	.	vvi:100254929;
UniRef90	TRINITY_DN201577_c3_g3	TRINITY_DN201577_c3_g3_i1	g.353	UniRef90_F6HW20	F6HW20	76.15	6e-51	172	X	Putative uncharacterized protein	VIT_10s0071g00290	Vitis vinifera (Grape)	GO:0003919,GO:0009231	.	vvi:100254929;
UniRef90	TRINITY_DN201577_c3_g1	TRINITY_DN201577_c3_g1_i1	g.354	UniRef90_F6HW20	F6HW20	74.59	2e-57	189	O	Putative uncharacterized protein	VIT_10s0071g00290	Vitis vinifera (Grape)	GO:0003919,GO:0009231	.	vvi:100254929;
NR	TRINITY_DN202035_c2_g8	TRINITY_DN202035_c2_g8_i1	g.355	gi|1021024581|gb|KZM82369.1|	KZM82369.1	68.36	2e-134	401	X	.	.	.	.	.	.
UniRef90	TRINITY_DN214228_c10_g26	TRINITY_DN214228_c10_g26_i1	g.356	UniRef90_M5W3L4	M5W3L4	80.19	4e-46	166	X	Mitochondrial Rho GTPase (EC 3.6.5.-)	PRUPE_ppa002661mg	Prunus persica (Peach) (Amygdalus persica)	GO:0005525,GO:0003924,GO:0005509,GO:0031307,GO:0007005,GO:0007264	K07870;	pper:PRUPE_ppa002661mg;
UniRef90	TRINITY_DN17169_c0_g1	TRINITY_DN17169_c0_g1_i1	g.357	UniRef90_M0T2Y4	M0T2Y4	85	7e-13	72.4	X	Uncharacterized protein	.	Musa acuminata subsp. malaccensis (Wild banana) (Musa malaccensis)	GO:0015297,GO:0015238,GO:0016021	.	.
UniRef90	TRINITY_DN17169_c0_g2	TRINITY_DN17169_c0_g2_i1	g.358	UniRef90_M0T2Y4	M0T2Y4	85	7e-13	72.4	X	Uncharacterized protein	.	Musa acuminata subsp. malaccensis (Wild banana) (Musa malaccensis)	GO:0015297,GO:0015238,GO:0016021	.	.
UniRef90	TRINITY_DN216428_c4_g1	TRINITY_DN216428_c4_g1_i1	g.359	UniRef90_E0CTF8	E0CTF8	88	0	822	X	Putative uncharacterized protein	VIT_12s0028g03410	Vitis vinifera (Grape)	GO:0016021,GO:0043161,GO:0000209,GO:0042787,GO:0061630,GO:0008270	.	vvi:100243855;
UniRef90	TRINITY_DN201100_c1_g2	TRINITY_DN201100_c1_g2_i1	g.360	UniRef90_E0CRS4	E0CRS4	75.45	7e-121	353	X	Putative uncharacterized protein	VIT_18s0001g07090	Vitis vinifera (Grape)	.	.	vvi:100265992;
UniRef90	TRINITY_DN210691_c5_g1	TRINITY_DN210691_c5_g1_i1	g.361	UniRef90_D7U1V9	D7U1V9	70.69	7e-111	340	X	Reticulon-like protein	VIT_05s0102g01170	Vitis vinifera (Grape)	GO:0003854,GO:0005789,GO:0016021,GO:0005886,GO:0009506,GO:0006694	K07748;	vvi:100245662;
UniRef90	TRINITY_DN217062_c23_g51	TRINITY_DN217062_c23_g51_i1	g.362	UniRef90_M0RHT1	M0RHT1	53.85	1e-14	74.7	X	Uncharacterized protein	.	Musa acuminata subsp. malaccensis (Wild banana) (Musa malaccensis)	.	.	mus:104000956;
UniRef90	TRINITY_DN217439_c16_g50	TRINITY_DN217439_c16_g50_i1	g.363	UniRef90_U5D246	U5D246	83.87	1e-51	174	X	Uncharacterized protein	AMTR_s00036p00239020	Amborella trichopoda	GO:0008168,GO:0006479	.	.
UniRef90	TRINITY_DN169347_c0_g2	TRINITY_DN169347_c0_g2_i1	g.364	UniRef90_A5B4B6	A5B4B6	57.14	3e-53	180	X	Putative uncharacterized protein	VIT_09s0002g02230 VITISV_031741	Vitis vinifera (Grape)	GO:0016021,GO:0005886,GO:0009506	.	vvi:104880217;
UniRef90	TRINITY_DN214688_c0_g1	TRINITY_DN214688_c0_g1_i1	g.365	UniRef90_B9T5C6	B9T5C6	75.59	0	1424	X	Receptor protein kinase, putative (EC 2.7.11.30)	RCOM_0656320	Ricinus communis (Castor bean)	GO:0005524,GO:0016021,GO:0004674	.	rcu:RCOM_0656320;
UniRef90	TRINITY_DN204637_c3_g2	TRINITY_DN204637_c3_g2_i1	g.366	UniRef90_M0ZUK9	M0ZUK9	76.1	1e-176	503	X	Uncharacterized protein	PGSC0003DMG400003266	Solanum tuberosum (Potato)	GO:0009507,GO:0008168	.	sot:102599007;
UniRef90	TRINITY_DN198504_c0_g2	TRINITY_DN198504_c0_g2_i1	g.367	UniRef90_M1CZK9	M1CZK9	69.78	2e-161	469	X	Uncharacterized protein	PGSC0003DMG400030421	Solanum tuberosum (Potato)	GO:0005672,GO:0006367	K03122;	sot:102601502;
NR	TRINITY_DN198504_c0_g1	TRINITY_DN198504_c0_g1_i1	g.368	gi|1021037901|gb|KZM95684.1|	KZM95684.1	79.69	5e-25	107	X	.	.	.	.	.	.
UniRef90	TRINITY_DN198504_c0_g6	TRINITY_DN198504_c0_g6_i1	g.369	UniRef90_U5G3B1	U5G3B1	79.05	2e-73	232	X	Uncharacterized protein	POPTR_0009s04150g	Populus trichocarpa (Western balsam poplar) (Populus balsamifera subsp. trichocarpa)	GO:0016021,GO:0005672,GO:0006367	.	pop:POPTR_0009s04150g;
NR	TRINITY_DN198504_c0_g5	TRINITY_DN198504_c0_g5_i1	g.370	gi|1021037901|gb|KZM95684.1|	KZM95684.1	79.69	4e-25	107	X	.	.	.	.	.	.
UniRef90	TRINITY_DN194781_c4_g6	TRINITY_DN194781_c4_g6_i1	g.371	UniRef90_I3S1X0	I3S1X0	65.67	6e-19	84	X	Uncharacterized protein	.	Lotus japonicus (Lotus corniculatus var. japonicus)	GO:0016021	.	.
UniRef90	TRINITY_DN196703_c0_g6	TRINITY_DN196703_c0_g6_i1	g.372	UniRef90_B9SY94	B9SY94	56.21	1e-54	184	X	Putative uncharacterized protein	RCOM_0845740	Ricinus communis (Castor bean)	.	.	rcu:RCOM_0845740;
UniRef90	TRINITY_DN34652_c0_g1	TRINITY_DN34652_c0_g1_i1	g.373	UniRef90_C7S9U0	C7S9U0	95.22	4e-149	428	O	Transposase	tnpA	Escherichia coli	.	.	pg:8319299;
UniRef90	TRINITY_DN34652_c0_g1	TRINITY_DN34652_c0_g1_i1	g.374	UniRef90_C7S9U1	C7S9U1	100	7e-160	454	O	IS6100 transposase (Transposase for insertion sequence IS6100)	tnpA	Escherichia coli	GO:0015074,GO:0003676	.	pg:8319298;
UniRef90	TRINITY_DN34652_c0_g1	TRINITY_DN34652_c0_g1_i1	g.375	UniRef90_J8VHG4	J8VHG4	99.37	2e-105	318	O	Tn3 family transposase	LH128_26040	Sphingomonas sp. LH128	.	.	.
UniRef90	TRINITY_DN34652_c0_g1	TRINITY_DN34652_c0_g1_i1	g.377	UniRef90_K1E716	K1E716	100	1e-46	156	O	Deleted.	.	.	.	.	.
UniRef90	TRINITY_DN184503_c1_g3	TRINITY_DN184503_c1_g3_i1	g.378	UniRef90_K4DGZ0	K4DGZ0	71.91	4e-42	143	X	Uncharacterized protein	.	Solanum lycopersicum (Tomato) (Lycopersicon esculentum)	GO:0003677,GO:0005634	.	sly:101246607;
NR	TRINITY_DN210568_c2_g1	TRINITY_DN210568_c2_g1_i1	g.379	gi|976911652|gb|KVH98295.1|	KVH98295.1	59.12	7e-19	93.6	X	.	.	.	.	.	.
UniRef90	TRINITY_DN206751_c5_g2	TRINITY_DN206751_c5_g2_i1	g.381	UniRef90_D7TI11	D7TI11	84	1e-102	308	X	Putative uncharacterized protein	VIT_08s0007g07960	Vitis vinifera (Grape)	.	K09529;	vvi:100265910;
UniRef90	TRINITY_DN201264_c0_g4	TRINITY_DN201264_c0_g4_i1	g.382	UniRef90_I6PCC1	I6PCC1	92.59	2e-09	59.3	X	Spermine synthase (Fragment)	.	Dimocarpus longan	.	.	.
UniRef90	TRINITY_DN201264_c0_g7	TRINITY_DN201264_c0_g7_i1	g.383	UniRef90_K4B2R8	K4B2R8	88.57	1e-11	68.6	X	Uncharacterized protein	.	Solanum lycopersicum (Tomato) (Lycopersicon esculentum)	GO:0006281,GO:0003887,GO:0003684,GO:0016020	K03511;	sly:101263644;
UniRef90	TRINITY_DN196387_c2_g3	TRINITY_DN196387_c2_g3_i1	g.384	UniRef90_F6GXS0	F6GXS0	45.05	2e-13	74.7	X	Putative uncharacterized protein	VIT_12s0134g00640	Vitis vinifera (Grape)	GO:0016747	.	.
UniRef90	TRINITY_DN196387_c2_g1	TRINITY_DN196387_c2_g1_i1	g.385	UniRef90_F6GXS0	F6GXS0	46.67	8e-14	75.5	X	Putative uncharacterized protein	VIT_12s0134g00640	Vitis vinifera (Grape)	GO:0016747	.	.
NR	TRINITY_DN375292_c0_g1	TRINITY_DN375292_c0_g1_i1	g.386	gi|502156711|ref|XP_004510609.1|	XP_004510609.1	100	2e-92	280	X	.	.	.	.	.	.
UniRef90	TRINITY_DN173781_c2_g1	TRINITY_DN173781_c2_g1_i1	g.387	UniRef90_M5XLW1	M5XLW1	76.03	0	937	X	Uncharacterized protein	PRUPE_ppa001427mg	Prunus persica (Peach) (Amygdalus persica)	GO:0005524,GO:0004674	.	pper:PRUPE_ppa001427mg;
UniRef90	TRINITY_DN206229_c2_g5	TRINITY_DN206229_c2_g5_i1	g.388	UniRef90_K4BMT1	K4BMT1	57.81	9e-103	326	X	Uncharacterized protein	.	Solanum lycopersicum (Tomato) (Lycopersicon esculentum)	.	.	sly:101256760;
UniRef90	TRINITY_DN192561_c1_g4	TRINITY_DN192561_c1_g4_i1	g.389	UniRef90_D7SVW8	D7SVW8	51.88	2e-35	128	X	Putative uncharacterized protein	VIT_07s0031g00540	Vitis vinifera (Grape)	GO:0019722,GO:0005622,GO:0009506,GO:0004871	.	vvi:100264539;
UniRef90	TRINITY_DN209465_c7_g6	TRINITY_DN209465_c7_g6_i1	g.390	UniRef90_K4C6P1	K4C6P1	70.68	0	572	X	Flavin-containing monooxygenase (EC 1.-.-.-)	.	Solanum lycopersicum (Tomato) (Lycopersicon esculentum)	GO:0004499,GO:0050661,GO:0050660,GO:0004497,GO:0055114	.	sly:101254810;
UniRef90	TRINITY_DN209465_c7_g5	TRINITY_DN209465_c7_g5_i1	g.394	UniRef90_K4B700	K4B700	77.88	1e-47	167	X	Uncharacterized protein	.	Solanum lycopersicum (Tomato) (Lycopersicon esculentum)	GO:0003333,GO:0015171,GO:0016021	K14207;	sly:101253654;
UniRef90	TRINITY_DN209465_c7_g3	TRINITY_DN209465_c7_g3_i1	g.395	UniRef90_B9T738	B9T738	84.56	2e-74	239	X	Amino acid transporter, putative	RCOM_0012320	Ricinus communis (Castor bean)	GO:0016021	K14207;	rcu:RCOM_0012320;
UniRef90	TRINITY_DN209465_c7_g2	TRINITY_DN209465_c7_g2_i1	g.396	UniRef90_A5AQT3	A5AQT3	90.97	5e-92	284	X	Putative uncharacterized protein	VITISV_036511	Vitis vinifera (Grape)	GO:0016021	.	.
UniRef90	TRINITY_DN199382_c1_g1	TRINITY_DN199382_c1_g1_i1	g.397	UniRef90_K4BBR7	K4BBR7	64.81	2e-40	145	X	Uncharacterized protein	.	Solanum lycopersicum (Tomato) (Lycopersicon esculentum)	.	.	sly:101261564;
UniRef90	TRINITY_DN209984_c2_g1	TRINITY_DN209984_c2_g1_i1	g.399	UniRef90_F6GUC0	F6GUC0	40.13	1e-103	341	X	Putative uncharacterized protein	VIT_06s0004g07930	Vitis vinifera (Grape)	.	.	vvi:100253523;
UniRef90	TRINITY_DN202885_c0_g1	TRINITY_DN202885_c0_g1_i1	g.400	UniRef90_UPI0003BF0E2A	UPI0003BF0E2A	100	2e-07	52.8	X	Uncharacterized protein (Fragment)	SHD_0280	Shewanella decolorationis S12	.	.	.
UniRef90	TRINITY_DN199683_c0_g1	TRINITY_DN199683_c0_g1_i1	g.401	UniRef90_B9I2Y3	B9I2Y3	92.86	1e-70	228	X	Uncharacterized protein	POPTR_0012s07020g	Populus trichocarpa (Western balsam poplar) (Populus balsamifera subsp. trichocarpa)	GO:0016021,GO:0016757	K08238;	pop:POPTR_0012s07020g;
UniRef90	TRINITY_DN199683_c0_g1	TRINITY_DN199683_c0_g1_i1	g.402	UniRef90_K4AX42	K4AX42	45.21	2e-11	65.1	X	Uncharacterized protein	.	Solanum lycopersicum (Tomato) (Lycopersicon esculentum)	.	.	.
UniRef90	TRINITY_DN207871_c4_g3	TRINITY_DN207871_c4_g3_i1	g.403	UniRef90_M1BPR7	M1BPR7	56.5	6e-88	275	X	Uncharacterized protein	PGSC0003DMG400019450	Solanum tuberosum (Potato)	.	.	.
NR	TRINITY_DN207871_c4_g2	TRINITY_DN207871_c4_g2_i1	g.404	gi|567880829|ref|XP_006432973.1|	XP_006432973.1	78.9	4e-55	193	X	.	.	.	.	.	.
UniRef90	TRINITY_DN200471_c3_g4	TRINITY_DN200471_c3_g4_i1	g.408	UniRef90_F6HMG8	F6HMG8	69.13	1e-173	504	X	Putative uncharacterized protein	VIT_10s0003g02730	Vitis vinifera (Grape)	GO:0008236	.	vvi:100250320;
UniRef90	TRINITY_DN208660_c1_g1	TRINITY_DN208660_c1_g1_i1	g.410	UniRef90_F6HGB5	F6HGB5	73.38	8e-71	238	X	Putative uncharacterized protein	VIT_01s0010g03760	Vitis vinifera (Grape)	.	.	vvi:104877364;
UniRef90	TRINITY_DN208660_c1_g2	TRINITY_DN208660_c1_g2_i1	g.411	UniRef90_F6HGB5	F6HGB5	52.15	6e-162	490	X	Putative uncharacterized protein	VIT_01s0010g03760	Vitis vinifera (Grape)	.	.	vvi:104877364;
UniRef90	TRINITY_DN362834_c0_g1	TRINITY_DN362834_c0_g1_i1	g.412	UniRef90_P0C0Y4	P0C0Y4	97.53	1e-47	162	X	Probable NADP-dependent mannitol dehydrogenase (MtDH) (EC 1.1.1.138) (Mannitol 2-dehydrogenase [NADP(+)]) (allergen Alt a 8)	.	Alternaria alternata (Alternaria rot fungus) (Torula alternata)	GO:0050085	.	.
UniRef90	TRINITY_DN177158_c1_g2	TRINITY_DN177158_c1_g2_i1	g.413	UniRef90_UPI0003BF0E2A	UPI0003BF0E2A	100	1e-07	53.5	X	Uncharacterized protein (Fragment)	SHD_0280	Shewanella decolorationis S12	.	.	.
UniRef90	TRINITY_DN198791_c2_g1	TRINITY_DN198791_c2_g1_i1	g.414	UniRef90_S8DUM9	S8DUM9	88.12	3e-60	191	X	Uncharacterized protein (Fragment)	M569_07938	Genlisea aurea	.	.	.
UniRef90	TRINITY_DN198791_c2_g5	TRINITY_DN198791_c2_g5_i1	g.415	UniRef90_D7TR32	D7TR32	89.24	4e-102	300	X	Putative uncharacterized protein	VIT_12s0142g00120	Vitis vinifera (Grape)	.	.	vvi:100247442;
UniRef90	TRINITY_DN184037_c3_g1	TRINITY_DN184037_c3_g1_i1	g.416	UniRef90_D7T1C6	D7T1C6	77.81	0	618	X	Putative uncharacterized protein	VIT_06s0009g02320	Vitis vinifera (Grape)	GO:0050515,GO:0005524,GO:0009507,GO:0016114	K00919;	vvi:100261596;
NR	TRINITY_DN200014_c2_g6	TRINITY_DN200014_c2_g6_i1	g.417	gi|1021034827|gb|KZM92611.1|	KZM92611.1	64.02	2e-159	473	X	.	.	.	.	.	.
UniRef90	TRINITY_DN216906_c10_g32	TRINITY_DN216906_c10_g32_i1	g.418	UniRef90_F6H5H0	F6H5H0	90.14	2e-39	149	X	Putative uncharacterized protein	VIT_12s0028g03090	Vitis vinifera (Grape)	GO:0006355,GO:0006351,GO:0010228	.	.
UniRef90	TRINITY_DN216906_c10_g32	TRINITY_DN216906_c10_g32_i1	g.419	UniRef90_K6C0Y9	K6C0Y9	92.31	4e-08	54.7	X	Uncharacterized protein (Fragment)	BAZO_12599	Bacillus azotoformans LMG 9581	.	.	.
UniRef90	TRINITY_DN182936_c2_g1	TRINITY_DN182936_c2_g1_i1	g.420	UniRef90_M5WF21	M5WF21	73.4	9e-148	431	O	Uncharacterized protein	PRUPE_ppa006554mg	Prunus persica (Peach) (Amygdalus persica)	GO:0007568,GO:0005829,GO:0004719,GO:0009651,GO:0009845	K00573;	pper:PRUPE_ppa006554mg;
UniRef90	TRINITY_DN176443_c1_g1	TRINITY_DN176443_c1_g1_i1	g.422	UniRef90_M1BSY1	M1BSY1	85.79	2e-123	367	X	S-acyltransferase (EC 2.3.1.225) (Palmitoyltransferase)	PGSC0003DMG400020241	Solanum tuberosum (Potato)	GO:0016021,GO:0019706,GO:0008270	K16675;	sot:102584986;
UniRef90	TRINITY_DN115456_c0_g1	TRINITY_DN115456_c0_g1_i1	g.423	UniRef90_K4BG21	K4BG21	79.46	7e-54	181	X	Uncharacterized protein	.	Solanum lycopersicum (Tomato) (Lycopersicon esculentum)	GO:0005741,GO:0055085	K15040;	sly:101267584;
UniRef90	TRINITY_DN115456_c0_g2	TRINITY_DN115456_c0_g2_i1	g.424	UniRef90_A5AQ65	A5AQ65	78.22	2e-48	166	X	Putative uncharacterized protein	VIT_07s0129g00170 VITISV_001975	Vitis vinifera (Grape)	GO:0005741,GO:0008308	K15040;	vvi:100266220;
NR	TRINITY_DN216329_c5_g1	TRINITY_DN216329_c5_g1_i1	g.427	gi|641842383|gb|KDO61289.1|	KDO61289.1	54.05	3e-07	58.9	X	.	.	.	.	.	.
UniRef90	TRINITY_DN157504_c0_g1	TRINITY_DN157504_c0_g1_i1	g.429	UniRef90_I1L0U6	I1L0U6	82.99	4e-81	260	X	Importin subunit alpha	GLYMA_09G039600	Glycine max (Soybean) (Glycine hispida)	GO:0006607,GO:0005829,GO:0008139,GO:0005643,GO:0005654,GO:0008565	.	gmx:100780020;
UniRef90	TRINITY_DN213567_c3_g12	TRINITY_DN213567_c3_g12_i1	g.431	UniRef90_I1JWZ9	I1JWZ9	48.74	3e-32	127	X	Uncharacterized protein	GLYMA_04G175900	Glycine max (Soybean) (Glycine hispida)	GO:0016021,GO:0055085	.	gmx:100775628;
UniRef90	TRINITY_DN213567_c3_g14	TRINITY_DN213567_c3_g14_i1	g.432	UniRef90_F6GTB8	F6GTB8	68.52	4e-124	375	X	Putative uncharacterized protein	VIT_17s0000g05470	Vitis vinifera (Grape)	GO:0016021,GO:0055085	.	.
UniRef90	TRINITY_DN212470_c3_g5	TRINITY_DN212470_c3_g5_i1	g.434	UniRef90_F6GUP6	F6GUP6	49.7	2e-54	203	X	Putative uncharacterized protein	VIT_06s0004g00090	Vitis vinifera (Grape)	.	.	.
UniRef90	TRINITY_DN190633_c1_g1	TRINITY_DN190633_c1_g1_i1	g.435	UniRef90_K4D5F9	K4D5F9	74.04	5e-119	353	X	Uncharacterized protein	.	Solanum lycopersicum (Tomato) (Lycopersicon esculentum)	GO:0009535,GO:0010027	K03969;	sly:101257824;
UniRef90	TRINITY_DN205841_c0_g5	TRINITY_DN205841_c0_g5_i1	g.437	UniRef90_F6HV00	F6HV00	70.09	4e-44	154	X	Putative uncharacterized protein	VIT_14s0066g01380	Vitis vinifera (Grape)	GO:0009941,GO:0009570,GO:0005739,GO:0005634	.	vvi:100266403;
UniRef90	TRINITY_DN211213_c1_g5	TRINITY_DN211213_c1_g5_i1	g.438	UniRef90_M5XC21	M5XC21	84.43	2e-97	301	X	Uncharacterized protein	PRUPE_ppa003860mg	Prunus persica (Peach) (Amygdalus persica)	GO:0005507,GO:0016491	.	pper:PRUPE_ppa003860mg;
UniRef90	TRINITY_DN211213_c1_g4	TRINITY_DN211213_c1_g4_i1	g.439	UniRef90_I3SZN0	I3SZN0	83.47	3e-72	222	X	Uncharacterized protein	.	Lotus japonicus (Lotus corniculatus var. japonicus)	GO:0005507,GO:0016491	.	.
UniRef90	TRINITY_DN185884_c0_g1	TRINITY_DN185884_c0_g1_i1	g.440	UniRef90_M1A0X5	M1A0X5	63.16	1e-120	358	X	Uncharacterized protein	PGSC0003DMG400004794	Solanum tuberosum (Potato)	GO:0003950	.	sot:102579011;
UniRef90	TRINITY_DN211213_c1_g2	TRINITY_DN211213_c1_g2_i1	g.442	UniRef90_M5XC21	M5XC21	80.77	6e-68	224	X	Uncharacterized protein	PRUPE_ppa003860mg	Prunus persica (Peach) (Amygdalus persica)	GO:0005507,GO:0016491	.	pper:PRUPE_ppa003860mg;
UniRef90	TRINITY_DN186478_c1_g9	TRINITY_DN186478_c1_g9_i1	g.443	UniRef90_Q8L5H2	Q8L5H2	36.41	4e-18	86.7	O	Phloem protein 2-2	PP2-2	Apium graveolens Dulce Group	.	.	.
NR	TRINITY_DN186478_c1_g2	TRINITY_DN186478_c1_g2_i1	g.444	gi|1021053356|gb|KZN11134.1|	KZN11134.1	47.06	1e-07	56.6	O	.	.	.	.	.	.
UniRef90	TRINITY_DN112545_c0_g1	TRINITY_DN112545_c0_g1_i1	g.445	UniRef90_K4BWC9	K4BWC9	80	8e-60	201	X	Uncharacterized protein	.	Solanum lycopersicum (Tomato) (Lycopersicon esculentum)	GO:0016021,GO:0055085,GO:0005215	K14611;	sly:101262812;
UniRef90	TRINITY_DN204024_c2_g12	TRINITY_DN204024_c2_g12_i1	g.446	UniRef90_K6C0Y9	K6C0Y9	60.87	2e-08	55.8	X	Uncharacterized protein (Fragment)	BAZO_12599	Bacillus azotoformans LMG 9581	.	.	.
UniRef90	TRINITY_DN204024_c2_g12	TRINITY_DN204024_c2_g12_i1	g.447	UniRef90_M5X6K8	M5X6K8	72.46	2e-28	112	X	Uncharacterized protein	PRUPE_ppa011658mg	Prunus persica (Peach) (Amygdalus persica)	GO:0008080	.	pper:PRUPE_ppa011658mg;
UniRef90	TRINITY_DN131749_c0_g1	TRINITY_DN131749_c0_g1_i1	g.448	UniRef90_M5XET8	M5XET8	77.66	2e-39	144	X	Uncharacterized protein	PRUPE_ppa006541mg	Prunus persica (Peach) (Amygdalus persica)	.	.	pper:PRUPE_ppa006541mg;
UniRef90	TRINITY_DN131749_c0_g3	TRINITY_DN131749_c0_g3_i1	g.450	UniRef90_G7IC71	G7IC71	75.53	7e-40	145	X	DUF789 family protein (Uncharacterized protein)	MTR_1g110070	Medicago truncatula (Barrel medic) (Medicago tribuloides)	.	.	mtr:MTR_1g110070;
UniRef90	TRINITY_DN212738_c3_g8	TRINITY_DN212738_c3_g8_i1	g.453	UniRef90_K4AX63	K4AX63	83.96	1e-58	189	X	Uncharacterized protein	.	Solanum lycopersicum (Tomato) (Lycopersicon esculentum)	.	.	sly:101259480;
UniRef90	TRINITY_DN200562_c1_g7	TRINITY_DN200562_c1_g7_i1	g.454	UniRef90_K7M6U9	K7M6U9	72.15	5e-37	131	X	Uncharacterized protein	.	Glycine max (Soybean) (Glycine hispida)	GO:0016787	.	.
NR	TRINITY_DN200562_c1_g3	TRINITY_DN200562_c1_g3_i1	g.455	gi|629126441|gb|KCW90866.1|	KCW90866.1	70.97	2e-40	148	X	.	.	.	.	.	.
UniRef90	TRINITY_DN216074_c2_g2	TRINITY_DN216074_c2_g2_i1	g.456	UniRef90_B9GJX7	B9GJX7	67.91	1e-49	180	X	ABC transporter family protein	POPTR_0001s37340g	Populus trichocarpa (Western balsam poplar) (Populus balsamifera subsp. trichocarpa)	GO:0005524,GO:0042626,GO:0016021	.	pop:POPTR_0001s37340g;
UniRef90	TRINITY_DN188533_c1_g1	TRINITY_DN188533_c1_g1_i1	g.457	UniRef90_D7SJG9	D7SJG9	76.12	1e-153	441	X	Putative uncharacterized protein	VIT_06s0004g08290	Vitis vinifera (Grape)	GO:0003723	K14945;	vvi:100245080;
UniRef90	TRINITY_DN216074_c2_g1	TRINITY_DN216074_c2_g1_i1	g.458	UniRef90_F6I530	F6I530	75.22	0	2283	X	Putative uncharacterized protein	VIT_19s0015g00050	Vitis vinifera (Grape)	GO:0005524,GO:0042626,GO:0016021	.	vvi:100254999;
UniRef90	TRINITY_DN185885_c0_g1	TRINITY_DN185885_c0_g1_i1	g.459	UniRef90_F6HPS3	F6HPS3	79.16	0	855	X	Putative uncharacterized protein	VIT_13s0156g00110	Vitis vinifera (Grape)	GO:0005524	K08900;	vvi:100263212;
UniRef90	TRINITY_DN188434_c1_g2	TRINITY_DN188434_c1_g2_i1	g.460	UniRef90_E0CV79	E0CV79	65.05	2e-156	457	X	Putative uncharacterized protein	VIT_16s0098g01510	Vitis vinifera (Grape)	GO:0009901,GO:0046976,GO:0005634,GO:0006275,GO:0008270	.	.
NR	TRINITY_DN177032_c2_g1	TRINITY_DN177032_c2_g1_i1	g.461	gi|661880242|emb|CDP16038.1|	CDP16038.1	84.62	5e-32	123	X	.	.	.	.	.	.
UniRef90	TRINITY_DN202707_c1_g16	TRINITY_DN202707_c1_g16_i1	g.462	UniRef90_M0ZL04	M0ZL04	49.23	2e-54	182	X	Uncharacterized protein	PGSC0003DMG400001181	Solanum tuberosum (Potato)	GO:0016021	.	.
UniRef90	TRINITY_DN201776_c3_g3	TRINITY_DN201776_c3_g3_i1	g.463	UniRef90_D7U1M3	D7U1M3	60.62	9e-48	167	X	Putative uncharacterized protein	VIT_05s0102g00080	Vitis vinifera (Grape)	GO:0005689,GO:0000243,GO:0003729,GO:0000398,GO:0000166,GO:0071011,GO:0017069	K13155;	vvi:100261074;
UniRef90	TRINITY_DN201776_c3_g3	TRINITY_DN201776_c3_g3_i1	g.464	UniRef90_D7U1M3	D7U1M3	86.07	3e-68	219	X	Putative uncharacterized protein	VIT_05s0102g00080	Vitis vinifera (Grape)	GO:0005689,GO:0000243,GO:0003729,GO:0000398,GO:0000166,GO:0071011,GO:0017069	K13155;	vvi:100261074;
NR	TRINITY_DN284896_c0_g1	TRINITY_DN284896_c0_g1_i1	g.466	gi|697152053|ref|XP_009630259.1|	XP_009630259.1	44.17	1e-27	110	X	.	.	.	.	.	.
UniRef90	TRINITY_DN214718_c10_g1	TRINITY_DN214718_c10_g1_i1	g.467	UniRef90_M5W9E7	M5W9E7	69.9	3e-42	152	X	Uncharacterized protein	PRUPE_ppa005852mg	Prunus persica (Peach) (Amygdalus persica)	GO:0008270	K16280;	pper:PRUPE_ppa005852mg;
UniRef90	TRINITY_DN213488_c3_g1	TRINITY_DN213488_c3_g1_i1	g.469	UniRef90_M1BSG6	M1BSG6	76.42	0	530	X	Uncharacterized protein	PGSC0003DMG400020151	Solanum tuberosum (Potato)	GO:0005694,GO:0018024,GO:0005634,GO:0008270	.	.
NR	TRINITY_DN135919_c0_g1	TRINITY_DN135919_c0_g1_i1	g.470	gi|1021025141|gb|KZM82929.1|	KZM82929.1	50.52	3e-20	89	O	.	.	.	.	.	.
UniRef90	TRINITY_DN216165_c1_g1	TRINITY_DN216165_c1_g1_i1	g.471	UniRef90_B9IHK8	B9IHK8	71.92	6e-70	236	X	Uncharacterized protein	POPTR_0016s02970g	Populus trichocarpa (Western balsam poplar) (Populus balsamifera subsp. trichocarpa)	GO:0005524,GO:0016021,GO:0004674	.	pop:POPTR_0016s02970g;
UniRef90	TRINITY_DN206531_c1_g1	TRINITY_DN206531_c1_g1_i1	g.472	UniRef90_M1BEQ8	M1BEQ8	62.8	2e-121	360	X	Uncharacterized protein	PGSC0003DMG400016886	Solanum tuberosum (Potato)	GO:0006464,GO:0005737,GO:0009107,GO:0016415	K03801;	sot:102589650;
UniRef90	TRINITY_DN215144_c8_g1	TRINITY_DN215144_c8_g1_i1	g.473	UniRef90_O81662	O81662	80.3	8e-64	204	X	Transcription activator	MADS1	Pimpinella brachycarpa	GO:0003677,GO:0005634,GO:0003700,GO:0006351	.	.
UniRef90	TRINITY_DN215144_c8_g2	TRINITY_DN215144_c8_g2_i1	g.474	UniRef90_O81662	O81662	77	1e-41	145	X	Transcription activator	MADS1	Pimpinella brachycarpa	GO:0003677,GO:0005634,GO:0003700,GO:0006351	.	.
UniRef90	TRINITY_DN215144_c8_g6	TRINITY_DN215144_c8_g6_i1	g.475	UniRef90_O81662	O81662	97.09	1e-64	205	X	Transcription activator	MADS1	Pimpinella brachycarpa	GO:0003677,GO:0005634,GO:0003700,GO:0006351	.	.
UniRef90	TRINITY_DN210439_c5_g3	TRINITY_DN210439_c5_g3_i1	g.477	UniRef90_B9GH85	B9GH85	62.03	3e-26	108	X	Uncharacterized protein	POPTR_0001s34550g	Populus trichocarpa (Western balsam poplar) (Populus balsamifera subsp. trichocarpa)	GO:0016021,GO:0005215	.	pop:POPTR_0001s34550g;
UniRef90	TRINITY_DN192019_c0_g5	TRINITY_DN192019_c0_g5_i1	g.478	UniRef90_F6GSP9	F6GSP9	87.92	0	722	X	Putative uncharacterized protein	VIT_17s0000g01950	Vitis vinifera (Grape)	GO:0006207,GO:0009570,GO:0005737,GO:0004152,GO:0017113,GO:0006212	K00207;	vvi:100249021;
UniRef90	TRINITY_DN354276_c0_g1	TRINITY_DN354276_c0_g1_i1	g.480	UniRef90_M5XM79	M5XM79	81.82	1e-54	175	O	Uncharacterized protein	PRUPE_ppa013839mg	Prunus persica (Peach) (Amygdalus persica)	GO:0005829	K17278;	pper:PRUPE_ppa013839mg;
UniRef90	TRINITY_DN209432_c11_g1	TRINITY_DN209432_c11_g1_i1	g.481	UniRef90_D7ST03	D7ST03	70.9	2e-87	265	X	Putative uncharacterized protein	VIT_00s0499g00020	Vitis vinifera (Grape)	GO:0016021	.	vvi:100267455;
UniRef90	TRINITY_DN188896_c2_g1	TRINITY_DN188896_c2_g1_i1	g.485	UniRef90_Q8VY57	Q8VY57	95.18	3e-112	328	X	ADP-RIBOSYLATION FACTOR-like protein (ADP-ribosylation factor-like A1C) (ADP-ribosylation factor-like protein)	ARLA1C At3g49870	Arabidopsis thaliana (Mouse-ear cress)	GO:0005525,GO:0005794,GO:0005737,GO:0005829,GO:0051607,GO:0005634,GO:0005886,GO:0009506,GO:0007264,GO:0005774,GO:0005773	K07955;	ath:AT3G49870;
UniRef90	TRINITY_DN175611_c0_g3	TRINITY_DN175611_c0_g3_i1	g.486	UniRef90_Q9SY58	Q9SY58	33.33	3e-11	70.1	X	F14N23.4	.	Arabidopsis thaliana (Mouse-ear cress)	.	.	.
UniRef90	TRINITY_DN149099_c0_g4	TRINITY_DN149099_c0_g4_i1	g.487	UniRef90_M0RR40	M0RR40	90.83	3e-73	231	X	Uncharacterized protein	.	Musa acuminata subsp. malaccensis (Wild banana) (Musa malaccensis)	GO:0005524,GO:0005737,GO:0016787,GO:0030163	.	.
UniRef90	TRINITY_DN149099_c0_g2	TRINITY_DN149099_c0_g2_i1	g.489	UniRef90_Q9SEI4	Q9SEI4	91.89	5e-93	286	X	26S protease regulatory subunit 6B homolog (26S protease subunit 6B homolog) (26S proteasome AAA-ATPase subunit RPT3) (Protein BMAA insensitive morphology 409) (Regulatory particle triple-A ATPase subunit 3)	RPT3 BIM409 At5g58290 MCK7.16	Arabidopsis thaliana (Mouse-ear cress)	GO:0005524,GO:0005618,GO:0005829,GO:0016787,GO:0016020,GO:0005634,GO:0009506,GO:0000502,GO:0030163	K03063;	ath:AT5G58290;
UniRef90	TRINITY_DN149099_c0_g3	TRINITY_DN149099_c0_g3_i1	g.491	UniRef90_Q9SEI4	Q9SEI4	80.68	9e-111	335	X	26S protease regulatory subunit 6B homolog (26S protease subunit 6B homolog) (26S proteasome AAA-ATPase subunit RPT3) (Protein BMAA insensitive morphology 409) (Regulatory particle triple-A ATPase subunit 3)	RPT3 BIM409 At5g58290 MCK7.16	Arabidopsis thaliana (Mouse-ear cress)	GO:0005524,GO:0005618,GO:0005829,GO:0016787,GO:0016020,GO:0005634,GO:0009506,GO:0000502,GO:0030163	K03063;	ath:AT5G58290;
UniRef90	TRINITY_DN149099_c0_g1	TRINITY_DN149099_c0_g1_i1	g.493	UniRef90_Q9SEI4	Q9SEI4	91.89	5e-93	286	X	26S protease regulatory subunit 6B homolog (26S protease subunit 6B homolog) (26S proteasome AAA-ATPase subunit RPT3) (Protein BMAA insensitive morphology 409) (Regulatory particle triple-A ATPase subunit 3)	RPT3 BIM409 At5g58290 MCK7.16	Arabidopsis thaliana (Mouse-ear cress)	GO:0005524,GO:0005618,GO:0005829,GO:0016787,GO:0016020,GO:0005634,GO:0009506,GO:0000502,GO:0030163	K03063;	ath:AT5G58290;
UniRef90	TRINITY_DN216016_c6_g15	TRINITY_DN216016_c6_g15_i1	g.495	UniRef90_M1CGD2	M1CGD2	75.42	4e-61	202	X	Methionine aminopeptidase (EC 3.4.11.18)	PGSC0003DMG400026008	Solanum tuberosum (Potato)	GO:0004177,GO:0046872,GO:0008235	.	.
UniRef90	TRINITY_DN185136_c2_g2	TRINITY_DN185136_c2_g2_i1	g.496	UniRef90_K4B2G9	K4B2G9	81.63	4e-152	434	O	Uncharacterized protein	.	Solanum lycopersicum (Tomato) (Lycopersicon esculentum)	GO:0003824,GO:0008152	.	sly:101265590;
NR	TRINITY_DN210951_c1_g7	TRINITY_DN210951_c1_g7_i1	g.497	gi|566162881|ref|XP_006385863.1|	XP_006385863.1	97.78	2e-88	278	X	.	.	.	.	.	.
UniRef90	TRINITY_DN212822_c3_g1	TRINITY_DN212822_c3_g1_i1	g.498	UniRef90_A5C1V9	A5C1V9	89.91	4e-67	219	X	Putative uncharacterized protein	VIT_03s0091g00410 VITISV_017460	Vitis vinifera (Grape)	.	.	vvi:100257657;
UniRef90	TRINITY_DN212822_c3_g2	TRINITY_DN212822_c3_g2_i1	g.499	UniRef90_A5C1V9	A5C1V9	89.91	4e-67	219	X	Putative uncharacterized protein	VIT_03s0091g00410 VITISV_017460	Vitis vinifera (Grape)	.	.	vvi:100257657;
UniRef90	TRINITY_DN213505_c2_g1	TRINITY_DN213505_c2_g1_i1	g.500	UniRef90_S8CQ69	S8CQ69	73.51	4e-129	387	X	Uncharacterized protein (Fragment)	M569_05927	Genlisea aurea	GO:0003723	.	.
UniRef90	TRINITY_DN211734_c1_g1	TRINITY_DN211734_c1_g1_i1	g.501	UniRef90_F6HDJ7	F6HDJ7	68.03	0	1208	X	Putative uncharacterized protein	VIT_05s0020g02320	Vitis vinifera (Grape)	GO:0005737,GO:0009966,GO:0004842,GO:0008270	.	.
UniRef90	TRINITY_DN213399_c2_g2	TRINITY_DN213399_c2_g2_i1	g.502	UniRef90_K4CFS7	K4CFS7	70.6	7e-178	517	X	Uncharacterized protein	.	Solanum lycopersicum (Tomato) (Lycopersicon esculentum)	GO:0005524,GO:0007094,GO:0004672	K02178;	sly:101265455;
NR	TRINITY_DN213399_c2_g2	TRINITY_DN213399_c2_g2_i1	g.503	gi|1021041831|gb|KZM99612.1|	KZM99612.1	69.31	2e-69	221	X	.	.	.	.	.	.
NR	TRINITY_DN212777_c1_g1	TRINITY_DN212777_c1_g1_i1	g.504	gi|1021041597|gb|KZM99378.1|	KZM99378.1	83.25	0	1733	X	.	.	.	.	.	.
UniRef90	TRINITY_DN213054_c5_g9	TRINITY_DN213054_c5_g9_i1	g.505	UniRef90_Q1HL01	Q1HL01	83.5	1e-52	181	X	ATP sulfurylase (ATP sulfurylase APS2) (EC 2.7.7.4)	APS2	Camellia sinensis (Tea)	GO:0004781,GO:0000103	.	.
UniRef90	TRINITY_DN213054_c5_g2	TRINITY_DN213054_c5_g2_i1	g.506	UniRef90_Q1HL01	Q1HL01	85.81	0	824	O	ATP sulfurylase (ATP sulfurylase APS2) (EC 2.7.7.4)	APS2	Camellia sinensis (Tea)	GO:0004781,GO:0000103	.	.
UniRef90	TRINITY_DN213054_c5_g1	TRINITY_DN213054_c5_g1_i1	g.510	UniRef90_C6SZH4	C6SZH4	69.64	2e-18	86.3	X	Uncharacterized protein	GLYMA_12G039000	Glycine max (Soybean) (Glycine hispida)	.	.	gmx:100804188;
NR	TRINITY_DN211151_c1_g5	TRINITY_DN211151_c1_g5_i1	g.511	gi|1021047835|gb|KZN05615.1|	KZN05615.1	70	2e-34	137	X	.	.	.	.	.	.
UniRef90	TRINITY_DN201287_c4_g5	TRINITY_DN201287_c4_g5_i1	g.514	UniRef90_K4BK34	K4BK34	85.29	2e-12	70.1	X	Uncharacterized protein	.	Solanum lycopersicum (Tomato) (Lycopersicon esculentum)	GO:0004402,GO:0005634,GO:0006355,GO:0003712,GO:0008270	.	sly:101253881;
UniRef90	TRINITY_DN212510_c3_g9	TRINITY_DN212510_c3_g9_i1	g.515	UniRef90_F6HSQ4	F6HSQ4	78.62	2e-64	222	X	Putative uncharacterized protein	VIT_14s0006g02520	Vitis vinifera (Grape)	.	.	.
NR	TRINITY_DN209426_c7_g2	TRINITY_DN209426_c7_g2_i1	g.517	gi|1021046923|gb|KZN04703.1|	KZN04703.1	54.45	1e-44	168	X	.	.	.	.	.	.
UniRef90	TRINITY_DN192584_c6_g5	TRINITY_DN192584_c6_g5_i1	g.518	UniRef90_D7SQJ8	D7SQJ8	87.4	1e-166	473	X	Putative uncharacterized protein	VIT_07s0141g00240	Vitis vinifera (Grape)	GO:0051537,GO:0008137,GO:0006120,GO:0005747,GO:0006979,GO:0008270	K03943;	vvi:100242595;
UniRef90	TRINITY_DN193281_c0_g1	TRINITY_DN193281_c0_g1_i1	g.519	UniRef90_A5BNI8	A5BNI8	60.93	2e-111	339	X	Putative uncharacterized protein	VIT_18s0001g07670 VITISV_043706	Vitis vinifera (Grape)	GO:0090502,GO:0003725,GO:0010589,GO:0010305,GO:0035279,GO:0035198,GO:0010445,GO:0005634,GO:0031054,GO:0031053,GO:0030422,GO:0010267,GO:0009737,GO:0009733,GO:0009735,GO:0004525	.	vvi:100243781;
UniRef90	TRINITY_DN214601_c4_g17	TRINITY_DN214601_c4_g17_i1	g.521	UniRef90_I1MC31	I1MC31	81.73	4e-33	130	X	Uncharacterized protein	GLYMA_14G219700	Glycine max (Soybean) (Glycine hispida)	GO:0005524,GO:0006457,GO:0006950	.	.
UniRef90	TRINITY_DN209320_c1_g1	TRINITY_DN209320_c1_g1_i1	g.524	UniRef90_M5XKT9	M5XKT9	75.6	0	540	X	Uncharacterized protein	PRUPE_ppa026124mg	Prunus persica (Peach) (Amygdalus persica)	GO:0020037,GO:0016021,GO:0005506,GO:0004497,GO:0016705	.	pper:PRUPE_ppa026124mg;
UniRef90	TRINITY_DN209320_c1_g1	TRINITY_DN209320_c1_g1_i1	g.525	UniRef90_B9IC22	B9IC22	61.49	6e-66	222	X	Cytochrome P450 family protein	POPTR_0014s06770g	Populus trichocarpa (Western balsam poplar) (Populus balsamifera subsp. trichocarpa)	GO:0020037,GO:0016021,GO:0005506,GO:0004497,GO:0016705	.	pop:POPTR_0014s06770g;
UniRef90	TRINITY_DN216839_c0_g27	TRINITY_DN216839_c0_g27_i1	g.526	UniRef90_M1D7U3	M1D7U3	78.64	7e-56	187	X	Uncharacterized protein	PGSC0003DMG402034099	Solanum tuberosum (Potato)	.	.	.
UniRef90	TRINITY_DN209790_c3_g6	TRINITY_DN209790_c3_g6_i1	g.528	UniRef90_F6HFB7	F6HFB7	67.03	0	786	X	Putative uncharacterized protein	VIT_01s0011g06090	Vitis vinifera (Grape)	.	.	.
UniRef90	TRINITY_DN115086_c1_g1	TRINITY_DN115086_c1_g1_i1	g.529	UniRef90_M5VZU9	M5VZU9	90.91	5e-95	287	X	Uncharacterized protein	PRUPE_ppa009953mg	Prunus persica (Peach) (Amygdalus persica)	GO:0005794,GO:0004061,GO:0005783,GO:0019441	.	pper:PRUPE_ppa009953mg;
UniRef90	TRINITY_DN197081_c3_g3	TRINITY_DN197081_c3_g3_i1	g.530	UniRef90_Q9XEY1	Q9XEY1	87.5	5e-72	223	X	Auxin-responsive protein	.	Nicotiana tabacum (Common tobacco)	GO:0009734,GO:0005634,GO:0006355,GO:0006351	.	.
UniRef90	TRINITY_DN197081_c3_g1	TRINITY_DN197081_c3_g1_i1	g.531	UniRef90_B9RTF5	B9RTF5	92.93	3e-60	192	X	Auxin-responsive protein	RCOM_0909180	Ricinus communis (Castor bean)	GO:0009734,GO:0005634,GO:0006355,GO:0006351	K14484;	rcu:RCOM_0909180;
UniRef90	TRINITY_DN102447_c1_g1	TRINITY_DN102447_c1_g1_i1	g.532	UniRef90_M0UIA2	M0UIA2	86.79	9e-98	300	X	Uncharacterized protein	.	Hordeum vulgare var. distichum (Domesticated barley)	GO:0006886,GO:0030117,GO:0005198,GO:0016192	.	.
UniRef90	TRINITY_DN200287_c3_g2	TRINITY_DN200287_c3_g2_i1	g.533	UniRef90_Q9SPT6	Q9SPT6	72.53	6e-32	126	X	Cystathionine-gamma-synthase (EC 4.2.99.9)	CGS1	Solanum tuberosum (Potato)	GO:0016829,GO:0030170	K01739;	sot:102577457;
UniRef90	TRINITY_DN208690_c2_g1	TRINITY_DN208690_c2_g1_i1	g.535	UniRef90_K4C8M7	K4C8M7	66.32	1e-70	229	X	Uncharacterized protein	.	Solanum lycopersicum (Tomato) (Lycopersicon esculentum)	GO:0004048,GO:0003824,GO:0009941,GO:0009570,GO:0005829,GO:0000162	K00766;	sly:101257271;
UniRef90	TRINITY_DN208690_c2_g1	TRINITY_DN208690_c2_g1_i1	g.536	UniRef90_L8F8L3	L8F8L3	40.59	3e-09	60.5	X	Anthranilate phosphoribosyltransferase domain protein (EC 2.4.2.18)	D806_4317	Mycobacterium smegmatis MKD8	GO:0004048	.	.
UniRef90	TRINITY_DN198590_c9_g3	TRINITY_DN198590_c9_g3_i1	g.537	UniRef90_K4D0G2	K4D0G2	61.04	5e-86	267	X	Uncharacterized protein	.	Solanum lycopersicum (Tomato) (Lycopersicon esculentum)	GO:0005509,GO:0005544,GO:0005886	.	sly:101253945;
UniRef90	TRINITY_DN198590_c9_g2	TRINITY_DN198590_c9_g2_i1	g.540	UniRef90_B9RYB9	B9RYB9	71.6	5e-74	234	X	Protein binding protein, putative	RCOM_0812130	Ricinus communis (Castor bean)	.	.	rcu:RCOM_0812130;
UniRef90	TRINITY_DN199246_c2_g2	TRINITY_DN199246_c2_g2_i1	g.542	UniRef90_F6HMN2	F6HMN2	66.87	5e-61	196	X	Putative uncharacterized protein	VIT_08s0056g01490	Vitis vinifera (Grape)	.	.	.
UniRef90	TRINITY_DN206559_c1_g1	TRINITY_DN206559_c1_g1_i1	g.543	UniRef90_K4CY35	K4CY35	50	3e-18	87	X	Uncharacterized protein	.	Solanum lycopersicum (Tomato) (Lycopersicon esculentum)	GO:0019005,GO:0031146,GO:0004842	.	sly:101257310;
UniRef90	TRINITY_DN214850_c6_g15	TRINITY_DN214850_c6_g15_i1	g.544	UniRef90_M0ZVX0	M0ZVX0	63.31	2e-52	177	X	Uncharacterized protein	PGSC0003DMG400003597	Solanum tuberosum (Potato)	.	.	sot:102581144;
UniRef90	TRINITY_DN201401_c4_g3	TRINITY_DN201401_c4_g3_i1	g.545	UniRef90_P26792	P26792	77.49	0	939	X	Beta-fructofuranosidase, insoluble isoenzyme 1 (EC 3.2.1.26) (Cell wall beta-fructosidase 1) (Invertase 1) (Sucrose hydrolase 1)	INV1	Daucus carota (Wild carrot)	GO:0005975,GO:0005618,GO:0005576,GO:0004575	.	.
UniRef90	TRINITY_DN216650_c12_g9	TRINITY_DN216650_c12_g9_i1	g.546	UniRef90_B9GMD6	B9GMD6	79.6	0	939	X	Uncharacterized protein	POPTR_0001s14660g	Populus trichocarpa (Western balsam poplar) (Populus balsamifera subsp. trichocarpa)	GO:0005524,GO:0042626,GO:0016021,GO:0005886	.	pop:POPTR_0001s14660g;
NR	TRINITY_DN216650_c12_g9	TRINITY_DN216650_c12_g9_i1	g.548	gi|760448755|ref|XP_011401446.1|	XP_011401446.1	52.56	6e-10	65.9	X	.	.	.	.	.	.
UniRef90	TRINITY_DN51846_c0_g2	TRINITY_DN51846_c0_g2_i1	g.549	UniRef90_A5B9L8	A5B9L8	73	7e-39	144	X	Hexosyltransferase (EC 2.4.1.-)	VITISV_012733	Vitis vinifera (Grape)	GO:0000139,GO:0008378,GO:0016021,GO:0006486	.	.
UniRef90	TRINITY_DN5025_c1_g11	TRINITY_DN5025_c1_g11_i1	g.550	UniRef90_F6HH69	F6HH69	91.23	3e-28	113	X	Putative uncharacterized protein	VIT_11s0016g04870	Vitis vinifera (Grape)	.	.	vvi:100247481;
UniRef90	TRINITY_DN209507_c2_g4	TRINITY_DN209507_c2_g4_i1	g.551	UniRef90_K9M7R4	K9M7R4	79.47	0	561	X	Jasmonoyl-L-isoleucine hydrolase 1	.	Nicotiana attenuata (Coyote tobacco)	GO:0016787,GO:0008152	.	.
UniRef90	TRINITY_DN209507_c2_g1	TRINITY_DN209507_c2_g1_i1	g.553	UniRef90_UPI0002B432B5	UPI0002B432B5	75.51	2e-45	161	X	Uncharacterized protein	Csa_3G850490	Cucumis sativus (Cucumber)	GO:0016787,GO:0008152	K14664;	csv:101208252;
UniRef90	TRINITY_DN209507_c2_g2	TRINITY_DN209507_c2_g2_i1	g.554	UniRef90_D5FTH2	D5FTH2	70.54	2e-48	169	X	IAA-amino acid hydrolase	IAR3	Populus tomentosa (Chinese white poplar)	GO:0016787,GO:0008152	.	.
UniRef90	TRINITY_DN195032_c3_g31	TRINITY_DN195032_c3_g31_i1	g.555	UniRef90_UPI0002B48D12	UPI0002B48D12	88.39	4e-68	211	X	Uncharacterized protein	Csa_5G198130	Cucumis sativus (Cucumber)	GO:0005840,GO:0003735,GO:0006412	K02917;	csv:101213553;
UniRef90	TRINITY_DN131641_c2_g1	TRINITY_DN131641_c2_g1_i1	g.556	UniRef90_F4YF66	F4YF66	86	2e-55	188	X	Glycosyltransferase (EC 2.4.1.-)	.	Panax notoginseng	GO:0008152,GO:0016758	.	.
UniRef90	TRINITY_DN207905_c1_g1	TRINITY_DN207905_c1_g1_i1	g.557	UniRef90_F6GVM6	F6GVM6	77.43	5e-180	526	X	Putative uncharacterized protein	VIT_01s0137g00640	Vitis vinifera (Grape)	GO:0005524,GO:0004004,GO:0006396,GO:0005737,GO:0044822	K12818;	vvi:100262984;
UniRef90	TRINITY_DN207905_c1_g3	TRINITY_DN207905_c1_g3_i1	g.558	UniRef90_F6GVM6	F6GVM6	72.03	9e-128	390	X	Putative uncharacterized protein	VIT_01s0137g00640	Vitis vinifera (Grape)	GO:0005524,GO:0004004,GO:0006396,GO:0005737,GO:0044822	K12818;	vvi:100262984;
UniRef90	TRINITY_DN207905_c1_g3	TRINITY_DN207905_c1_g3_i1	g.559	UniRef90_M1BY31	M1BY31	78.03	1e-67	216	X	Uncharacterized protein	PGSC0003DMG400021559	Solanum tuberosum (Potato)	GO:0005524,GO:0008026,GO:0003676	.	.
UniRef90	TRINITY_DN198416_c5_g1	TRINITY_DN198416_c5_g1_i1	g.561	UniRef90_D7TNF1	D7TNF1	61.62	5e-65	213	X	Putative uncharacterized protein	VIT_01s0026g01550	Vitis vinifera (Grape)	GO:0005634,GO:0043565,GO:0003700	K09338;	vvi:100241577;
UniRef90	TRINITY_DN164502_c2_g1	TRINITY_DN164502_c2_g1_i1	g.562	UniRef90_Q9FZK4	Q9FZK4	91.26	7e-64	200	X	F17L21.10 (Nuclear transport factor 2A) (Similar to nuclear transport factor 2)	F17L21.10 NTF2A At1g27310 At1g27310/F17L21.10	Arabidopsis thaliana (Mouse-ear cress)	GO:0005737,GO:0005635,GO:0005634,GO:0006606	.	ath:AT1G27310;
UniRef90	TRINITY_DN164502_c2_g3	TRINITY_DN164502_c2_g3_i1	g.563	UniRef90_B9RMD1	B9RMD1	86.18	1e-75	230	X	Nuclear transport factor, putative	RCOM_1079720	Ricinus communis (Castor bean)	GO:0005622,GO:0006810	.	rcu:RCOM_1079720;
UniRef90	TRINITY_DN201877_c1_g5	TRINITY_DN201877_c1_g5_i1	g.564	UniRef90_D7UE69	D7UE69	74.81	3e-71	224	X	Putative uncharacterized protein	VIT_11s0016g00250	Vitis vinifera (Grape)	GO:0008420,GO:0016591,GO:0070940	.	.
UniRef90	TRINITY_DN202573_c0_g1	TRINITY_DN202573_c0_g1_i1	g.565	UniRef90_F6HL87	F6HL87	79.1	0	671	X	Putative uncharacterized protein	VIT_08s0007g00700	Vitis vinifera (Grape)	GO:0004190,GO:0005783,GO:0012501,GO:0030163,GO:0006508	.	.
UniRef90	TRINITY_DN194751_c1_g1	TRINITY_DN194751_c1_g1_i1	g.567	UniRef90_B9GTA0	B9GTA0	70.94	1e-81	271	X	Transport family protein	POPTR_0002s18820g	Populus trichocarpa (Western balsam poplar) (Populus balsamifera subsp. trichocarpa)	GO:0030127,GO:0006888,GO:0006886,GO:0008270	.	pop:POPTR_0002s18820g;
UniRef90	TRINITY_DN195825_c5_g12	TRINITY_DN195825_c5_g12_i1	g.568	UniRef90_M0ZW12	M0ZW12	61.82	3e-41	145	X	Uncharacterized protein	PGSC0003DMG402003620	Solanum tuberosum (Potato)	.	.	sot:102604666;
UniRef90	TRINITY_DN195825_c5_g15	TRINITY_DN195825_c5_g15_i1	g.569	UniRef90_M0ZW12	M0ZW12	68.14	2e-48	165	X	Uncharacterized protein	PGSC0003DMG402003620	Solanum tuberosum (Potato)	.	.	sot:102604666;
UniRef90	TRINITY_DN214268_c1_g4	TRINITY_DN214268_c1_g4_i1	g.570	UniRef90_A8HJM5	A8HJM5	69.54	4e-148	441	X	Putative receptor-like protein kinase (Fragment)	CT268	Solanum peruvianum (Peruvian tomato) (Lycopersicon peruvianum)	GO:0005524,GO:0016021,GO:0004672	.	.
UniRef90	TRINITY_DN214268_c1_g7	TRINITY_DN214268_c1_g7_i1	g.571	UniRef90_F6HAB9	F6HAB9	69.59	7e-64	219	X	Putative uncharacterized protein	VIT_06s0009g00580	Vitis vinifera (Grape)	GO:0005524,GO:0016021,GO:0004674	.	vvi:100253071;
UniRef90	TRINITY_DN214268_c1_g3	TRINITY_DN214268_c1_g3_i1	g.572	UniRef90_F6HKS3	F6HKS3	76.9	0	944	X	Putative uncharacterized protein	VIT_08s0007g02290	Vitis vinifera (Grape)	GO:0005524,GO:0016021,GO:0004674	.	.
NR	TRINITY_DN214268_c1_g3	TRINITY_DN214268_c1_g3_i1	g.573	gi|297743528|emb|CBI36395.3|	CBI36395.3	38.89	1e-08	59.3	X	.	.	.	.	.	.
UniRef90	TRINITY_DN203749_c6_g17	TRINITY_DN203749_c6_g17_i1	g.574	UniRef90_B8LKR0	B8LKR0	84.62	3e-13	71.6	X	Putative uncharacterized protein	.	Picea sitchensis (Sitka spruce) (Pinus sitchensis)	GO:0005975,GO:0016868	.	.
UniRef90	TRINITY_DN190749_c1_g1	TRINITY_DN190749_c1_g1_i1	g.575	UniRef90_D7U0G1	D7U0G1	64.86	2e-89	274	X	Putative uncharacterized protein	VIT_09s0002g04100	Vitis vinifera (Grape)	GO:0000373,GO:0003723,GO:0009507,GO:0009658	.	vvi:100251441;
UniRef90	TRINITY_DN201124_c3_g2	TRINITY_DN201124_c3_g2_i1	g.576	UniRef90_B9SJ12	B9SJ12	63.54	5e-75	238	X	DUF26 domain-containing protein 1, putative	RCOM_0597560	Ricinus communis (Castor bean)	GO:0016021	.	rcu:RCOM_0597560;
UniRef90	TRINITY_DN213612_c3_g9	TRINITY_DN213612_c3_g9_i1	g.577	UniRef90_M1AM82	M1AM82	60	8e-59	199	X	Uncharacterized protein	PGSC0003DMG400009985	Solanum tuberosum (Potato)	GO:0005524,GO:0004674	.	sot:102600547;
UniRef90	TRINITY_DN174931_c0_g1	TRINITY_DN174931_c0_g1_i1	g.578	UniRef90_E0CPU6	E0CPU6	71.38	3e-153	452	X	Putative uncharacterized protein	VIT_18s0001g10420	Vitis vinifera (Grape)	.	.	vvi:100257562;
NR	TRINITY_DN117246_c0_g2	TRINITY_DN117246_c0_g2_i1	g.579	gi|641852022|gb|KDO70892.1|	KDO70892.1	83.5	1e-53	182	X	.	.	.	.	.	.
UniRef90	TRINITY_DN176865_c1_g2	TRINITY_DN176865_c1_g2_i1	g.581	UniRef90_B9R750	B9R750	44.44	5e-10	61.2	X	Putative uncharacterized protein	RCOM_1588600	Ricinus communis (Castor bean)	GO:0016021	.	rcu:RCOM_1588600;
UniRef90	TRINITY_DN176865_c1_g1	TRINITY_DN176865_c1_g1_i1	g.582	UniRef90_B9R750	B9R750	39.33	2e-09	59.3	X	Putative uncharacterized protein	RCOM_1588600	Ricinus communis (Castor bean)	GO:0016021	.	rcu:RCOM_1588600;
UniRef90	TRINITY_DN119122_c3_g1	TRINITY_DN119122_c3_g1_i1	g.583	UniRef90_I1GW86	I1GW86	90.14	7e-84	257	X	Uncharacterized protein	.	Brachypodium distachyon (Purple false brome) (Trachynia distachya)	GO:0005737	.	.
NR	TRINITY_DN196307_c0_g3	TRINITY_DN196307_c0_g3_i1	g.584	gi|1021035009|gb|KZM92793.1|	KZM92793.1	50	6e-36	139	X	.	.	.	.	.	.
UniRef90	TRINITY_DN207086_c0_g6	TRINITY_DN207086_c0_g6_i1	g.586	UniRef90_D7TM79	D7TM79	68.28	7e-59	201	X	Putative uncharacterized protein	VIT_13s0019g04450	Vitis vinifera (Grape)	GO:0005783,GO:0016021,GO:0008289	.	vvi:100258229;
UniRef90	TRINITY_DN216904_c4_g1	TRINITY_DN216904_c4_g1_i1	g.587	UniRef90_B9T129	B9T129	43.28	3e-68	228	X	Putative uncharacterized protein	RCOM_0271970	Ricinus communis (Castor bean)	.	.	rcu:RCOM_0271970;
UniRef90	TRINITY_DN214869_c1_g9	TRINITY_DN214869_c1_g9_i1	g.591	UniRef90_M5VHP2	M5VHP2	66.18	8e-61	197	X	Uncharacterized protein	PRUPE_ppa026200mg	Prunus persica (Peach) (Amygdalus persica)	GO:0008152,GO:0016758	.	pper:PRUPE_ppa026200mg;
UniRef90	TRINITY_DN205357_c4_g1	TRINITY_DN205357_c4_g1_i1	g.592	UniRef90_F6HF49	F6HF49	94.02	2e-75	234	X	ATP-dependent Clp protease proteolytic subunit (EC 3.4.21.92)	VIT_01s0011g02100	Vitis vinifera (Grape)	GO:0004252	K01358;	vvi:100266180;
UniRef90	TRINITY_DN202468_c2_g1	TRINITY_DN202468_c2_g1_i1	g.593	UniRef90_B9SQF9	B9SQF9	70.31	2e-19	90.9	X	Ubiquitin-protein ligase, putative	RCOM_1274640	Ricinus communis (Castor bean)	GO:0016874	.	rcu:RCOM_1274640;
UniRef90	TRINITY_DN211609_c6_g2	TRINITY_DN211609_c6_g2_i1	g.594	UniRef90_K4DGY0	K4DGY0	70.28	0	709	X	Uncharacterized protein	.	Solanum lycopersicum (Tomato) (Lycopersicon esculentum)	GO:0003824	K17508;	sly:101244356;
UniRef90	TRINITY_DN215144_c8_g15	TRINITY_DN215144_c8_g15_i1	g.595	UniRef90_O81662	O81662	92.31	4e-22	95.1	X	Transcription activator	MADS1	Pimpinella brachycarpa	GO:0003677,GO:0005634,GO:0003700,GO:0006351	.	.
UniRef90	TRINITY_DN215144_c8_g14	TRINITY_DN215144_c8_g14_i1	g.596	UniRef90_O81662	O81662	96.43	2e-69	218	X	Transcription activator	MADS1	Pimpinella brachycarpa	GO:0003677,GO:0005634,GO:0003700,GO:0006351	.	.
UniRef90	TRINITY_DN215144_c8_g18	TRINITY_DN215144_c8_g18_i1	g.597	UniRef90_O81662	O81662	95.2	3e-79	243	X	Transcription activator	MADS1	Pimpinella brachycarpa	GO:0003677,GO:0005634,GO:0003700,GO:0006351	.	.
UniRef90	TRINITY_DN198547_c4_g9	TRINITY_DN198547_c4_g9_i1	g.598	UniRef90_C3W4Q3	C3W4Q3	96.88	4e-38	139	X	R2R3 transcription factor MYB108-like protein 1	.	Vitis vinifera (Grape)	GO:0003677	K09422;	vvi:100248153;
UniRef90	TRINITY_DN198547_c4_g7	TRINITY_DN198547_c4_g7_i1	g.599	UniRef90_B9HIK1	B9HIK1	96.43	3e-96	293	X	GmMYB12 family protein	POPTR_0008s10080g	Populus trichocarpa (Western balsam poplar) (Populus balsamifera subsp. trichocarpa)	GO:0003677	K09422;	pop:POPTR_0008s10080g;
UniRef90	TRINITY_DN216739_c4_g3	TRINITY_DN216739_c4_g3_i1	g.600	UniRef90_M5WZ16	M5WZ16	85.6	0	861	X	Uncharacterized protein	PRUPE_ppa005004mg	Prunus persica (Peach) (Amygdalus persica)	GO:0016021	.	pper:PRUPE_ppa005004mg;
UniRef90	TRINITY_DN204315_c0_g2	TRINITY_DN204315_c0_g2_i1	g.601	UniRef90_F6HH35	F6HH35	66.16	5e-92	293	X	Putative uncharacterized protein	VIT_11s0016g04170	Vitis vinifera (Grape)	GO:0005887,GO:0008271,GO:0015116	K17471;	vvi:100252518;
NR	TRINITY_DN177491_c1_g1	TRINITY_DN177491_c1_g1_i1	g.602	gi|698547245|ref|XP_009767971.1|	XP_009767971.1	85.55	2e-98	295	X	.	.	.	.	.	.
UniRef90	TRINITY_DN212659_c1_g3	TRINITY_DN212659_c1_g3_i1	g.604	UniRef90_B9RQE4	B9RQE4	55.82	0	911	X	DNA repair/transcription protein met18/mms19, putative	RCOM_1489430	Ricinus communis (Castor bean)	.	K15075;	rcu:RCOM_1489430;
UniRef90	TRINITY_DN212659_c1_g1	TRINITY_DN212659_c1_g1_i1	g.605	UniRef90_F6HYA1	F6HYA1	58.87	7e-78	262	X	Putative uncharacterized protein	VIT_09s0002g03490	Vitis vinifera (Grape)	.	.	.
UniRef90	TRINITY_DN209976_c1_g1	TRINITY_DN209976_c1_g1_i1	g.606	UniRef90_D7SPD1	D7SPD1	79.43	0	615	X	Putative ERD6-like transporter	VIT_04s0023g01860 GSVIVT00024920001	Vitis vinifera (Grape)	GO:0046323,GO:0005355,GO:0035428,GO:0005887,GO:0005351	K08145;	vvi:100263259;
UniRef90	TRINITY_DN215977_c4_g1	TRINITY_DN215977_c4_g1_i1	g.607	UniRef90_D7T7W0	D7T7W0	93.14	3e-58	197	X	Putative uncharacterized protein	VIT_16s0039g02700	Vitis vinifera (Grape)	GO:0016021	.	vvi:100240785;
UniRef90	TRINITY_DN215977_c4_g7	TRINITY_DN215977_c4_g7_i1	g.608	UniRef90_D7T7W0	D7T7W0	82.84	4e-119	359	X	Putative uncharacterized protein	VIT_16s0039g02700	Vitis vinifera (Grape)	GO:0016021	.	vvi:100240785;
UniRef90	TRINITY_DN215977_c4_g7	TRINITY_DN215977_c4_g7_i1	g.609	UniRef90_K4FQN9	K4FQN9	95.92	1e-57	194	X	Uncharacterized protein	11M19.22	Arabidopsis halleri	.	.	.
UniRef90	TRINITY_DN208253_c4_g1	TRINITY_DN208253_c4_g1_i1	g.610	UniRef90_D3U717	D3U717	91.67	0	533	X	Arogenate dehydratase (EC 4.2.1.91)	ADT3	Petunia hybrida (Petunia)	GO:0009094,GO:0016597,GO:0047769,GO:0009570,GO:0004664	.	.
UniRef90	TRINITY_DN191199_c1_g4	TRINITY_DN191199_c1_g4_i1	g.611	UniRef90_D7SWW0	D7SWW0	86.54	1e-90	279	X	Putative uncharacterized protein	VIT_19s0027g00810	Vitis vinifera (Grape)	GO:0016021	.	vvi:100244118;
UniRef90	TRINITY_DN191199_c1_g3	TRINITY_DN191199_c1_g3_i1	g.612	UniRef90_D7SWW0	D7SWW0	82.48	0	545	X	Putative uncharacterized protein	VIT_19s0027g00810	Vitis vinifera (Grape)	GO:0016021	.	vvi:100244118;
UniRef90	TRINITY_DN204665_c1_g8	TRINITY_DN204665_c1_g8_i1	g.613	UniRef90_F6I3L3	F6I3L3	65.79	0	589	X	Putative uncharacterized protein	VIT_08s0032g00110	Vitis vinifera (Grape)	GO:0003676,GO:0000166	.	.
UniRef90	TRINITY_DN200962_c1_g2	TRINITY_DN200962_c1_g2_i1	g.614	UniRef90_K4B9J4	K4B9J4	57.31	1e-84	267	X	Uncharacterized protein	.	Solanum lycopersicum (Tomato) (Lycopersicon esculentum)	GO:0042644,GO:0009658,GO:0006355	.	.
UniRef90	TRINITY_DN200962_c1_g2	TRINITY_DN200962_c1_g2_i1	g.615	UniRef90_M4D1K9	M4D1K9	82.29	6e-50	171	X	Uncharacterized protein	.	Brassica rapa subsp. pekinensis (Chinese cabbage) (Brassica pekinensis)	GO:0042644,GO:0009658,GO:0006355	.	.
UniRef90	TRINITY_DN192180_c1_g1	TRINITY_DN192180_c1_g1_i1	g.617	UniRef90_B9GZ34	B9GZ34	53.03	1e-13	71.2	X	Uncharacterized protein	POPTR_0003s16240g	Populus trichocarpa (Western balsam poplar) (Populus balsamifera subsp. trichocarpa)	.	.	pop:POPTR_0003s16240g;
UniRef90	TRINITY_DN192663_c1_g1	TRINITY_DN192663_c1_g1_i1	g.618	UniRef90_K4AZJ7	K4AZJ7	87.72	1e-63	202	X	60S ribosomal protein L36	.	Solanum lycopersicum (Tomato) (Lycopersicon esculentum)	GO:0002181,GO:0022625,GO:0003735	.	.
UniRef90	TRINITY_DN201727_c5_g1	TRINITY_DN201727_c5_g1_i1	g.619	UniRef90_M1APM2	M1APM2	64.9	2e-52	185	X	Uncharacterized protein	PGSC0003DMG400010560	Solanum tuberosum (Potato)	.	.	.
UniRef90	TRINITY_DN214218_c3_g1	TRINITY_DN214218_c3_g1_i1	g.620	UniRef90_F6H0P5	F6H0P5	74.75	3e-154	444	X	Putative uncharacterized protein	VIT_18s0001g05480	Vitis vinifera (Grape)	.	.	.
UniRef90	TRINITY_DN192328_c2_g2	TRINITY_DN192328_c2_g2_i1	g.621	UniRef90_M5W9I8	M5W9I8	81.67	5e-98	303	X	Uncharacterized protein	PRUPE_ppa006679mg	Prunus persica (Peach) (Amygdalus persica)	GO:0008324,GO:0010299,GO:0010312,GO:0016021,GO:0009705	K14689;	pper:PRUPE_ppa006679mg;
UniRef90	TRINITY_DN192328_c2_g1	TRINITY_DN192328_c2_g1_i1	g.623	UniRef90_F6HU94	F6HU94	83.85	2e-105	322	X	Putative uncharacterized protein	VIT_02s0025g02900	Vitis vinifera (Grape)	GO:0010299,GO:0010312,GO:0016021,GO:0016020,GO:0009705,GO:0061088,GO:0010043,GO:0005773,GO:0005385	.	.
NR	TRINITY_DN192328_c2_g1	TRINITY_DN192328_c2_g1_i1	g.624	gi|629107478|gb|KCW72624.1|	KCW72624.1	75.32	2e-22	94.7	X	.	.	.	.	.	.
UniRef90	TRINITY_DN192642_c2_g3	TRINITY_DN192642_c2_g3_i1	g.625	UniRef90_UPI0002B47945	UPI0002B47945	73.05	2e-79	243	X	Uncharacterized protein	Csa_2G247600	Cucumis sativus (Cucumber)	GO:0006950	.	csv:101210790;
NR	TRINITY_DN217485_c28_g9	TRINITY_DN217485_c28_g9_i1	g.626	gi|976921546|gb|KVI06230.1|	KVI06230.1	36.89	3e-17	87.8	X	.	.	.	.	.	.
UniRef90	TRINITY_DN209156_c1_g4	TRINITY_DN209156_c1_g4_i1	g.627	UniRef90_I3SB60	I3SB60	40.85	6e-08	55.5	X	Uncharacterized protein	.	Medicago truncatula (Barrel medic) (Medicago tribuloides)	.	.	.
UniRef90	TRINITY_DN209156_c1_g2	TRINITY_DN209156_c1_g2_i1	g.628	UniRef90_D7UC82	D7UC82	83.47	0	867	X	Putative uncharacterized protein	VIT_15s0046g02900	Vitis vinifera (Grape)	GO:0005524,GO:0004672	.	.
UniRef90	TRINITY_DN209156_c1_g2	TRINITY_DN209156_c1_g2_i1	g.629	UniRef90_I3SB60	I3SB60	40	4e-09	58.5	X	Uncharacterized protein	.	Medicago truncatula (Barrel medic) (Medicago tribuloides)	.	.	.
UniRef90	TRINITY_DN183078_c0_g1	TRINITY_DN183078_c0_g1_i1	g.631	UniRef90_F6HDQ7	F6HDQ7	54.12	9e-40	142	X	Putative uncharacterized protein	VIT_05s0020g03510	Vitis vinifera (Grape)	GO:0009535	.	vvi:104879253;
UniRef90	TRINITY_DN196843_c1_g2	TRINITY_DN196843_c1_g2_i1	g.633	UniRef90_A5BFF7	A5BFF7	71.72	2e-44	159	X	Putative uncharacterized protein	VITISV_004720	Vitis vinifera (Grape)	GO:0020037,GO:0005506,GO:0016705	.	.
UniRef90	TRINITY_DN185155_c3_g1	TRINITY_DN185155_c3_g1_i1	g.634	UniRef90_P48495	P48495	88.49	2e-161	459	X	Triosephosphate isomerase, cytosolic (TIM) (Triose-phosphate isomerase) (EC 5.3.1.1)	TPIP1	Petunia hybrida (Petunia)	GO:0005737,GO:0006094,GO:0006096,GO:0006098,GO:0004807	.	.
UniRef90	TRINITY_DN179395_c0_g1	TRINITY_DN179395_c0_g1_i1	g.636	UniRef90_F6I2W9	F6I2W9	73.64	2e-142	415	X	Putative uncharacterized protein	VIT_15s0048g02780	Vitis vinifera (Grape)	.	.	vvi:100242029;
UniRef90	TRINITY_DN205225_c6_g3	TRINITY_DN205225_c6_g3_i1	g.637	UniRef90_M1BUT9	M1BUT9	80.45	3e-102	306	X	Uncharacterized protein	PGSC0003DMG400020699	Solanum tuberosum (Potato)	GO:0010021,GO:0010368,GO:0019156	.	.
UniRef90	TRINITY_DN198761_c1_g1	TRINITY_DN198761_c1_g1_i1	g.639	UniRef90_I3SPI9	I3SPI9	62.36	1e-163	474	X	Uncharacterized protein	.	Medicago truncatula (Barrel medic) (Medicago tribuloides)	GO:0016021,GO:0005385	.	.
UniRef90	TRINITY_DN207993_c2_g3	TRINITY_DN207993_c2_g3_i1	g.642	UniRef90_B9GWG5	B9GWG5	40.56	1e-18	90.9	X	Uncharacterized protein	POPTR_0003s12500g	Populus trichocarpa (Western balsam poplar) (Populus balsamifera subsp. trichocarpa)	GO:0012505,GO:0046527,GO:0006664,GO:0016021	.	pop:POPTR_0003s12500g;
UniRef90	TRINITY_DN207993_c2_g3	TRINITY_DN207993_c2_g3_i1	g.643	UniRef90_F6HUD7	F6HUD7	69.74	3e-74	233	X	Putative uncharacterized protein	VIT_02s0025g03710	Vitis vinifera (Grape)	GO:0012505,GO:0046527,GO:0006664	.	.
UniRef90	TRINITY_DN207993_c2_g3	TRINITY_DN207993_c2_g3_i1	g.644	UniRef90_B9GWG5	B9GWG5	75.89	2e-56	192	X	Uncharacterized protein	POPTR_0003s12500g	Populus trichocarpa (Western balsam poplar) (Populus balsamifera subsp. trichocarpa)	GO:0012505,GO:0046527,GO:0006664,GO:0016021	.	pop:POPTR_0003s12500g;
UniRef90	TRINITY_DN213904_c3_g2	TRINITY_DN213904_c3_g2_i1	g.646	UniRef90_M5WPF4	M5WPF4	43.69	7e-19	89.4	X	Protein DETOXIFICATION (Multidrug and toxic compound extrusion protein)	PRUPE_ppa004360mg	Prunus persica (Peach) (Amygdalus persica)	GO:0015297,GO:0015238,GO:0016021	.	pper:PRUPE_ppa004360mg;
UniRef90	TRINITY_DN196052_c0_g3	TRINITY_DN196052_c0_g3_i1	g.647	UniRef90_A5B1K5	A5B1K5	43.72	1e-49	175	X	Putative uncharacterized protein	VITISV_003242	Vitis vinifera (Grape)	GO:0003690,GO:0005739,GO:0006355	.	.
UniRef90	TRINITY_DN196052_c0_g2	TRINITY_DN196052_c0_g2_i1	g.648	UniRef90_B9I9V1	B9I9V1	41.79	5e-49	174	X	Uncharacterized protein	POPTR_0014s12770g	Populus trichocarpa (Western balsam poplar) (Populus balsamifera subsp. trichocarpa)	GO:0003690,GO:0016020,GO:0005739,GO:0006355	K15032;	pop:POPTR_0014s12770g;
UniRef90	TRINITY_DN210717_c2_g3	TRINITY_DN210717_c2_g3_i1	g.649	UniRef90_A9PA72	A9PA72	80.15	2e-76	237	X	Exonuclease-related family protein	POPTR_0012s08180g	Populus trichocarpa (Western balsam poplar) (Populus balsamifera subsp. trichocarpa)	GO:0071034,GO:0003723,GO:0034475,GO:0000177,GO:0004527,GO:0043928,GO:0000467,GO:0000176,GO:0071035,GO:0071038,GO:0071049,GO:0034427,GO:0071051	K03681;	pop:POPTR_0012s08180g;
UniRef90	TRINITY_DN211017_c4_g2	TRINITY_DN211017_c4_g2_i1	g.651	UniRef90_K4B3D1	K4B3D1	53.93	7e-22	98.2	X	Uncharacterized protein	.	Solanum lycopersicum (Tomato) (Lycopersicon esculentum)	GO:0010143,GO:0050832,GO:0005783,GO:0010311,GO:0004467,GO:0009506,GO:0031957	K01897;	sly:101259379;
UniRef90	TRINITY_DN195558_c1_g2	TRINITY_DN195558_c1_g2_i1	g.652	UniRef90_K4B434	K4B434	55.17	8e-32	125	X	Uncharacterized protein	.	Solanum lycopersicum (Tomato) (Lycopersicon esculentum)	GO:0009507,GO:0043022,GO:0032790,GO:0003743	K02520;	sly:101244815;
UniRef90	TRINITY_DN191267_c3_g1	TRINITY_DN191267_c3_g1_i1	g.653	UniRef90_B9HQZ5	B9HQZ5	76.38	2e-144	416	X	Expansin-like family protein	POPTR_0009s14350g	Populus trichocarpa (Western balsam poplar) (Populus balsamifera subsp. trichocarpa)	GO:0005576,GO:0016020,GO:0009505,GO:0009506,GO:0019953	.	pop:POPTR_0009s14350g;
UniRef90	TRINITY_DN214778_c0_g3	TRINITY_DN214778_c0_g3_i1	g.654	UniRef90_B9T3Y7	B9T3Y7	85.89	0	576	X	ATP binding protein, putative (EC 2.7.10.1) (EC 3.1.3.16)	RCOM_0639210	Ricinus communis (Castor bean)	GO:0005524,GO:0016021,GO:0004721,GO:0004714	.	rcu:RCOM_0639210;
UniRef90	TRINITY_DN199970_c0_g1	TRINITY_DN199970_c0_g1_i1	g.655	UniRef90_A5BC19	A5BC19	73.73	0	687	X	S-acyltransferase (EC 2.3.1.225) (Palmitoyltransferase)	VITISV_021100	Vitis vinifera (Grape)	GO:0016021,GO:0019706,GO:0008270	.	.
UniRef90	TRINITY_DN205469_c4_g8	TRINITY_DN205469_c4_g8_i1	g.656	UniRef90_D7SLH3	D7SLH3	57.58	1e-113	348	X	Putative uncharacterized protein	VIT_06s0004g00810	Vitis vinifera (Grape)	GO:0016021	.	.
UniRef90	TRINITY_DN215641_c6_g2	TRINITY_DN215641_c6_g2_i1	g.657	UniRef90_B9IMW4	B9IMW4	73.21	1e-48	171	X	Uncharacterized protein	POPTR_0018s12820g	Populus trichocarpa (Western balsam poplar) (Populus balsamifera subsp. trichocarpa)	GO:0016567,GO:0010029,GO:0043130,GO:0000151,GO:0004842,GO:0008270	K10632;	pop:POPTR_0018s12820g;
UniRef90	TRINITY_DN200287_c6_g13	TRINITY_DN200287_c6_g13_i1	g.658	UniRef90_Q6R8G5	Q6R8G5	79.69	1e-27	115	X	Phosphate transporter PHO1 homolog 5 (Protein PHO1 homolog 5) (AtPHO1;H5)	PHO1-H5 At2g03240 T18E12.9	Arabidopsis thaliana (Mouse-ear cress)	GO:0005794,GO:0005768,GO:0016021,GO:0006817,GO:0005886,GO:0005802	.	ath:AT2G03240;
UniRef90	TRINITY_DN309409_c0_g1	TRINITY_DN309409_c0_g1_i1	g.659	UniRef90_M5W1P1	M5W1P1	80.71	6e-112	339	X	Uncharacterized protein	PRUPE_ppa004555mg	Prunus persica (Peach) (Amygdalus persica)	GO:0050269,GO:0009699	K12355;	pper:PRUPE_ppa004555mg;
UniRef90	TRINITY_DN200047_c8_g17	TRINITY_DN200047_c8_g17_i1	g.660	UniRef90_M1CU38	M1CU38	90.68	7e-102	309	X	Uncharacterized protein	PGSC0003DMG400029061	Solanum tuberosum (Potato)	GO:0016021	.	.
UniRef90	TRINITY_DN200047_c8_g11	TRINITY_DN200047_c8_g11_i1	g.661	UniRef90_M1CU38	M1CU38	91.3	3e-102	310	X	Uncharacterized protein	PGSC0003DMG400029061	Solanum tuberosum (Potato)	GO:0016021	.	.
UniRef90	TRINITY_DN209684_c2_g2	TRINITY_DN209684_c2_g2_i1	g.662	UniRef90_D7TXH2	D7TXH2	74.84	2e-78	249	X	Putative uncharacterized protein	VIT_14s0081g00680	Vitis vinifera (Grape)	.	.	vvi:100266767;
UniRef90	TRINITY_DN196890_c7_g2	TRINITY_DN196890_c7_g2_i1	g.665	UniRef90_K4BPK7	K4BPK7	71.71	3e-76	234	X	Uncharacterized protein	.	Solanum lycopersicum (Tomato) (Lycopersicon esculentum)	.	.	sly:101259736;
UniRef90	TRINITY_DN216747_c6_g3	TRINITY_DN216747_c6_g3_i1	g.666	UniRef90_K7LXH6	K7LXH6	93.02	7e-141	431	X	Uncharacterized protein	.	Glycine max (Soybean) (Glycine hispida)	GO:0005524,GO:0005694,GO:0051276	.	.
UniRef90	TRINITY_DN213391_c3_g7	TRINITY_DN213391_c3_g7_i1	g.667	UniRef90_F6GU55	F6GU55	78.46	6e-135	397	O	Putative uncharacterized protein	VIT_06s0004g01910	Vitis vinifera (Grape)	GO:0016021,GO:0005743,GO:0003735,GO:0006412,GO:0055085,GO:0005215	K05863;	vvi:100260298;
UniRef90	TRINITY_DN213391_c3_g1	TRINITY_DN213391_c3_g1_i1	g.668	UniRef90_B9SQ45	B9SQ45	79.04	6e-88	283	X	Double-stranded RNA binding protein, putative	RCOM_0644750	Ricinus communis (Castor bean)	.	K18998;	rcu:RCOM_0644750;
NR	TRINITY_DN213391_c3_g1	TRINITY_DN213391_c3_g1_i1	g.669	gi|643710260|gb|KDP24467.1|	KDP24467.1	69.79	8e-40	145	X	.	.	.	.	.	.
UniRef90	TRINITY_DN212371_c3_g22	TRINITY_DN212371_c3_g22_i1	g.670	UniRef90_M1B640	M1B640	90.7	7e-44	154	X	Uncharacterized protein	PGSC0003DMG400014624	Solanum tuberosum (Potato)	GO:0005525,GO:0003924	.	.
UniRef90	TRINITY_DN208665_c3_g17	TRINITY_DN208665_c3_g17_i1	g.671	UniRef90_F6H1W6	F6H1W6	62.9	1e-39	148	X	Putative uncharacterized protein	VIT_19s0014g00990	Vitis vinifera (Grape)	GO:0006260,GO:0005634	.	.
UniRef90	TRINITY_DN216299_c1_g13	TRINITY_DN216299_c1_g13_i1	g.674	UniRef90_D7U2L4	D7U2L4	63.04	4e-29	120	X	Putative uncharacterized protein	VIT_07s0005g01810	Vitis vinifera (Grape)	.	.	.
UniRef90	TRINITY_DN215801_c4_g4	TRINITY_DN215801_c4_g4_i1	g.675	UniRef90_M5WV08	M5WV08	74	4e-46	157	X	Uncharacterized protein	PRUPE_ppa010934mg	Prunus persica (Peach) (Amygdalus persica)	.	.	pper:PRUPE_ppa010934mg;
UniRef90	TRINITY_DN206779_c4_g14	TRINITY_DN206779_c4_g14_i1	g.676	UniRef90_A5AH24	A5AH24	48.11	5e-20	93.2	X	Putative uncharacterized protein	VITISV_043502	Vitis vinifera (Grape)	.	.	.
NR	TRINITY_DN194039_c2_g4	TRINITY_DN194039_c2_g4_i1	g.677	gi|1021044967|gb|KZN02748.1|	KZN02748.1	88.73	8e-87	270	X	.	.	.	.	.	.
UniRef90	TRINITY_DN194039_c2_g2	TRINITY_DN194039_c2_g2_i1	g.680	UniRef90_F6H4M4	F6H4M4	76.62	5e-32	125	X	Putative uncharacterized protein	VIT_07s0031g00990	Vitis vinifera (Grape)	GO:0004175	.	.
UniRef90	TRINITY_DN211746_c5_g2	TRINITY_DN211746_c5_g2_i1	g.682	UniRef90_K7K3Z3	K7K3Z3	61.45	1e-58	196	X	Uncharacterized protein	GLYMA_01G150500	Glycine max (Soybean) (Glycine hispida)	GO:0005634,GO:0003700,GO:0006351	.	gmx:100812635;
UniRef90	TRINITY_DN209834_c3_g1	TRINITY_DN209834_c3_g1_i1	g.684	UniRef90_A5C298	A5C298	54.01	1e-54	192	X	Putative uncharacterized protein	VITISV_007038	Vitis vinifera (Grape)	GO:0008270	.	.
NR	TRINITY_DN214034_c2_g4	TRINITY_DN214034_c2_g4_i1	g.685	gi|1021044229|gb|KZN02010.1|	KZN02010.1	76.56	0	740	X	.	.	.	.	.	.
UniRef90	TRINITY_DN214034_c2_g4	TRINITY_DN214034_c2_g4_i1	g.686	UniRef90_D7M9Z4	D7M9Z4	47.83	1e-15	77.4	X	Predicted protein (Fragment)	ARALYDRAFT_490825	Arabidopsis lyrata subsp. lyrata (Lyre-leaved rock-cress)	.	.	aly:ARALYDRAFT_490825;
UniRef90	TRINITY_DN197510_c2_g4	TRINITY_DN197510_c2_g4_i1	g.687	UniRef90_A5B4T9	A5B4T9	60.81	4e-41	149	X	Putative uncharacterized protein	VIT_03s0063g00170 VITISV_026442	Vitis vinifera (Grape)	GO:0009793	.	vvi:100264010;
UniRef90	TRINITY_DN166824_c0_g2	TRINITY_DN166824_c0_g2_i1	g.688	UniRef90_M1BL55	M1BL55	66.44	4e-63	214	X	Uncharacterized protein	PGSC0003DMG400018514	Solanum tuberosum (Potato)	GO:0005524	.	sot:102588252;
UniRef90	TRINITY_DN130973_c0_g3	TRINITY_DN130973_c0_g3_i1	g.689	UniRef90_Q9SR02	Q9SR02	81.08	2e-60	210	X	Mediator of RNA polymerase II transcription subunit 14 (Protein STRUWWELPETER) (AtSWP)	MED14 MED14_1 SWP At3g04740 F7O18.23	Arabidopsis thaliana (Mouse-ear cress)	GO:0001104,GO:0009631,GO:0070847,GO:0016592,GO:0007275,GO:0009506,GO:0008284,GO:0040008,GO:0009627,GO:0006351	K15156;	ath:AT3G04740;
UniRef90	TRINITY_DN214057_c1_g1	TRINITY_DN214057_c1_g1_i1	g.690	UniRef90_M1AB69	M1AB69	59.93	9e-132	388	X	Uncharacterized protein	PGSC0003DMG400007296	Solanum tuberosum (Potato)	GO:0016021	.	sot:102592038;
UniRef90	TRINITY_DN217396_c10_g1	TRINITY_DN217396_c10_g1_i1	g.692	UniRef90_A5BIG7	A5BIG7	52.67	4e-39	143	X	Putative uncharacterized protein	VITISV_026335	Vitis vinifera (Grape)	.	.	.
UniRef90	TRINITY_DN217396_c10_g1	TRINITY_DN217396_c10_g1_i1	g.693	UniRef90_A5B781	A5B781	43.48	7e-20	90.5	X	Putative uncharacterized protein (Fragment)	VITISV_000585	Vitis vinifera (Grape)	.	.	.
UniRef90	TRINITY_DN114639_c0_g1	TRINITY_DN114639_c0_g1_i1	g.695	UniRef90_I7BX75	I7BX75	86.71	1e-92	288	X	Glycosyltransferase (EC 2.4.1.-)	.	Panax notoginseng	GO:0008152,GO:0016758	.	.
UniRef90	TRINITY_DN114639_c0_g2	TRINITY_DN114639_c0_g2_i1	g.696	UniRef90_I7BX75	I7BX75	87.34	6e-93	288	X	Glycosyltransferase (EC 2.4.1.-)	.	Panax notoginseng	GO:0008152,GO:0016758	.	.
UniRef90	TRINITY_DN114639_c0_g3	TRINITY_DN114639_c0_g3_i1	g.697	UniRef90_I7BX75	I7BX75	87.1	4e-91	284	X	Glycosyltransferase (EC 2.4.1.-)	.	Panax notoginseng	GO:0008152,GO:0016758	.	.
UniRef90	TRINITY_DN198489_c2_g1	TRINITY_DN198489_c2_g1_i1	g.699	UniRef90_E0CP07	E0CP07	70.21	2e-85	268	X	Putative uncharacterized protein	VIT_18s0001g08890	Vitis vinifera (Grape)	GO:0016021,GO:0009725	K07297;	vvi:100248829;
UniRef90	TRINITY_DN209716_c1_g2	TRINITY_DN209716_c1_g2_i1	g.700	UniRef90_UPI0003BF0E2A	UPI0003BF0E2A	100	3e-07	52.4	X	Uncharacterized protein (Fragment)	SHD_0280	Shewanella decolorationis S12	.	.	.
UniRef90	TRINITY_DN202105_c3_g4	TRINITY_DN202105_c3_g4_i1	g.701	UniRef90_M5XXI7	M5XXI7	71.23	1e-83	269	X	Uncharacterized protein	PRUPE_ppa004983mg	Prunus persica (Peach) (Amygdalus persica)	GO:0005783,GO:0016021,GO:0046873	K14713;	pper:PRUPE_ppa004983mg;
NR	TRINITY_DN202944_c1_g1	TRINITY_DN202944_c1_g1_i1	g.702	gi|1021023554|gb|KZM81342.1|	KZM81342.1	51.59	8e-10	66.2	X	.	.	.	.	.	.
UniRef90	TRINITY_DN190286_c4_g1	TRINITY_DN190286_c4_g1_i1	g.703	UniRef90_D7TLY4	D7TLY4	45.7	6e-35	137	X	Putative uncharacterized protein	VIT_13s0019g00420	Vitis vinifera (Grape)	.	.	vvi:104881144;
UniRef90	TRINITY_DN190286_c4_g1	TRINITY_DN190286_c4_g1_i1	g.704	UniRef90_Q2HS80	Q2HS80	45.45	6e-07	52.4	X	Cyclin-like F-box (F-box/RNI/FBD-like domain protein) (Uncharacterized protein)	MTR_4g024770 MtrDRAFT_AC155883g15v2	Medicago truncatula (Barrel medic) (Medicago tribuloides)	.	.	mtr:MTR_4g024770;
UniRef90	TRINITY_DN199652_c4_g4	TRINITY_DN199652_c4_g4_i1	g.705	UniRef90_D7SU32	D7SU32	76.65	3e-90	279	X	Putative uncharacterized protein	VIT_04s0008g02630	Vitis vinifera (Grape)	GO:0008375,GO:0016021	.	vvi:100257774;
NR	TRINITY_DN217388_c6_g26	TRINITY_DN217388_c6_g26_i1	g.706	gi|658050928|ref|XP_008361185.1|	XP_008361185.1	67.36	2e-53	189	X	.	.	.	.	.	.
UniRef90	TRINITY_DN205440_c5_g1	TRINITY_DN205440_c5_g1_i1	g.707	UniRef90_B9T4A6	B9T4A6	55.56	1e-12	73.6	X	Glutathione peroxidase	RCOM_0176350	Ricinus communis (Castor bean)	GO:0004602,GO:0006979	.	rcu:RCOM_0176350;
NR	TRINITY_DN138667_c0_g2	TRINITY_DN138667_c0_g2_i1	g.708	gi|720034856|ref|XP_010266851.1|	XP_010266851.1	52.38	9e-17	83.6	X	.	.	.	.	.	.
NR	TRINITY_DN138667_c0_g5	TRINITY_DN138667_c0_g5_i1	g.709	gi|1021031915|gb|KZM89699.1|	KZM89699.1	51.85	5e-16	78.6	X	.	.	.	.	.	.
NR	TRINITY_DN216832_c5_g1	TRINITY_DN216832_c5_g1_i1	g.710	gi|1021043667|gb|KZN01448.1|	KZN01448.1	50	5e-32	132	X	.	.	.	.	.	.
UniRef90	TRINITY_DN211953_c1_g1	TRINITY_DN211953_c1_g1_i1	g.711	UniRef90_K4CN62	K4CN62	72.64	8e-44	149	X	Uncharacterized protein	.	Solanum lycopersicum (Tomato) (Lycopersicon esculentum)	GO:0009733	.	sly:101266965;
NR	TRINITY_DN217391_c14_g13	TRINITY_DN217391_c14_g13_i1	g.712	gi|590648523|ref|XP_007032180.1|	XP_007032180.1	90.16	9e-57	201	X	.	.	.	.	.	.
UniRef90	TRINITY_DN180195_c2_g2	TRINITY_DN180195_c2_g2_i1	g.713	UniRef90_I1JIU6	I1JIU6	89.51	7e-94	291	X	Uncharacterized protein	GLYMA_02G277400	Glycine max (Soybean) (Glycine hispida)	.	.	gmx:100800736;
UniRef90	TRINITY_DN180195_c2_g1	TRINITY_DN180195_c2_g1_i1	g.714	UniRef90_B9GFS8	B9GFS8	91.15	7e-60	199	X	Uncharacterized protein	POPTR_0001s27920g	Populus trichocarpa (Western balsam poplar) (Populus balsamifera subsp. trichocarpa)	.	.	pop:POPTR_0001s27920g;
UniRef90	TRINITY_DN164949_c1_g2	TRINITY_DN164949_c1_g2_i1	g.715	UniRef90_K4EN48	K4EN48	67.11	4e-56	186	X	WRKY4	.	Panax quinquefolius (American ginseng) (Aralia quinquefolia)	GO:0043565,GO:0003700	.	.
UniRef90	TRINITY_DN164949_c1_g1	TRINITY_DN164949_c1_g1_i1	g.716	UniRef90_K4EN48	K4EN48	98.74	1e-104	311	X	WRKY4	.	Panax quinquefolius (American ginseng) (Aralia quinquefolia)	GO:0043565,GO:0003700	.	.
UniRef90	TRINITY_DN214795_c3_g30	TRINITY_DN214795_c3_g30_i1	g.720	UniRef90_Q5IWL6	Q5IWL6	60.87	4e-19	87.4	O	Ethylene-responsive element binding protein 6	.	Nicotiana tabacum (Common tobacco)	GO:0003677,GO:0016021,GO:0005634,GO:0003700,GO:0006351	.	.
UniRef90	TRINITY_DN198829_c4_g4	TRINITY_DN198829_c4_g4_i1	g.721	UniRef90_F6HNE2	F6HNE2	76.4	0	694	X	Putative uncharacterized protein	VIT_13s0019g04610	Vitis vinifera (Grape)	GO:0005524,GO:0004672	.	vvi:104881112;
NR	TRINITY_DN195285_c5_g29	TRINITY_DN195285_c5_g29_i1	g.722	gi|976918791|gb|KVI03952.1|	KVI03952.1	62	4e-07	57.4	X	.	.	.	.	.	.
UniRef90	TRINITY_DN215015_c8_g2	TRINITY_DN215015_c8_g2_i1	g.723	UniRef90_A5C039	A5C039	74.56	4e-52	171	O	Putative uncharacterized protein	VITISV_034625	Vitis vinifera (Grape)	GO:0043565	.	.
UniRef90	TRINITY_DN215015_c8_g7	TRINITY_DN215015_c8_g7_i1	g.724	UniRef90_B9RKT6	B9RKT6	80.09	0	775	X	Aldehyde dehydrogenase, putative (EC 1.2.1.36)	RCOM_1053330	Ricinus communis (Castor bean)	GO:0001758	K12355;	rcu:RCOM_1053330;
UniRef90	TRINITY_DN215015_c8_g7	TRINITY_DN215015_c8_g7_i1	g.725	UniRef90_A5C1G1	A5C1G1	74.73	4e-95	286	X	Calcineurin B-like protein 04 (Calcineurin B-like protein 4) (EC 3.1.3.16)	CBL04 CBL4 VIT_16s0098g01870 VITISV_002738	Vitis vinifera (Grape)	GO:0005509,GO:0004721	K06268;	vvi:100246874;
UniRef90	TRINITY_DN215015_c8_g5	TRINITY_DN215015_c8_g5_i1	g.726	UniRef90_S4TDL2	S4TDL2	85.08	1e-100	311	X	TE2	.	Humulus lupulus (European hop)	.	.	.
UniRef90	TRINITY_DN183158_c1_g1	TRINITY_DN183158_c1_g1_i1	g.727	UniRef90_P93352	P93352	90.74	1e-63	201	X	Elongation factor 2 (Fragment)	EF2	Nicotiana tabacum (Common tobacco)	GO:0005525,GO:0003746	.	.
UniRef90	TRINITY_DN183158_c1_g1	TRINITY_DN183158_c1_g1_i1	g.728	UniRef90_N1R0M7	N1R0M7	67.01	5e-28	116	X	Elongation factor 2 (Uncharacterized protein)	F775_26077	Aegilops tauschii (Tausch's goatgrass) (Aegilops squarrosa)	GO:0005525,GO:0003924,GO:0003746	.	.
UniRef90	TRINITY_DN176061_c0_g1	TRINITY_DN176061_c0_g1_i1	g.729	UniRef90_Q0JMW4	Q0JMW4	87.61	1e-65	209	X	Os01g0356000 protein (Fragment)	Os01g0356000	Oryza sativa subsp. japonica (Rice)	GO:0005524,GO:0016887	.	osa:4326284;
UniRef90	TRINITY_DN158551_c0_g1	TRINITY_DN158551_c0_g1_i1	g.730	UniRef90_I1MEZ1	I1MEZ1	56.19	4e-32	122	X	Uncharacterized protein	GLYMA_15G089800	Glycine max (Soybean) (Glycine hispida)	GO:0005737,GO:0016021,GO:0003743	.	.
UniRef90	TRINITY_DN207674_c1_g20	TRINITY_DN207674_c1_g20_i1	g.731	UniRef90_F6HSI1	F6HSI1	67.15	7e-115	343	X	Putative uncharacterized protein	VIT_14s0006g00650	Vitis vinifera (Grape)	.	.	.
UniRef90	TRINITY_DN207674_c1_g27	TRINITY_DN207674_c1_g27_i1	g.732	UniRef90_B9S6V8	B9S6V8	57.97	2e-40	151	X	Putative uncharacterized protein	RCOM_0874920	Ricinus communis (Castor bean)	GO:0005509,GO:0016021	.	rcu:RCOM_0874920;
UniRef90	TRINITY_DN202398_c2_g6	TRINITY_DN202398_c2_g6_i1	g.733	UniRef90_F6HCG8	F6HCG8	75.34	3e-107	323	X	Putative uncharacterized protein	VIT_11s0118g00290	Vitis vinifera (Grape)	GO:0016579,GO:0036459,GO:0006511,GO:0008270	.	.
UniRef90	TRINITY_DN216869_c2_g5	TRINITY_DN216869_c2_g5_i1	g.736	UniRef90_B9HLQ8	B9HLQ8	83.08	7e-29	117	X	Phosphate transporter	POPTR_0008s19070g	Populus trichocarpa (Western balsam poplar) (Populus balsamifera subsp. trichocarpa)	GO:0005315,GO:0005887,GO:0035435	K14640;	pop:POPTR_0008s19070g;
UniRef90	TRINITY_DN209083_c7_g1	TRINITY_DN209083_c7_g1_i1	g.737	UniRef90_B9VWD5	B9VWD5	91.67	1e-28	115	X	6-phosphogluconate dehydrogenase, decarboxylating (EC 1.1.1.44)	6PGDH	Cucumis sativus (Cucumber)	GO:0006098,GO:0004616	K00033;	csv:101206171;
UniRef90	TRINITY_DN209083_c7_g5	TRINITY_DN209083_c7_g5_i1	g.738	UniRef90_K4DFU3	K4DFU3	91.46	2e-160	465	O	6-phosphogluconate dehydrogenase, decarboxylating (EC 1.1.1.44)	.	Solanum lycopersicum (Tomato) (Lycopersicon esculentum)	GO:0006098,GO:0004616	K00033;	sly:101263001;
UniRef90	TRINITY_DN216163_c1_g5	TRINITY_DN216163_c1_g5_i1	g.739	UniRef90_F6HFS4	F6HFS4	91.02	0	780	X	Putative uncharacterized protein	VIT_01s0011g01870	Vitis vinifera (Grape)	.	.	.
UniRef90	TRINITY_DN216163_c1_g2	TRINITY_DN216163_c1_g2_i1	g.740	UniRef90_F6HFS4	F6HFS4	82.18	1e-33	130	X	Putative uncharacterized protein	VIT_01s0011g01870	Vitis vinifera (Grape)	.	.	.
NR	TRINITY_DN213239_c1_g10	TRINITY_DN213239_c1_g10_i1	g.741	gi|694423676|ref|XP_009339635.1|	XP_009339635.1	72.35	4e-135	402	X	.	.	.	.	.	.
UniRef90	TRINITY_DN210600_c0_g1	TRINITY_DN210600_c0_g1_i1	g.742	UniRef90_I1JDE1	I1JDE1	56.54	1e-103	313	O	Uncharacterized protein	GLYMA_02G081200	Glycine max (Soybean) (Glycine hispida)	GO:0005737,GO:0016021,GO:0006629,GO:0016627	.	gmx:100798454;
UniRef90	TRINITY_DN196863_c2_g21	TRINITY_DN196863_c2_g21_i1	g.744	UniRef90_M5XM75	M5XM75	90.48	3e-44	163	X	Uncharacterized protein	PRUPE_ppa000622mg	Prunus persica (Peach) (Amygdalus persica)	GO:0005794,GO:0005985,GO:0016157,GO:0046524	K00696;	pper:PRUPE_ppa000622mg;
UniRef90	TRINITY_DN205750_c3_g7	TRINITY_DN205750_c3_g7_i1	g.745	UniRef90_D7TL48	D7TL48	78.61	9e-96	287	X	Putative uncharacterized protein	VIT_08s0056g01310	Vitis vinifera (Grape)	GO:0012507,GO:0006888,GO:0005794,GO:0006896,GO:0005484,GO:0000149,GO:0031201,GO:0005829,GO:0005789,GO:0006891,GO:0031902,GO:0006623,GO:0042147,GO:0048280	K08496;	vvi:100258748;
UniRef90	TRINITY_DN187204_c0_g4	TRINITY_DN187204_c0_g4_i1	g.746	UniRef90_B9I8G6	B9I8G6	88.89	1e-77	248	X	Uncharacterized protein	POPTR_0014s07690g	Populus trichocarpa (Western balsam poplar) (Populus balsamifera subsp. trichocarpa)	GO:0005524,GO:0004004,GO:0010501,GO:0000932,GO:0033962,GO:0010494,GO:0003676,GO:0006417	K12614;	pop:POPTR_0014s07690g;
UniRef90	TRINITY_DN216568_c1_g4	TRINITY_DN216568_c1_g4_i1	g.747	UniRef90_M5WFX5	M5WFX5	36.96	2e-10	62.4	X	Uncharacterized protein (Fragment)	PRUPE_ppa021209mg	Prunus persica (Peach) (Amygdalus persica)	GO:0008270	.	pper:PRUPE_ppa021209mg;
UniRef90	TRINITY_DN192410_c4_g3	TRINITY_DN192410_c4_g3_i1	g.748	UniRef90_A5C8P7	A5C8P7	68.69	3e-99	304	X	Putative uncharacterized protein	VITISV_020113	Vitis vinifera (Grape)	GO:0016787	.	.
UniRef90	TRINITY_DN119094_c0_g1	TRINITY_DN119094_c0_g1_i1	g.749	UniRef90_D7TPA6	D7TPA6	84.62	3e-83	260	X	Putative uncharacterized protein	VIT_07s0104g00570	Vitis vinifera (Grape)	.	K10523;	vvi:100258076;
UniRef90	TRINITY_DN212684_c7_g19	TRINITY_DN212684_c7_g19_i1	g.750	UniRef90_I3SC04	I3SC04	76.32	4e-58	187	X	Uncharacterized protein	.	Lotus japonicus (Lotus corniculatus var. japonicus)	GO:0019509,GO:0043874,GO:0000287	.	.
UniRef90	TRINITY_DN196892_c1_g2	TRINITY_DN196892_c1_g2_i1	g.751	UniRef90_S8D1M2	S8D1M2	88.6	0	572	X	Cellulose synthase catalytic subunit (Fragment)	M569_01079	Genlisea aurea	GO:0030244,GO:0016760,GO:0016021	.	.
UniRef90	TRINITY_DN217019_c6_g11	TRINITY_DN217019_c6_g11_i1	g.753	UniRef90_B9N906	B9N906	48.21	3e-08	58.9	X	Deleted.	.	.	.	.	.
UniRef90	TRINITY_DN208542_c3_g6	TRINITY_DN208542_c3_g6_i1	g.754	UniRef90_M5WNX6	M5WNX6	56.96	3e-68	229	X	Uncharacterized protein	PRUPE_ppa003611mg	Prunus persica (Peach) (Amygdalus persica)	GO:0009941,GO:0016021,GO:0022891	.	pper:PRUPE_ppa003611mg;
NR	TRINITY_DN158686_c1_g1	TRINITY_DN158686_c1_g1_i1	g.756	gi|645220700|ref|XP_008241409.1|	XP_008241409.1	69.5	1e-67	213	X	.	.	.	.	.	.
UniRef90	TRINITY_DN206831_c4_g1	TRINITY_DN206831_c4_g1_i1	g.757	UniRef90_F6H2G5	F6H2G5	52.82	3e-105	329	X	Putative uncharacterized protein	VIT_19s0014g04620	Vitis vinifera (Grape)	GO:0005524,GO:0004672,GO:0048544	.	.
UniRef90	TRINITY_DN187658_c3_g1	TRINITY_DN187658_c3_g1_i1	g.758	UniRef90_M5W0Q0	M5W0Q0	89.04	1e-41	147	X	Uncharacterized protein	PRUPE_ppa010147mg	Prunus persica (Peach) (Amygdalus persica)	GO:0005634	K08066;	pper:PRUPE_ppa010147mg;
UniRef90	TRINITY_DN210106_c6_g3	TRINITY_DN210106_c6_g3_i1	g.759	UniRef90_M0TCF8	M0TCF8	93.33	2e-28	117	X	Uncharacterized protein	.	Musa acuminata subsp. malaccensis (Wild banana) (Musa malaccensis)	GO:0005524,GO:0016020,GO:0004222	.	.
UniRef90	TRINITY_DN210106_c6_g1	TRINITY_DN210106_c6_g1_i1	g.760	UniRef90_M0TCF8	M0TCF8	90.85	7e-83	263	X	Uncharacterized protein	.	Musa acuminata subsp. malaccensis (Wild banana) (Musa malaccensis)	GO:0005524,GO:0016020,GO:0004222	.	.
UniRef90	TRINITY_DN210106_c6_g1	TRINITY_DN210106_c6_g1_i1	g.761	UniRef90_R6YB39	R6YB39	57.78	7e-32	122	X	Uncharacterized protein	BN762_00886	Bacteroides sp. CAG:714	.	.	.
UniRef90	TRINITY_DN210106_c6_g5	TRINITY_DN210106_c6_g5_i1	g.762	UniRef90_M0TCF8	M0TCF8	96.12	3e-59	201	X	Uncharacterized protein	.	Musa acuminata subsp. malaccensis (Wild banana) (Musa malaccensis)	GO:0005524,GO:0016020,GO:0004222	.	.
UniRef90	TRINITY_DN214317_c4_g1	TRINITY_DN214317_c4_g1_i1	g.765	UniRef90_K4B439	K4B439	81.47	5e-176	508	X	Uncharacterized protein	.	Solanum lycopersicum (Tomato) (Lycopersicon esculentum)	GO:0005768,GO:0016021,GO:0005802	.	sly:101246191;
UniRef90	TRINITY_DN214317_c4_g1	TRINITY_DN214317_c4_g1_i1	g.766	UniRef90_A5C0M6	A5C0M6	83.08	1e-70	230	X	Putative uncharacterized protein	VITISV_038566	Vitis vinifera (Grape)	.	.	.
UniRef90	TRINITY_DN213708_c2_g2	TRINITY_DN213708_c2_g2_i1	g.767	UniRef90_K4BV18	K4BV18	52.2	2e-38	145	X	Uncharacterized protein	.	Solanum lycopersicum (Tomato) (Lycopersicon esculentum)	.	.	sly:101262306;
UniRef90	TRINITY_DN199754_c2_g1	TRINITY_DN199754_c2_g1_i1	g.768	UniRef90_F6I3C0	F6I3C0	75.29	0	685	O	Non-specific serine/threonine protein kinase (EC 2.7.11.1)	VIT_09s0070g00140	Vitis vinifera (Grape)	GO:0005524,GO:0004674,GO:0007165	.	.
UniRef90	TRINITY_DN205798_c2_g2	TRINITY_DN205798_c2_g2_i1	g.769	UniRef90_M5XDF1	M5XDF1	51.52	5e-64	208	X	Uncharacterized protein	PRUPE_ppa010921mg	Prunus persica (Peach) (Amygdalus persica)	.	.	pper:PRUPE_ppa010921mg;
UniRef90	TRINITY_DN215761_c0_g1	TRINITY_DN215761_c0_g1_i1	g.772	UniRef90_B9IJQ5	B9IJQ5	73.45	1e-120	356	X	Uncharacterized protein	POPTR_0017s11150g	Populus trichocarpa (Western balsam poplar) (Populus balsamifera subsp. trichocarpa)	GO:0031418,GO:0005506,GO:0016705	K00472;	pop:POPTR_0017s11150g;
NR	TRINITY_DN196572_c0_g2	TRINITY_DN196572_c0_g2_i1	g.774	gi|731365102|ref|XP_010694343.1|	XP_010694343.1	45.71	4e-35	138	X	.	.	.	.	.	.
UniRef90	TRINITY_DN196572_c0_g2	TRINITY_DN196572_c0_g2_i1	g.775	UniRef90_M4DQ66	M4DQ66	30.83	1e-12	73.6	X	Uncharacterized protein	.	Brassica rapa subsp. pekinensis (Chinese cabbage) (Brassica pekinensis)	.	.	.
UniRef90	TRINITY_DN214108_c2_g9	TRINITY_DN214108_c2_g9_i1	g.776	UniRef90_F6H5M5	F6H5M5	96.3	1e-122	379	X	Putative uncharacterized protein	VIT_14s0108g01500	Vitis vinifera (Grape)	GO:0005524,GO:0009658,GO:0009570,GO:0016485,GO:0009408	K03695;	vvi:100252611;
UniRef90	TRINITY_DN214108_c2_g5	TRINITY_DN214108_c2_g5_i1	g.777	UniRef90_K4BC16	K4BC16	95.79	2e-121	377	X	Uncharacterized protein	.	Solanum lycopersicum (Tomato) (Lycopersicon esculentum)	GO:0005524,GO:0009658,GO:0009570,GO:0016485,GO:0009408	K03695;	sly:778327;
UniRef90	TRINITY_DN214108_c2_g3	TRINITY_DN214108_c2_g3_i1	g.778	UniRef90_F6H5M5	F6H5M5	86.44	0	1120	X	Putative uncharacterized protein	VIT_14s0108g01500	Vitis vinifera (Grape)	GO:0005524,GO:0009658,GO:0009570,GO:0016485,GO:0009408	K03695;	vvi:100252611;
UniRef90	TRINITY_DN208045_c0_g2	TRINITY_DN208045_c0_g2_i1	g.779	UniRef90_M5W6E5	M5W6E5	75.66	2e-69	229	X	Uncharacterized protein	PRUPE_ppa003787mg	Prunus persica (Peach) (Amygdalus persica)	GO:0006355,GO:0008270	.	pper:PRUPE_ppa003787mg;
NR	TRINITY_DN200995_c0_g8	TRINITY_DN200995_c0_g8_i1	g.783	gi|1021051871|gb|KZN09649.1|	KZN09649.1	47.62	2e-39	157	X	.	.	.	.	.	.
UniRef90	TRINITY_DN200995_c0_g6	TRINITY_DN200995_c0_g6_i1	g.785	UniRef90_F6H8J3	F6H8J3	76.97	4e-77	257	X	Putative uncharacterized protein	VIT_05s0049g01490	Vitis vinifera (Grape)	GO:0071004,GO:0089701,GO:0000243,GO:0016607,GO:0000166,GO:0008187,GO:0030628	.	.
UniRef90	TRINITY_DN198246_c3_g3	TRINITY_DN198246_c3_g3_i1	g.786	UniRef90_F6I1P0	F6I1P0	95.35	9e-85	263	X	Putative uncharacterized protein	VIT_01s0146g00310	Vitis vinifera (Grape)	GO:0006086,GO:0004739	K00162;	vvi:100264409;
UniRef90	TRINITY_DN203322_c2_g1	TRINITY_DN203322_c2_g1_i1	g.788	UniRef90_M0ZPV2	M0ZPV2	67.01	1e-86	266	X	Uncharacterized protein	PGSC0003DMG400002118	Solanum tuberosum (Potato)	.	.	.
UniRef90	TRINITY_DN172974_c0_g1	TRINITY_DN172974_c0_g1_i1	g.789	UniRef90_Q9ZPL5	Q9ZPL5	69.3	8e-42	152	X	Cystathionine gamma-synthase	metB	Nicotiana tabacum (Common tobacco)	GO:0003824,GO:0030170	.	.
UniRef90	TRINITY_DN213344_c7_g3	TRINITY_DN213344_c7_g3_i1	g.790	UniRef90_B9NBK2	B9NBK2	86.76	3e-33	129	X	Deleted.	.	.	.	.	.
UniRef90	TRINITY_DN187016_c2_g2	TRINITY_DN187016_c2_g2_i1	g.791	UniRef90_B9RV68	B9RV68	77.95	3e-107	317	X	GTP binding protein, putative	RCOM_0900240	Ricinus communis (Castor bean)	.	.	rcu:RCOM_0900240;
UniRef90	TRINITY_DN198613_c5_g2	TRINITY_DN198613_c5_g2_i1	g.793	UniRef90_U5GN72	U5GN72	45	2e-13	70.5	X	Uncharacterized protein	POPTR_0001s02790g	Populus trichocarpa (Western balsam poplar) (Populus balsamifera subsp. trichocarpa)	.	.	pop:POPTR_0001s02790g;
UniRef90	TRINITY_DN198613_c5_g1	TRINITY_DN198613_c5_g1_i1	g.794	UniRef90_U5GN72	U5GN72	48.75	2e-15	76.3	X	Uncharacterized protein	POPTR_0001s02790g	Populus trichocarpa (Western balsam poplar) (Populus balsamifera subsp. trichocarpa)	.	.	pop:POPTR_0001s02790g;
UniRef90	TRINITY_DN200076_c0_g2	TRINITY_DN200076_c0_g2_i1	g.796	UniRef90_F6HH09	F6HH09	75.59	6e-144	419	X	Auxin-responsive protein	VIT_11s0016g03540	Vitis vinifera (Grape)	GO:0009734,GO:0005634,GO:0006355,GO:0006351	K14484;	vvi:100254204;
UniRef90	TRINITY_DN200076_c0_g4	TRINITY_DN200076_c0_g4_i1	g.798	UniRef90_C6TA77	C6TA77	71.58	2e-37	137	X	Auxin-induced protein	GLYMA_15G017500	Glycine max (Soybean) (Glycine hispida)	GO:0009734,GO:0005634,GO:0006355,GO:0006351	K14484;	gmx:100804423;
UniRef90	TRINITY_DN200076_c0_g7	TRINITY_DN200076_c0_g7_i1	g.799	UniRef90_I1L4K7	I1L4K7	57.99	2e-63	209	X	Auxin-induced protein	GLYMA_09G193000	Glycine max (Soybean) (Glycine hispida)	GO:0009734,GO:0005634,GO:0006355,GO:0006351	K14484;	gmx:100803754;
UniRef90	TRINITY_DN201352_c1_g1	TRINITY_DN201352_c1_g1_i1	g.800	UniRef90_B9II84	B9II84	66.39	8e-108	331	X	Uncharacterized protein	POPTR_0016s05670g	Populus trichocarpa (Western balsam poplar) (Populus balsamifera subsp. trichocarpa)	GO:0003677,GO:0007275,GO:0005634,GO:0003700,GO:0006351	K09285;	pop:POPTR_0016s05670g;
UniRef90	TRINITY_DN201352_c1_g1	TRINITY_DN201352_c1_g1_i1	g.801	UniRef90_I1JNC3	I1JNC3	78.35	3e-87	273	X	AP2-EREBP transcription factor (Uncharacterized protein)	Glyma03g29240.1 GLYMA_03G136100	Glycine max (Soybean) (Glycine hispida)	GO:0003677,GO:0007275,GO:0005634,GO:0003700,GO:0006351	.	.
UniRef90	TRINITY_DN91003_c0_g1	TRINITY_DN91003_c0_g1_i1	g.802	UniRef90_K4D3Z5	K4D3Z5	69.29	5e-63	208	X	Uncharacterized protein	.	Solanum lycopersicum (Tomato) (Lycopersicon esculentum)	.	.	sly:101259598;
UniRef90	TRINITY_DN198675_c1_g5	TRINITY_DN198675_c1_g5_i1	g.803	UniRef90_K4AXZ9	K4AXZ9	84.33	0	1220	X	Uncharacterized protein	.	Solanum lycopersicum (Tomato) (Lycopersicon esculentum)	GO:0030127,GO:0006888,GO:0006886,GO:0008270	K14006;	sly:101255531;
UniRef90	TRINITY_DN215592_c3_g7	TRINITY_DN215592_c3_g7_i1	g.805	UniRef90_UPI0002B40E7B	UPI0002B40E7B	96.19	8e-68	229	X	Uncharacterized protein	Csa_6G136540	Cucumis sativus (Cucumber)	GO:0005524,GO:0004672	.	csv:101203233;
UniRef90	TRINITY_DN215592_c3_g3	TRINITY_DN215592_c3_g3_i1	g.806	UniRef90_M5X771	M5X771	88.34	2e-176	531	X	Uncharacterized protein	PRUPE_ppa000365mg	Prunus persica (Peach) (Amygdalus persica)	GO:0005524,GO:0004672	.	pper:PRUPE_ppa000365mg;
UniRef90	TRINITY_DN215592_c3_g9	TRINITY_DN215592_c3_g9_i1	g.807	UniRef90_M1BT07	M1BT07	80.61	1e-50	169	X	Uncharacterized protein	PGSC0003DMG400020254	Solanum tuberosum (Potato)	GO:0003725	.	.
UniRef90	TRINITY_DN181806_c0_g1	TRINITY_DN181806_c0_g1_i1	g.809	UniRef90_D7T0S0	D7T0S0	63.57	2e-44	158	X	Putative uncharacterized protein	VIT_11s0065g01010	Vitis vinifera (Grape)	GO:0008327,GO:0006346,GO:0000122,GO:0005634,GO:0008270	.	vvi:100260354;
UniRef90	TRINITY_DN139499_c0_g1	TRINITY_DN139499_c0_g1_i1	g.811	UniRef90_A5C311	A5C311	57.52	3e-155	462	X	Putative uncharacterized protein	VITISV_026044	Vitis vinifera (Grape)	GO:0016021	.	.
UniRef90	TRINITY_DN139499_c0_g1	TRINITY_DN139499_c0_g1_i1	g.812	UniRef90_F6HNY3	F6HNY3	72.22	9e-71	229	X	Putative uncharacterized protein	VIT_13s0019g01170	Vitis vinifera (Grape)	GO:0016021	.	.
NR	TRINITY_DN139499_c0_g1	TRINITY_DN139499_c0_g1_i1	g.813	gi|965668580|dbj|BAT83187.1|	BAT83187.1	51.32	3e-09	60.5	X	.	.	.	.	.	.
UniRef90	TRINITY_DN139499_c0_g2	TRINITY_DN139499_c0_g2_i1	g.814	UniRef90_A5C311	A5C311	61.21	0	694	X	Putative uncharacterized protein	VITISV_026044	Vitis vinifera (Grape)	GO:0016021	.	.
NR	TRINITY_DN139499_c0_g2	TRINITY_DN139499_c0_g2_i1	g.815	gi|965668580|dbj|BAT83187.1|	BAT83187.1	51.32	3e-09	60.5	X	.	.	.	.	.	.
UniRef90	TRINITY_DN203425_c5_g3	TRINITY_DN203425_c5_g3_i1	g.816	UniRef90_M1BWV5	M1BWV5	69.16	9e-34	127	X	Uncharacterized protein	PGSC0003DMG402021263	Solanum tuberosum (Potato)	GO:0006779,GO:0004853	.	.
NR	TRINITY_DN203425_c5_g1	TRINITY_DN203425_c5_g1_i1	g.817	gi|1021033827|gb|KZM91611.1|	KZM91611.1	89.43	5e-71	230	X	.	.	.	.	.	.
UniRef90	TRINITY_DN203425_c5_g4	TRINITY_DN203425_c5_g4_i1	g.818	UniRef90_K4CXR1	K4CXR1	76.32	6e-164	473	X	Uroporphyrinogen decarboxylase (EC 4.1.1.37)	.	Solanum lycopersicum (Tomato) (Lycopersicon esculentum)	GO:0009570,GO:0005829,GO:0006783,GO:0006782,GO:0004853	K01599;	sly:101260578;
UniRef90	TRINITY_DN214969_c4_g10	TRINITY_DN214969_c4_g10_i1	g.819	UniRef90_M5WR22	M5WR22	42.11	3e-11	68.2	X	Uncharacterized protein	PRUPE_ppa001520mg	Prunus persica (Peach) (Amygdalus persica)	.	.	pper:PRUPE_ppa001520mg;
UniRef90	TRINITY_DN203361_c2_g1	TRINITY_DN203361_c2_g1_i1	g.820	UniRef90_M5XF22	M5XF22	68.22	2e-48	176	X	Uncharacterized protein	PRUPE_ppa000626mg	Prunus persica (Peach) (Amygdalus persica)	GO:0003723	K17943;	pper:PRUPE_ppa000626mg;
UniRef90	TRINITY_DN203361_c2_g1	TRINITY_DN203361_c2_g1_i1	g.821	UniRef90_M5XF22	M5XF22	90.7	2e-76	254	X	Uncharacterized protein	PRUPE_ppa000626mg	Prunus persica (Peach) (Amygdalus persica)	GO:0003723	K17943;	pper:PRUPE_ppa000626mg;
UniRef90	TRINITY_DN212757_c1_g2	TRINITY_DN212757_c1_g2_i1	g.822	UniRef90_K4D893	K4D893	87	2e-116	347	X	Uncharacterized protein	.	Solanum lycopersicum (Tomato) (Lycopersicon esculentum)	GO:0016021,GO:0006813,GO:0015299	.	.
UniRef90	TRINITY_DN212757_c1_g2	TRINITY_DN212757_c1_g2_i1	g.823	UniRef90_U5G3N6	U5G3N6	43.36	2e-16	83.2	X	Uncharacterized protein	POPTR_0009s08430g	Populus trichocarpa (Western balsam poplar) (Populus balsamifera subsp. trichocarpa)	GO:0016021,GO:0006813,GO:0015299	.	.
UniRef90	TRINITY_DN210034_c8_g6	TRINITY_DN210034_c8_g6_i1	g.825	UniRef90_D7SJS6	D7SJS6	89.19	5e-67	215	X	Putative uncharacterized protein	VIT_06s0004g07130	Vitis vinifera (Grape)	GO:0003824,GO:0050662,GO:0005829	.	vvi:100253488;
UniRef90	TRINITY_DN210034_c8_g4	TRINITY_DN210034_c8_g4_i1	g.826	UniRef90_D7SJS6	D7SJS6	88.29	7e-67	214	X	Putative uncharacterized protein	VIT_06s0004g07130	Vitis vinifera (Grape)	GO:0003824,GO:0050662,GO:0005829	.	vvi:100253488;
UniRef90	TRINITY_DN217320_c9_g1	TRINITY_DN217320_c9_g1_i1	g.827	UniRef90_D7LBZ2	D7LBZ2	35.11	1e-15	84.3	X	Protein binding protein	ARALYDRAFT_481047	Arabidopsis lyrata subsp. lyrata (Lyre-leaved rock-cress)	GO:0005622,GO:0035556,GO:0008270	.	aly:ARALYDRAFT_481047;
NR	TRINITY_DN217320_c9_g2	TRINITY_DN217320_c9_g2_i1	g.828	gi|661877433|emb|CDP18738.1|	CDP18738.1	37.1	1e-36	144	X	.	.	.	.	.	.
UniRef90	TRINITY_DN217320_c9_g5	TRINITY_DN217320_c9_g5_i1	g.829	UniRef90_M4EYU8	M4EYU8	35.59	2e-09	63.5	X	Uncharacterized protein	.	Brassica rapa subsp. pekinensis (Chinese cabbage) (Brassica pekinensis)	GO:0005622,GO:0035556,GO:0047134	.	.
UniRef90	TRINITY_DN148000_c2_g1	TRINITY_DN148000_c2_g1_i1	g.830	UniRef90_O81738	O81738	72.55	3e-48	161	O	Putative uncharacterized protein AT4g23420 (Putative uncharacterized protein F16G20.120)	F16G20.120 At4g23420	Arabidopsis thaliana (Mouse-ear cress)	.	.	.
UniRef90	TRINITY_DN148000_c2_g2	TRINITY_DN148000_c2_g2_i1	g.831	UniRef90_O81738	O81738	72.55	1e-48	162	X	Putative uncharacterized protein AT4g23420 (Putative uncharacterized protein F16G20.120)	F16G20.120 At4g23420	Arabidopsis thaliana (Mouse-ear cress)	.	.	.
UniRef90	TRINITY_DN203863_c0_g2	TRINITY_DN203863_c0_g2_i1	g.832	UniRef90_I3VI25	I3VI25	74.49	2e-44	159	X	Cytochrome P450 CYP736A54	.	Bupleurum chinense (Chinese thoroughwax)	GO:0020037,GO:0005506,GO:0004497,GO:0016705	.	.
UniRef90	TRINITY_DN203863_c0_g1	TRINITY_DN203863_c0_g1_i1	g.833	UniRef90_I3VI25	I3VI25	74.9	4e-129	385	X	Cytochrome P450 CYP736A54	.	Bupleurum chinense (Chinese thoroughwax)	GO:0020037,GO:0005506,GO:0004497,GO:0016705	.	.
UniRef90	TRINITY_DN201155_c1_g1	TRINITY_DN201155_c1_g1_i1	g.834	UniRef90_F6I2W6	F6I2W6	65.24	4e-88	279	X	Putative uncharacterized protein	VIT_15s0048g02830	Vitis vinifera (Grape)	GO:0009664,GO:0005886,GO:0009531,GO:0007165	.	.
NR	TRINITY_DN196475_c1_g2	TRINITY_DN196475_c1_g2_i1	g.835	gi|1021052869|gb|KZN10647.1|	KZN10647.1	52.54	1e-31	123	X	.	.	.	.	.	.
NR	TRINITY_DN196475_c1_g1	TRINITY_DN196475_c1_g1_i1	g.836	gi|731390624|ref|XP_010650428.1|	XP_010650428.1	63.39	5e-78	246	X	.	.	.	.	.	.
UniRef90	TRINITY_DN197647_c4_g1	TRINITY_DN197647_c4_g1_i1	g.837	UniRef90_K4C6S1	K4C6S1	75.75	0	560	X	Uncharacterized protein	.	Solanum lycopersicum (Tomato) (Lycopersicon esculentum)	GO:0006820,GO:0016021,GO:0055085,GO:0022857,GO:0005774	K13783;	sly:101245070;
UniRef90	TRINITY_DN203898_c2_g4	TRINITY_DN203898_c2_g4_i1	g.838	UniRef90_A5C7E0	A5C7E0	82.91	2e-85	261	X	Putative uncharacterized protein	VITISV_030221	Vitis vinifera (Grape)	.	.	.
UniRef90	TRINITY_DN215590_c2_g6	TRINITY_DN215590_c2_g6_i1	g.839	UniRef90_K4B6J3	K4B6J3	67.41	5e-147	438	X	Uncharacterized protein	.	Solanum lycopersicum (Tomato) (Lycopersicon esculentum)	.	.	.
UniRef90	TRINITY_DN196681_c0_g1	TRINITY_DN196681_c0_g1_i1	g.843	UniRef90_M5XET3	M5XET3	79.67	9e-61	192	X	Uncharacterized protein	PRUPE_ppa013432mg	Prunus persica (Peach) (Amygdalus persica)	.	.	pper:PRUPE_ppa013432mg;
UniRef90	TRINITY_DN213216_c0_g2	TRINITY_DN213216_c0_g2_i1	g.844	UniRef90_F6HJ63	F6HJ63	73.79	0	585	X	Putative uncharacterized protein	VIT_01s0150g00020	Vitis vinifera (Grape)	GO:0005524,GO:0016021,GO:0005886,GO:0004672,GO:0009909,GO:0010075	.	vvi:104880871;
UniRef90	TRINITY_DN213216_c0_g2	TRINITY_DN213216_c0_g2_i1	g.845	UniRef90_M5XZR9	M5XZR9	70.39	6e-73	229	X	Uncharacterized protein	PRUPE_ppa016591mg	Prunus persica (Peach) (Amygdalus persica)	.	.	pper:PRUPE_ppa016591mg;
UniRef90	TRINITY_DN213216_c0_g2	TRINITY_DN213216_c0_g2_i1	g.846	UniRef90_M5XTK9	M5XTK9	54.35	1e-44	153	X	Uncharacterized protein	PRUPE_ppa013059mg	Prunus persica (Peach) (Amygdalus persica)	GO:0009507	.	pper:PRUPE_ppa013059mg;
UniRef90	TRINITY_DN213216_c0_g2	TRINITY_DN213216_c0_g2_i1	g.847	UniRef90_K6C0Y9	K6C0Y9	92.31	2e-08	55.8	X	Uncharacterized protein (Fragment)	BAZO_12599	Bacillus azotoformans LMG 9581	.	.	.
UniRef90	TRINITY_DN34574_c0_g4	TRINITY_DN34574_c0_g4_i1	g.849	UniRef90_A5BR94	A5BR94	63.73	1e-33	125	X	Putative uncharacterized protein	VITISV_012325	Vitis vinifera (Grape)	.	.	.
UniRef90	TRINITY_DN192524_c3_g1	TRINITY_DN192524_c3_g1_i1	g.850	UniRef90_M5W9S6	M5W9S6	70.19	1e-164	478	O	Uncharacterized protein	PRUPE_ppa007844mg	Prunus persica (Peach) (Amygdalus persica)	GO:0016021	.	pper:PRUPE_ppa007844mg;
UniRef90	TRINITY_DN216383_c4_g3	TRINITY_DN216383_c4_g3_i1	g.854	UniRef90_M0ZMI4	M0ZMI4	64.3	0	530	X	Uncharacterized protein	PGSC0003DMG400001544	Solanum tuberosum (Potato)	GO:0005739,GO:0015031	K19476;	sot:102584459;
NR	TRINITY_DN216383_c4_g3	TRINITY_DN216383_c4_g3_i1	g.855	gi|731440549|ref|XP_010646783.1|	XP_010646783.1	79.3	0	548	X	.	.	.	.	.	.
UniRef90	TRINITY_DN216383_c4_g5	TRINITY_DN216383_c4_g5_i1	g.857	UniRef90_M0ZMP9	M0ZMP9	60.87	3e-10	62	X	Uncharacterized protein	PGSC0003DMG400001577	Solanum tuberosum (Potato)	GO:0016021	.	.
UniRef90	TRINITY_DN216383_c4_g4	TRINITY_DN216383_c4_g4_i1	g.859	UniRef90_B9SAK9	B9SAK9	77.05	2e-56	189	X	S-acyltransferase (EC 2.3.1.225) (Palmitoyltransferase)	RCOM_0728630	Ricinus communis (Castor bean)	GO:0016021,GO:0019706,GO:0008270	K18932;	rcu:RCOM_0728630;
UniRef90	TRINITY_DN146600_c0_g1	TRINITY_DN146600_c0_g1_i1	g.861	UniRef90_P56804	P56804	91.11	4e-53	171	X	30S ribosomal protein S14, chloroplastic	rps14 AtCg00330	Arabidopsis thaliana (Mouse-ear cress)	GO:0009507,GO:0019843,GO:0005840,GO:0003735,GO:0006412	K02954;	ath:ArthCp020;
UniRef90	TRINITY_DN180609_c1_g1	TRINITY_DN180609_c1_g1_i1	g.862	UniRef90_B9R752	B9R752	68.65	1e-72	227	X	F-box protein GID2, putative	RCOM_1588720	Ricinus communis (Castor bean)	.	K14495;	rcu:RCOM_1588720;
UniRef90	TRINITY_DN216805_c10_g7	TRINITY_DN216805_c10_g7_i1	g.863	UniRef90_M5WCP8	M5WCP8	92	7e-07	56.6	X	Uncharacterized protein	PRUPE_ppa002069mg	Prunus persica (Peach) (Amygdalus persica)	GO:0008270	.	pper:PRUPE_ppa002069mg;
UniRef90	TRINITY_DN207156_c0_g1	TRINITY_DN207156_c0_g1_i1	g.864	UniRef90_B9RI48	B9RI48	86.83	5e-97	298	X	Obg-like ATPase 1	RCOM_1576430	Ricinus communis (Castor bean)	GO:0005524,GO:0016887,GO:0005525,GO:0005737,GO:0043023,GO:0043022	K19788;	rcu:RCOM_1576430;
NR	TRINITY_DN181889_c2_g2	TRINITY_DN181889_c2_g2_i1	g.865	gi|1021048434|gb|KZN06214.1|	KZN06214.1	54.98	3e-59	202	X	.	.	.	.	.	.
UniRef90	TRINITY_DN181889_c2_g1	TRINITY_DN181889_c2_g1_i1	g.866	UniRef90_I3SNR9	I3SNR9	49.64	2e-35	141	X	Uncharacterized protein	.	Medicago truncatula (Barrel medic) (Medicago tribuloides)	.	.	.
UniRef90	TRINITY_DN143480_c1_g1	TRINITY_DN143480_c1_g1_i1	g.867	UniRef90_I1L8W7	I1L8W7	68.92	3e-29	110	X	Uncharacterized protein	GLYMA_10G054000	Glycine max (Soybean) (Glycine hispida)	.	.	gmx:100804493;
UniRef90	TRINITY_DN143480_c1_g4	TRINITY_DN143480_c1_g4_i1	g.868	UniRef90_I1L8W7	I1L8W7	68.92	3e-29	110	X	Uncharacterized protein	GLYMA_10G054000	Glycine max (Soybean) (Glycine hispida)	.	.	gmx:100804493;
UniRef90	TRINITY_DN185310_c3_g1	TRINITY_DN185310_c3_g1_i1	g.871	UniRef90_I1K7T0	I1K7T0	75	9e-160	468	X	Uncharacterized protein	GLYMA_06G033200	Glycine max (Soybean) (Glycine hispida)	.	.	.
UniRef90	TRINITY_DN198601_c2_g1	TRINITY_DN198601_c2_g1_i1	g.872	UniRef90_B9SK22	B9SK22	57.6	0	554	X	Zinc finger protein, putative	RCOM_1399270	Ricinus communis (Castor bean)	GO:0003676,GO:0004842,GO:0008270	.	rcu:RCOM_1399270;
UniRef90	TRINITY_DN140437_c0_g1	TRINITY_DN140437_c0_g1_i1	g.873	UniRef90_K7W5M7	K7W5M7	62.71	4e-16	80.9	X	60S ribosomal protein L4/L1	.	Solanum tuberosum (Potato)	GO:0005840,GO:0003735,GO:0006412	.	.
UniRef90	TRINITY_DN140437_c0_g3	TRINITY_DN140437_c0_g3_i1	g.874	UniRef90_K7W5M7	K7W5M7	62.71	1e-16	80.9	X	60S ribosomal protein L4/L1	.	Solanum tuberosum (Potato)	GO:0005840,GO:0003735,GO:0006412	.	.
UniRef90	TRINITY_DN140437_c0_g2	TRINITY_DN140437_c0_g2_i1	g.875	UniRef90_K7W5M7	K7W5M7	62.71	7e-17	81.6	X	60S ribosomal protein L4/L1	.	Solanum tuberosum (Potato)	GO:0005840,GO:0003735,GO:0006412	.	.
UniRef90	TRINITY_DN209176_c2_g3	TRINITY_DN209176_c2_g3_i1	g.876	UniRef90_K4BJZ9	K4BJZ9	70.55	0	689	X	Uncharacterized protein	.	Solanum lycopersicum (Tomato) (Lycopersicon esculentum)	GO:0004109,GO:0005737,GO:0051536,GO:0006779	K02495;	sly:101261314;
UniRef90	TRINITY_DN215365_c1_g1	TRINITY_DN215365_c1_g1_i1	g.879	UniRef90_B9HRJ0	B9HRJ0	58.97	8e-32	126	X	Uncharacterized protein	POPTR_0009s12360g	Populus trichocarpa (Western balsam poplar) (Populus balsamifera subsp. trichocarpa)	GO:0003677,GO:0005634,GO:0006355	.	pop:POPTR_0009s12360g;
NR	TRINITY_DN206883_c1_g1	TRINITY_DN206883_c1_g1_i1	g.880	gi|976903547|gb|KVH91407.1|	KVH91407.1	50.99	3e-60	202	X	.	.	.	.	.	.
UniRef90	TRINITY_DN202561_c1_g1	TRINITY_DN202561_c1_g1_i1	g.882	UniRef90_O04016	O04016	44.55	4e-16	79.7	X	Pyrroline-5-carboxylate reductase (P5C reductase) (P5CR) (EC 1.5.1.2)	.	Actinidia chinensis (Kiwi) (Yangtao)	GO:0055129,GO:0005737,GO:0004735	.	.
UniRef90	TRINITY_DN202561_c1_g1	TRINITY_DN202561_c1_g1_i1	g.884	UniRef90_G4WMX0	G4WMX0	93.75	4e-21	92.8	X	Putative chaperonin-containing t-complex protein 1 (Fragment)	.	Wolffia arrhiza (Rootless water meal)	GO:0005524,GO:0006457	.	.
UniRef90	TRINITY_DN212010_c2_g1	TRINITY_DN212010_c2_g1_i1	g.885	UniRef90_UPI0002B4C297	UPI0002B4C297	51.85	1e-118	363	X	Uncharacterized protein	Csa_3G636410	Cucumis sativus (Cucumber)	GO:0003676	.	.
UniRef90	TRINITY_DN212010_c2_g1	TRINITY_DN212010_c2_g1_i1	g.886	UniRef90_B9RWF6	B9RWF6	72.93	3e-90	278	X	Putative uncharacterized protein	RCOM_1019110	Ricinus communis (Castor bean)	.	.	rcu:RCOM_1019110;
UniRef90	TRINITY_DN212010_c2_g5	TRINITY_DN212010_c2_g5_i1	g.888	UniRef90_B9SAH9	B9SAH9	49.62	7e-32	128	X	Protein MOS2, putative	RCOM_0586970	Ricinus communis (Castor bean)	GO:0003676	K13101;	rcu:RCOM_0586970;
UniRef90	TRINITY_DN211453_c2_g2	TRINITY_DN211453_c2_g2_i1	g.889	UniRef90_M5X1C4	M5X1C4	87.06	6e-164	471	X	Uncharacterized protein	PRUPE_ppa006397mg	Prunus persica (Peach) (Amygdalus persica)	GO:0016021,GO:0008289,GO:0006355,GO:0006950	.	pper:PRUPE_ppa006397mg;
UniRef90	TRINITY_DN211453_c2_g2	TRINITY_DN211453_c2_g2_i1	g.890	UniRef90_M5X1C4	M5X1C4	83.5	3e-52	178	X	Uncharacterized protein	PRUPE_ppa006397mg	Prunus persica (Peach) (Amygdalus persica)	GO:0016021,GO:0008289,GO:0006355,GO:0006950	.	pper:PRUPE_ppa006397mg;
UniRef90	TRINITY_DN202587_c4_g2	TRINITY_DN202587_c4_g2_i1	g.891	UniRef90_Q9SDT1	Q9SDT1	94.77	2e-102	310	X	Protochlorophyllide reductase, chloroplastic (PCR) (EC 1.3.1.33) (NADPH-protochlorophyllide oxidoreductase) (POR)	POR1	Daucus carota (Wild carrot)	GO:0015995,GO:0009507,GO:0015979,GO:0016630	.	.
UniRef90	TRINITY_DN213970_c8_g8	TRINITY_DN213970_c8_g8_i1	g.892	UniRef90_D7SJL5	D7SJL5	75.69	8e-131	381	X	Putative uncharacterized protein	VIT_06s0004g07800	Vitis vinifera (Grape)	.	.	vvi:100262150;
NR	TRINITY_DN213970_c8_g9	TRINITY_DN213970_c8_g9_i1	g.893	gi|661899526|emb|CDO97520.1|	CDO97520.1	97.27	3e-71	228	X	.	.	.	.	.	.
NR	TRINITY_DN210613_c1_g3	TRINITY_DN210613_c1_g3_i1	g.894	gi|225448275|ref|XP_002274497.1|	XP_002274497.1	84.66	0	542	X	.	.	.	.	.	.
UniRef90	TRINITY_DN210995_c3_g3	TRINITY_DN210995_c3_g3_i1	g.895	UniRef90_M5XCY4	M5XCY4	82.26	5e-169	483	X	Uncharacterized protein	PRUPE_ppa007667mg	Prunus persica (Peach) (Amygdalus persica)	.	.	pper:PRUPE_ppa007667mg;
UniRef90	TRINITY_DN206003_c2_g12	TRINITY_DN206003_c2_g12_i1	g.897	UniRef90_B9TA54	B9TA54	74.64	2e-98	307	X	Putative uncharacterized protein	RCOM_2090910	Ricinus communis (Castor bean)	.	K05750;	rcu:RCOM_2090910;
UniRef90	TRINITY_DN204942_c2_g6	TRINITY_DN204942_c2_g6_i1	g.898	UniRef90_F6HLY7	F6HLY7	62.23	0	779	X	Putative uncharacterized protein	VIT_10s0003g05070	Vitis vinifera (Grape)	GO:0008171,GO:0008173,GO:0006457	.	.
UniRef90	TRINITY_DN200276_c4_g1	TRINITY_DN200276_c4_g1_i1	g.899	UniRef90_K7LBP6	K7LBP6	88.64	4e-112	332	X	Uncharacterized protein	.	Glycine max (Soybean) (Glycine hispida)	GO:0005623,GO:0045454,GO:0050660,GO:0016491	.	.
UniRef90	TRINITY_DN211330_c5_g4	TRINITY_DN211330_c5_g4_i1	g.900	UniRef90_M5W934	M5W934	47.71	8e-106	328	X	Uncharacterized protein	PRUPE_ppa006904mg	Prunus persica (Peach) (Amygdalus persica)	.	.	pper:PRUPE_ppa006904mg;
UniRef90	TRINITY_DN192472_c1_g1	TRINITY_DN192472_c1_g1_i1	g.901	UniRef90_B9N716	B9N716	65.41	2e-169	490	O	Deleted.	.	.	.	.	.
UniRef90	TRINITY_DN201500_c0_g1	TRINITY_DN201500_c0_g1_i1	g.903	UniRef90_M5X1E2	M5X1E2	69.09	2e-157	453	X	Uncharacterized protein	PRUPE_ppa008790mg	Prunus persica (Peach) (Amygdalus persica)	GO:0016021	.	pper:PRUPE_ppa008790mg;
UniRef90	TRINITY_DN206533_c3125_g3	TRINITY_DN206533_c3125_g3_i1	g.906	UniRef90_P28034	P28034	92.42	1e-85	260	X	Caffeoyl-CoA O-methyltransferase (EC 2.1.1.104) (Trans-caffeoyl-CoA 3-O-methyltransferase) (CCoAMT) (CCoAOMT)	.	Petroselinum crispum (Parsley) (Petroselinum hortense)	GO:0042409,GO:0009809,GO:0046872	.	.
UniRef90	TRINITY_DN206533_c3125_g2	TRINITY_DN206533_c3125_g2_i1	g.907	UniRef90_P28034	P28034	91.94	9e-80	245	X	Caffeoyl-CoA O-methyltransferase (EC 2.1.1.104) (Trans-caffeoyl-CoA 3-O-methyltransferase) (CCoAMT) (CCoAOMT)	.	Petroselinum crispum (Parsley) (Petroselinum hortense)	GO:0042409,GO:0009809,GO:0046872	.	.
UniRef90	TRINITY_DN206533_c3125_g1	TRINITY_DN206533_c3125_g1_i1	g.908	UniRef90_P28034	P28034	92.31	5e-84	256	X	Caffeoyl-CoA O-methyltransferase (EC 2.1.1.104) (Trans-caffeoyl-CoA 3-O-methyltransferase) (CCoAMT) (CCoAOMT)	.	Petroselinum crispum (Parsley) (Petroselinum hortense)	GO:0042409,GO:0009809,GO:0046872	.	.
UniRef90	TRINITY_DN206533_c3125_g6	TRINITY_DN206533_c3125_g6_i1	g.909	UniRef90_P28034	P28034	92.54	6e-88	266	X	Caffeoyl-CoA O-methyltransferase (EC 2.1.1.104) (Trans-caffeoyl-CoA 3-O-methyltransferase) (CCoAMT) (CCoAOMT)	.	Petroselinum crispum (Parsley) (Petroselinum hortense)	GO:0042409,GO:0009809,GO:0046872	.	.
UniRef90	TRINITY_DN206533_c3125_g5	TRINITY_DN206533_c3125_g5_i1	g.910	UniRef90_P28034	P28034	92.7	6e-90	271	X	Caffeoyl-CoA O-methyltransferase (EC 2.1.1.104) (Trans-caffeoyl-CoA 3-O-methyltransferase) (CCoAMT) (CCoAOMT)	.	Petroselinum crispum (Parsley) (Petroselinum hortense)	GO:0042409,GO:0009809,GO:0046872	.	.
UniRef90	TRINITY_DN206533_c3125_g4	TRINITY_DN206533_c3125_g4_i1	g.911	UniRef90_P28034	P28034	92.31	5e-93	280	X	Caffeoyl-CoA O-methyltransferase (EC 2.1.1.104) (Trans-caffeoyl-CoA 3-O-methyltransferase) (CCoAMT) (CCoAOMT)	.	Petroselinum crispum (Parsley) (Petroselinum hortense)	GO:0042409,GO:0009809,GO:0046872	.	.
UniRef90	TRINITY_DN215554_c1_g1	TRINITY_DN215554_c1_g1_i1	g.912	UniRef90_K4BJW8	K4BJW8	77.07	0	1075	X	Uncharacterized protein	.	Solanum lycopersicum (Tomato) (Lycopersicon esculentum)	GO:0009570,GO:0005829,GO:0003676,GO:0009508	.	sly:778252;
UniRef90	TRINITY_DN215554_c1_g1	TRINITY_DN215554_c1_g1_i1	g.913	UniRef90_F6HJK5	F6HJK5	64.2	3e-165	486	X	Putative uncharacterized protein	VIT_00s0201g00060	Vitis vinifera (Grape)	GO:0006979	.	vvi:100249354;
UniRef90	TRINITY_DN215554_c1_g1	TRINITY_DN215554_c1_g1_i1	g.914	UniRef90_M5WGS9	M5WGS9	51.11	3e-32	129	X	Uncharacterized protein	PRUPE_ppa003331mg	Prunus persica (Peach) (Amygdalus persica)	.	.	pper:PRUPE_ppa003331mg;
UniRef90	TRINITY_DN215554_c1_g2	TRINITY_DN215554_c1_g2_i1	g.915	UniRef90_F6HJK5	F6HJK5	59.12	3e-40	150	X	Putative uncharacterized protein	VIT_00s0201g00060	Vitis vinifera (Grape)	GO:0006979	.	vvi:100249354;
NR	TRINITY_DN207706_c0_g1	TRINITY_DN207706_c0_g1_i1	g.916	gi|590573912|ref|XP_007012253.1|	XP_007012253.1	87.34	5e-147	432	X	.	.	.	.	.	.
UniRef90	TRINITY_DN196166_c3_g4	TRINITY_DN196166_c3_g4_i1	g.917	UniRef90_K4B8D6	K4B8D6	58.82	2e-76	239	X	Uncharacterized protein	.	Solanum lycopersicum (Tomato) (Lycopersicon esculentum)	.	.	.
UniRef90	TRINITY_DN158947_c0_g4	TRINITY_DN158947_c0_g4_i1	g.918	UniRef90_F6H1L9	F6H1L9	77.48	7e-39	147	X	Putative uncharacterized protein	VIT_18s0001g14540	Vitis vinifera (Grape)	GO:0005524,GO:0004004,GO:0010501,GO:0007059,GO:0036464,GO:0003676,GO:0010468,GO:0006413	K13181;	vvi:100255871;
UniRef90	TRINITY_DN213638_c7_g17	TRINITY_DN213638_c7_g17_i1	g.919	UniRef90_B9RG02	B9RG02	78.26	3e-57	199	X	Zinc finger protein, putative	RCOM_1438390	Ricinus communis (Castor bean)	GO:0008270	K10638;	rcu:RCOM_1438390;
UniRef90	TRINITY_DN180595_c2_g1	TRINITY_DN180595_c2_g1_i1	g.920	UniRef90_K4CAK8	K4CAK8	90.87	5e-150	427	X	Uncharacterized protein	.	Solanum lycopersicum (Tomato) (Lycopersicon esculentum)	GO:0005484,GO:0000149,GO:0031201,GO:0006887,GO:0016021,GO:0006906	K08511;	sly:101245471;
UniRef90	TRINITY_DN180595_c2_g1	TRINITY_DN180595_c2_g1_i1	g.921	UniRef90_C6TAA5	C6TAA5	44.23	3e-13	70.9	X	Putative uncharacterized protein	.	Glycine max (Soybean) (Glycine hispida)	GO:0016021	.	gmx:100820382;
UniRef90	TRINITY_DN213916_c4_g7	TRINITY_DN213916_c4_g7_i1	g.922	UniRef90_A9PAY9	A9PAY9	89.32	2e-60	194	X	Uncharacterized protein	POPTR_0015s10130g	Populus trichocarpa (Western balsam poplar) (Populus balsamifera subsp. trichocarpa)	GO:0010181,GO:0003824,GO:0070207,GO:0001558,GO:0009651	K01598;	pop:POPTR_0015s10130g;
UniRef90	TRINITY_DN213916_c4_g4	TRINITY_DN213916_c4_g4_i1	g.923	UniRef90_A9PAY9	A9PAY9	86.16	5e-99	295	X	Uncharacterized protein	POPTR_0015s10130g	Populus trichocarpa (Western balsam poplar) (Populus balsamifera subsp. trichocarpa)	GO:0010181,GO:0003824,GO:0070207,GO:0001558,GO:0009651	K01598;	pop:POPTR_0015s10130g;
UniRef90	TRINITY_DN205747_c1_g1	TRINITY_DN205747_c1_g1_i1	g.925	UniRef90_F6H350	F6H350	74.67	0	722	X	Putative uncharacterized protein	VIT_04s0008g06860	Vitis vinifera (Grape)	GO:0016579,GO:0036459,GO:0006511,GO:0008270	K11366;	vvi:100255882;
UniRef90	TRINITY_DN211677_c4_g4	TRINITY_DN211677_c4_g4_i1	g.926	UniRef90_F6HPI6	F6HPI6	55.41	3e-74	234	X	Putative uncharacterized protein	VIT_01s0026g01070	Vitis vinifera (Grape)	GO:0016021	.	.
UniRef90	TRINITY_DN174235_c1_g10	TRINITY_DN174235_c1_g10_i1	g.928	UniRef90_F6HLR2	F6HLR2	91.3	1e-66	207	X	Putative uncharacterized protein	VIT_10s0003g03260	Vitis vinifera (Grape)	GO:0051087,GO:0051131,GO:0043622,GO:0005737,GO:0005829,GO:0016272,GO:0006457	K04798;	vvi:100245160;
UniRef90	TRINITY_DN215342_c2_g3	TRINITY_DN215342_c2_g3_i1	g.929	UniRef90_Q71BZ1	Q71BZ1	80.22	6e-87	278	X	Type-B response regulator	RR5	Catharanthus roseus (Madagascar periwinkle) (Vinca rosea)	GO:0003677,GO:0005634,GO:0000160,GO:0003700,GO:0006351	.	.
UniRef90	TRINITY_DN215342_c2_g2	TRINITY_DN215342_c2_g2_i1	g.930	UniRef90_M5XK84	M5XK84	61.27	2e-42	156	X	Uncharacterized protein	PRUPE_ppa002408mg	Prunus persica (Peach) (Amygdalus persica)	GO:0003677,GO:0005634,GO:0000160,GO:0003700,GO:0006351	K14491;	pper:PRUPE_ppa002408mg;
UniRef90	TRINITY_DN215342_c2_g4	TRINITY_DN215342_c2_g4_i1	g.931	UniRef90_S8DEF1	S8DEF1	77.66	1e-147	431	X	Uncharacterized protein	M569_17045	Genlisea aurea	GO:0004842	.	.
UniRef90	TRINITY_DN207716_c5_g11	TRINITY_DN207716_c5_g11_i1	g.933	UniRef90_C6TAS6	C6TAS6	83.74	3e-70	218	X	Putative uncharacterized protein	.	Glycine max (Soybean) (Glycine hispida)	.	.	gmx:100802864;
UniRef90	TRINITY_DN211282_c1_g7	TRINITY_DN211282_c1_g7_i1	g.934	UniRef90_D7T812	D7T812	50	2e-22	97.8	X	Putative uncharacterized protein	VIT_19s0090g00910	Vitis vinifera (Grape)	GO:0005622,GO:0030170	K06997;	vvi:100255429;
UniRef90	TRINITY_DN174222_c1_g1	TRINITY_DN174222_c1_g1_i1	g.935	UniRef90_M5W213	M5W213	69	5e-105	320	X	Uncharacterized protein	PRUPE_ppa005975mg	Prunus persica (Peach) (Amygdalus persica)	GO:0005783,GO:0005635	K14320;	pper:PRUPE_ppa005975mg;
UniRef90	TRINITY_DN174222_c1_g1	TRINITY_DN174222_c1_g1_i1	g.936	UniRef90_D7TQ61	D7TQ61	87.91	2e-114	335	X	Putative uncharacterized protein	VIT_08s0040g00290	Vitis vinifera (Grape)	GO:0005643,GO:0006913	.	.
UniRef90	TRINITY_DN205137_c1_g1	TRINITY_DN205137_c1_g1_i1	g.937	UniRef90_UPI0002B40BD8	UPI0002B40BD8	79.44	0	528	X	Uncharacterized protein	Csa_1G590260	Cucumis sativus (Cucumber)	.	K12602;	csv:101205036;
UniRef90	TRINITY_DN205137_c1_g1	TRINITY_DN205137_c1_g1_i1	g.938	UniRef90_M4D1G8	M4D1G8	61.22	5e-07	56.6	X	Uncharacterized protein	.	Brassica rapa subsp. pekinensis (Chinese cabbage) (Brassica pekinensis)	GO:0016021,GO:0004842	.	.
UniRef90	TRINITY_DN166235_c5_g1	TRINITY_DN166235_c5_g1_i1	g.940	UniRef90_B7FMZ7	B7FMZ7	50.91	6e-09	59.7	O	Uncharacterized protein	.	Medicago truncatula (Barrel medic) (Medicago tribuloides)	.	.	.
UniRef90	TRINITY_DN166235_c5_g1	TRINITY_DN166235_c5_g1_i1	g.941	UniRef90_A8TU44	A8TU44	62.5	5e-48	160	O	Auxin-repressed protein	.	Paeonia suffruticosa (Tree peony) (Paeonia moutan)	.	.	.
UniRef90	TRINITY_DN201348_c3_g4	TRINITY_DN201348_c3_g4_i1	g.943	UniRef90_K7M5R0	K7M5R0	43.85	2e-18	90.5	X	Uncharacterized protein	.	Glycine max (Soybean) (Glycine hispida)	GO:0004190	.	.
UniRef90	TRINITY_DN189020_c0_g2	TRINITY_DN189020_c0_g2_i1	g.944	UniRef90_H2DH24	H2DH24	98.07	0	739	X	Cytochrome P450 CYP82D47 (EC 1.14.-.-)	.	Panax ginseng (Korean ginseng)	GO:0020037,GO:0005506,GO:0004497,GO:0016705	.	.
UniRef90	TRINITY_DN201025_c4_g7	TRINITY_DN201025_c4_g7_i1	g.945	UniRef90_F6H177	F6H177	75.89	2e-66	224	X	Putative uncharacterized protein	VIT_18s0001g08680	Vitis vinifera (Grape)	GO:0003723,GO:0005685,GO:0071004,GO:0005829,GO:0000398,GO:0016592	.	.
UniRef90	TRINITY_DN206806_c1_g3	TRINITY_DN206806_c1_g3_i1	g.946	UniRef90_B9HBA4	B9HBA4	54.55	2e-34	132	X	Uncharacterized protein	POPTR_0006s07730g	Populus trichocarpa (Western balsam poplar) (Populus balsamifera subsp. trichocarpa)	GO:0008327,GO:0006346,GO:0000122,GO:0005634,GO:0008270	.	pop:POPTR_0006s07730g;
UniRef90	TRINITY_DN192624_c7_g8	TRINITY_DN192624_c7_g8_i1	g.948	UniRef90_B9HD43	B9HD43	65.48	5e-27	114	X	Uncharacterized protein	POPTR_0006s01840g	Populus trichocarpa (Western balsam poplar) (Populus balsamifera subsp. trichocarpa)	GO:0003682	.	pop:POPTR_0006s01840g;
UniRef90	TRINITY_DN202494_c3_g15	TRINITY_DN202494_c3_g15_i1	g.949	UniRef90_S8CDG8	S8CDG8	68.09	2e-30	115	X	Uncharacterized protein (Fragment)	M569_09780	Genlisea aurea	.	.	.
UniRef90	TRINITY_DN185511_c1_g1	TRINITY_DN185511_c1_g1_i1	g.950	UniRef90_F6GWC1	F6GWC1	64.31	2e-112	341	X	Putative uncharacterized protein	VIT_05s0029g01060	Vitis vinifera (Grape)	GO:0006464,GO:0015031	K12183;	vvi:100252147;
UniRef90	TRINITY_DN203243_c3_g2	TRINITY_DN203243_c3_g2_i1	g.951	UniRef90_M5WFX3	M5WFX3	79.17	0	563	X	Uncharacterized protein	PRUPE_ppa007864mg	Prunus persica (Peach) (Amygdalus persica)	GO:0016021	.	pper:PRUPE_ppa007864mg;
UniRef90	TRINITY_DN189151_c2_g1	TRINITY_DN189151_c2_g1_i1	g.953	UniRef90_D7T3K4	D7T3K4	55.15	2e-35	137	X	Putative uncharacterized protein	VIT_03s0088g01000	Vitis vinifera (Grape)	.	.	.
UniRef90	TRINITY_DN212921_c9_g8	TRINITY_DN212921_c9_g8_i1	g.954	UniRef90_F6H523	F6H523	94.78	7e-161	462	X	Putative uncharacterized protein	VIT_12s0028g01810	Vitis vinifera (Grape)	GO:0005524,GO:0004674	.	.
UniRef90	TRINITY_DN143835_c1_g2	TRINITY_DN143835_c1_g2_i1	g.955	UniRef90_K6C0Y9	K6C0Y9	92.59	9e-10	58.9	X	Uncharacterized protein (Fragment)	BAZO_12599	Bacillus azotoformans LMG 9581	.	.	.
UniRef90	TRINITY_DN208816_c13_g2	TRINITY_DN208816_c13_g2_i1	g.956	UniRef90_M1CEZ1	M1CEZ1	87.9	1e-161	465	X	Uncharacterized protein	PGSC0003DMG400025722	Solanum tuberosum (Potato)	GO:0003723,GO:0000166	K13201;	sot:102582636;
UniRef90	TRINITY_DN208816_c13_g3	TRINITY_DN208816_c13_g3_i1	g.957	UniRef90_D7TDE3	D7TDE3	92.25	2e-94	281	X	Putative uncharacterized protein	VIT_01s0127g00810	Vitis vinifera (Grape)	GO:0006886,GO:0030117,GO:0008565,GO:0016192	.	.
UniRef90	TRINITY_DN208816_c13_g5	TRINITY_DN208816_c13_g5_i1	g.958	UniRef90_M1CEZ1	M1CEZ1	95.59	1e-36	138	X	Uncharacterized protein	PGSC0003DMG400025722	Solanum tuberosum (Potato)	GO:0003723,GO:0000166	K13201;	sot:102582636;
UniRef90	TRINITY_DN208816_c13_g6	TRINITY_DN208816_c13_g6_i1	g.959	UniRef90_M1CEZ1	M1CEZ1	95.59	8e-37	138	X	Uncharacterized protein	PGSC0003DMG400025722	Solanum tuberosum (Potato)	GO:0003723,GO:0000166	K13201;	sot:102582636;
NR	TRINITY_DN206938_c3_g6	TRINITY_DN206938_c3_g6_i1	g.960	gi|700188256|gb|KGN43489.1|	KGN43489.1	89.29	6e-82	265	X	.	.	.	.	.	.
UniRef90	TRINITY_DN200127_c3_g6	TRINITY_DN200127_c3_g6_i1	g.961	UniRef90_M0ZU52	M0ZU52	84.47	4e-51	180	X	Uncharacterized protein	PGSC0003DMG400003143	Solanum tuberosum (Potato)	.	.	.
UniRef90	TRINITY_DN200127_c3_g5	TRINITY_DN200127_c3_g5_i1	g.962	UniRef90_M0ZU52	M0ZU52	78.22	4e-109	341	X	Uncharacterized protein	PGSC0003DMG400003143	Solanum tuberosum (Potato)	.	.	.
UniRef90	TRINITY_DN186618_c3_g2	TRINITY_DN186618_c3_g2_i1	g.963	UniRef90_F6H7S5	F6H7S5	51.9	3e-140	432	X	Putative uncharacterized protein	VIT_07s0197g00250	Vitis vinifera (Grape)	GO:0043531,GO:0006952	.	vvi:100246132;
UniRef90	TRINITY_DN200269_c1_g2	TRINITY_DN200269_c1_g2_i1	g.966	UniRef90_K4D2V1	K4D2V1	66.95	1e-178	509	O	Uncharacterized protein	.	Solanum lycopersicum (Tomato) (Lycopersicon esculentum)	GO:0031463,GO:0016567	.	sly:101266280;
UniRef90	TRINITY_DN184059_c0_g1	TRINITY_DN184059_c0_g1_i1	g.969	UniRef90_K7M1R4	K7M1R4	57.21	1e-73	231	X	Uncharacterized protein	GLYMA_13G248600	Glycine max (Soybean) (Glycine hispida)	GO:0016021	.	gmx:100801370;
UniRef90	TRINITY_DN202706_c1_g2	TRINITY_DN202706_c1_g2_i1	g.970	UniRef90_G0UUK3	G0UUK3	33.33	4e-07	54.3	O	Putative uncharacterized protein TCIL3000_9_4670	TCIL3000_9_4670	Trypanosoma congolense (strain IL3000)	.	.	.
UniRef90	TRINITY_DN202706_c1_g2	TRINITY_DN202706_c1_g2_i1	g.971	UniRef90_Q9MAW6	Q9MAW6	99.32	9e-101	296	O	60S ribosomal protein L27a	.	Panax ginseng (Korean ginseng)	GO:0015934,GO:0003735,GO:0006412	.	.
UniRef90	TRINITY_DN202706_c1_g3	TRINITY_DN202706_c1_g3_i1	g.972	UniRef90_B6VC54	B6VC54	90.41	8e-92	275	O	60S ribosomal protein L27A	RPL27A	Vernicia fordii (Tung) (Aleurites fordii)	GO:0015934,GO:0003735,GO:0006412	.	.
UniRef90	TRINITY_DN76318_c0_g1	TRINITY_DN76318_c0_g1_i1	g.973	UniRef90_I1K5T7	I1K5T7	36.61	3e-12	70.9	X	Uncharacterized protein	GLYMA_05G232200	Glycine max (Soybean) (Glycine hispida)	GO:0005096	.	gmx:100781002;
UniRef90	TRINITY_DN195503_c3_g1	TRINITY_DN195503_c3_g1_i1	g.974	UniRef90_B9SDT0	B9SDT0	88.33	2e-72	230	X	Glutathione transferase, putative	RCOM_1291360	Ricinus communis (Castor bean)	GO:0016740	K07393;	rcu:RCOM_1291360;
UniRef90	TRINITY_DN189516_c0_g1	TRINITY_DN189516_c0_g1_i1	g.975	UniRef90_B9I6K2	B9I6K2	44.57	9e-29	119	X	Uncharacterized protein (Fragment)	POPTR_0013s14810g	Populus trichocarpa (Western balsam poplar) (Populus balsamifera subsp. trichocarpa)	.	.	pop:POPTR_0013s14810g;
UniRef90	TRINITY_DN207254_c5_g2	TRINITY_DN207254_c5_g2_i1	g.976	UniRef90_B9NCW6	B9NCW6	59.26	4e-51	178	X	Deleted.	.	.	.	.	.
UniRef90	TRINITY_DN203151_c1_g10	TRINITY_DN203151_c1_g10_i1	g.977	UniRef90_M5WQM6	M5WQM6	86.44	0	2203	X	Coatomer subunit alpha	PRUPE_ppa000386mg	Prunus persica (Peach) (Amygdalus persica)	GO:0030126,GO:0006886,GO:0005198,GO:0016192	K05236;	pper:PRUPE_ppa000386mg;
NR	TRINITY_DN203151_c1_g10	TRINITY_DN203151_c1_g10_i1	g.980	gi|674240137|gb|KFK32902.1|	KFK32902.1	61.4	4e-11	67	X	.	.	.	.	.	.
NR	TRINITY_DN208285_c2_g3	TRINITY_DN208285_c2_g3_i1	g.982	gi|731397638|ref|XP_010652946.1|	XP_010652946.1	75.35	3e-95	304	X	.	.	.	.	.	.
UniRef90	TRINITY_DN208285_c2_g3	TRINITY_DN208285_c2_g3_i1	g.983	UniRef90_A5BXJ6	A5BXJ6	47.87	7e-36	141	X	Putative uncharacterized protein	VITISV_031800	Vitis vinifera (Grape)	.	.	.
UniRef90	TRINITY_DN168556_c1_g2	TRINITY_DN168556_c1_g2_i1	g.984	UniRef90_F6HPY7	F6HPY7	74.51	3e-48	175	X	Putative uncharacterized protein	VIT_07s0104g01780	Vitis vinifera (Grape)	GO:0000045,GO:0005829,GO:0019898,GO:0000422,GO:0044804,GO:0080025,GO:0032266,GO:0034045,GO:0006497,GO:0034497	.	vvi:100259615;
UniRef90	TRINITY_DN168556_c1_g1	TRINITY_DN168556_c1_g1_i1	g.985	UniRef90_F6HPY7	F6HPY7	72.22	1e-48	176	X	Putative uncharacterized protein	VIT_07s0104g01780	Vitis vinifera (Grape)	GO:0000045,GO:0005829,GO:0019898,GO:0000422,GO:0044804,GO:0080025,GO:0032266,GO:0034045,GO:0006497,GO:0034497	.	vvi:100259615;
UniRef90	TRINITY_DN210609_c2_g2	TRINITY_DN210609_c2_g2_i1	g.986	UniRef90_M1AU95	M1AU95	55.17	5e-23	100	X	Uncharacterized protein	PGSC0003DMG400011658	Solanum tuberosum (Potato)	GO:0008080	.	sot:102590181;
UniRef90	TRINITY_DN210609_c2_g1	TRINITY_DN210609_c2_g1_i1	g.987	UniRef90_M1A2W8	M1A2W8	70.62	7e-133	393	X	Uncharacterized protein	PGSC0003DMG400005260	Solanum tuberosum (Potato)	.	.	sot:102591162;
UniRef90	TRINITY_DN210609_c2_g1	TRINITY_DN210609_c2_g1_i1	g.988	UniRef90_M1AU95	M1AU95	59.12	2e-58	194	X	Uncharacterized protein	PGSC0003DMG400011658	Solanum tuberosum (Potato)	GO:0008080	.	sot:102590181;
UniRef90	TRINITY_DN107295_c0_g1	TRINITY_DN107295_c0_g1_i1	g.990	UniRef90_D7TZ55	D7TZ55	88.08	4e-86	278	X	Putative uncharacterized protein	VIT_05s0077g00140	Vitis vinifera (Grape)	GO:0006914,GO:0043231	K17985;	vvi:100263178;
UniRef90	TRINITY_DN132897_c1_g1	TRINITY_DN132897_c1_g1_i1	g.991	UniRef90_A5BG80	A5BG80	60.63	1e-46	162	X	Putative uncharacterized protein	VIT_16s0050g00760 VITISV_040852	Vitis vinifera (Grape)	.	.	vvi:100247484;
UniRef90	TRINITY_DN132897_c1_g2	TRINITY_DN132897_c1_g2_i1	g.993	UniRef90_A5BG80	A5BG80	62.2	4e-47	164	X	Putative uncharacterized protein	VIT_16s0050g00760 VITISV_040852	Vitis vinifera (Grape)	.	.	vvi:100247484;
UniRef90	TRINITY_DN207592_c1_g1	TRINITY_DN207592_c1_g1_i1	g.995	UniRef90_F6GSZ2	F6GSZ2	40.64	1e-142	444	X	Putative uncharacterized protein	VIT_17s0000g07320	Vitis vinifera (Grape)	.	.	.
UniRef90	TRINITY_DN196480_c12_g2	TRINITY_DN196480_c12_g2_i1	g.996	UniRef90_D7SVA4	D7SVA4	82.28	2e-87	272	X	Eukaryotic translation initiation factor 3 subunit M (eIF3m)	VIT_14s0068g00220	Vitis vinifera (Grape)	GO:0002183,GO:0016282,GO:0033290,GO:0005852,GO:0001731,GO:0006446,GO:0003743	K15030;	vvi:100251424;
UniRef90	TRINITY_DN211798_c8_g29	TRINITY_DN211798_c8_g29_i1	g.997	UniRef90_D7TVS8	D7TVS8	82.24	4e-57	191	X	Putative uncharacterized protein	VIT_02s0025g02740	Vitis vinifera (Grape)	GO:0003676,GO:0000166	.	.
UniRef90	TRINITY_DN212931_c7_g6	TRINITY_DN212931_c7_g6_i1	g.998	UniRef90_F6I6F3	F6I6F3	62.99	6e-174	514	X	Auxin response factor	VIT_15s0046g00290	Vitis vinifera (Grape)	GO:0003677,GO:0009734,GO:0005634,GO:0006355,GO:0006351	.	.
UniRef90	TRINITY_DN183754_c0_g3	TRINITY_DN183754_c0_g3_i1	g.1002	UniRef90_D7SKS5	D7SKS5	67.61	2e-99	298	X	Putative uncharacterized protein	VIT_06s0004g03440	Vitis vinifera (Grape)	GO:0019784	K08597;	vvi:104879564;
UniRef90	TRINITY_DN210264_c0_g4	TRINITY_DN210264_c0_g4_i1	g.1003	UniRef90_F6HUY8	F6HUY8	40.49	6e-133	426	X	Putative uncharacterized protein	VIT_14s0066g01120	Vitis vinifera (Grape)	GO:0000166	.	.
UniRef90	TRINITY_DN211489_c3_g5	TRINITY_DN211489_c3_g5_i1	g.1005	UniRef90_B9SLY2	B9SLY2	80.42	2e-74	235	X	Altered response to gravity (Arg1), plant, putative	RCOM_1309600	Ricinus communis (Castor bean)	.	.	rcu:RCOM_1309600;
UniRef90	TRINITY_DN211489_c3_g6	TRINITY_DN211489_c3_g6_i1	g.1006	UniRef90_M1B5W2	M1B5W2	91.57	2e-177	501	X	Uncharacterized protein	PGSC0003DMG401014575	Solanum tuberosum (Potato)	.	.	.
UniRef90	TRINITY_DN210924_c2_g5	TRINITY_DN210924_c2_g5_i1	g.1007	UniRef90_B9N736	B9N736	36.06	9e-33	132	X	Deleted.	.	.	.	.	.
UniRef90	TRINITY_DN197603_c2_g12	TRINITY_DN197603_c2_g12_i1	g.1009	UniRef90_M5XM75	M5XM75	72	6e-82	271	X	Uncharacterized protein	PRUPE_ppa000622mg	Prunus persica (Peach) (Amygdalus persica)	GO:0005794,GO:0005985,GO:0016157,GO:0046524	K00696;	pper:PRUPE_ppa000622mg;
UniRef90	TRINITY_DN206533_c2347_g2	TRINITY_DN206533_c2347_g2_i1	g.1010	UniRef90_I3T742	I3T742	84.38	2e-52	171	X	Uncharacterized protein	.	Lotus japonicus (Lotus corniculatus var. japonicus)	GO:0005524	.	.
NR	TRINITY_DN210652_c4_g1	TRINITY_DN210652_c4_g1_i1	g.1013	gi|1024061656|gb|KZV57031.1|	KZV57031.1	55	2e-11	69.7	X	.	.	.	.	.	.
UniRef90	TRINITY_DN353955_c748_g1	TRINITY_DN353955_c748_g1_i1	g.1015	UniRef90_Q2WFK8	Q2WFK8	91.75	4e-57	190	O	Fructose-bisphosphate aldolase (EC 4.1.2.13)	.	Codonopsis lanceolata	GO:0004332,GO:0006096	.	.
UniRef90	TRINITY_DN209134_c3_g1	TRINITY_DN209134_c3_g1_i1	g.1016	UniRef90_Q43582	Q43582	75.32	2e-29	112	X	Probable U6 snRNA-associated Sm-like protein LSm4 (Glycine-rich protein 10) (GRP 10)	.	Nicotiana tabacum (Common tobacco)	GO:0003723,GO:0008380,GO:0006397,GO:0005681	.	.
UniRef90	TRINITY_DN209134_c3_g2	TRINITY_DN209134_c3_g2_i1	g.1017	UniRef90_M5WWI9	M5WWI9	84.56	8e-78	246	X	4-hydroxybenzoate polyprenyltransferase, mitochondrial (4-HB polyprenyltransferase) (EC 2.5.1.39) (Para-hydroxybenzoate--polyprenyltransferase)	PRUPE_ppa019340mg	Prunus persica (Peach) (Amygdalus persica)	GO:0002083,GO:0047293,GO:0031305,GO:0008299,GO:0006744	K06125;	pper:PRUPE_ppa019340mg;
UniRef90	TRINITY_DN209520_c2_g2	TRINITY_DN209520_c2_g2_i1	g.1018	UniRef90_F6HTN0	F6HTN0	78.68	0	1170	X	Putative uncharacterized protein	VIT_03s0017g01810	Vitis vinifera (Grape)	GO:0010018,GO:0005634,GO:0042753,GO:0045893,GO:0003700,GO:0008270	.	.
NR	TRINITY_DN200206_c1_g1	TRINITY_DN200206_c1_g1_i1	g.1021	gi|825359282|gb|AKJ23348.1|	AKJ23348.1	59.19	0	593	X	.	.	.	.	.	.
UniRef90	TRINITY_DN212972_c1_g5	TRINITY_DN212972_c1_g5_i1	g.1022	UniRef90_U5GHN5	U5GHN5	81.87	0	608	X	Uncharacterized protein (Fragment)	POPTR_0004s035802g	Populus trichocarpa (Western balsam poplar) (Populus balsamifera subsp. trichocarpa)	GO:0003677,GO:0000981,GO:0005737,GO:0005654	.	pop:POPTR_0004s035802;
UniRef90	TRINITY_DN212972_c1_g1	TRINITY_DN212972_c1_g1_i1	g.1023	UniRef90_Q00268	Q00268	96.27	5e-109	322	X	Proliferating cell nuclear antigen (PCNA) (Cyclin)	.	Daucus carota (Wild carrot)	GO:0003677,GO:0030337,GO:0006260,GO:0005634,GO:0006275	.	.
UniRef90	TRINITY_DN183636_c3_g1	TRINITY_DN183636_c3_g1_i1	g.1025	UniRef90_F1DRC0	F1DRC0	73.49	6e-118	348	O	Allene oxide cyclase	AOC	Camellia sinensis (Tea)	GO:0009507,GO:0016853	.	.
UniRef90	TRINITY_DN207050_c3_g8	TRINITY_DN207050_c3_g8_i1	g.1026	UniRef90_M5XWS1	M5XWS1	77.68	2e-119	357	X	Uncharacterized protein	PRUPE_ppa006162mg	Prunus persica (Peach) (Amygdalus persica)	GO:0016021	.	pper:PRUPE_ppa006162mg;
UniRef90	TRINITY_DN172003_c0_g1	TRINITY_DN172003_c0_g1_i1	g.1027	UniRef90_Q2VEX1	Q2VEX1	63.43	8e-43	157	X	Zeaxanthin epoxidase, chloroplastic (EC 1.14.13.90)	.	Daucus carota subsp. sativus	GO:0071949,GO:0009688,GO:0052663,GO:0009507,GO:0016020,GO:0009540,GO:0052662	.	.
UniRef90	TRINITY_DN213000_c7_g4	TRINITY_DN213000_c7_g4_i1	g.1028	UniRef90_D7TSK0	D7TSK0	74.67	7e-152	451	X	Putative uncharacterized protein	VIT_14s0006g00380	Vitis vinifera (Grape)	GO:0016021,GO:0016485	K06171;	vvi:100241276;
UniRef90	TRINITY_DN181070_c0_g1	TRINITY_DN181070_c0_g1_i1	g.1032	UniRef90_A5BWN7	A5BWN7	59.52	7e-51	170	X	Putative uncharacterized protein	VIT_17s0000g01360 VITISV_019529	Vitis vinifera (Grape)	.	.	vvi:100242196;
UniRef90	TRINITY_DN181070_c0_g2	TRINITY_DN181070_c0_g2_i1	g.1034	UniRef90_A5BWN7	A5BWN7	62.29	1e-65	209	X	Putative uncharacterized protein	VIT_17s0000g01360 VITISV_019529	Vitis vinifera (Grape)	.	.	vvi:100242196;
UniRef90	TRINITY_DN206533_c3155_g3	TRINITY_DN206533_c3155_g3_i1	g.1035	UniRef90_Q7XA14	Q7XA14	97.96	8e-64	207	X	Delta12-fatty acid acetylenase	.	Hedera helix (English ivy)	GO:0016021,GO:0006629	.	.
UniRef90	TRINITY_DN206533_c3155_g5	TRINITY_DN206533_c3155_g5_i1	g.1036	UniRef90_Q7XA14	Q7XA14	89.88	3e-106	320	X	Delta12-fatty acid acetylenase	.	Hedera helix (English ivy)	GO:0016021,GO:0006629	.	.
UniRef90	TRINITY_DN213072_c3_g4	TRINITY_DN213072_c3_g4_i1	g.1037	UniRef90_B9SB31	B9SB31	80.19	2e-54	183	X	Ferredoxin--NADP reductase (EC 1.18.1.2)	RCOM_1338000	Ricinus communis (Castor bean)	GO:0004324	K02641;	rcu:RCOM_1338000;
UniRef90	TRINITY_DN213072_c3_g1	TRINITY_DN213072_c3_g1_i1	g.1038	UniRef90_B9N4P9	B9N4P9	68.93	7e-99	306	X	Uncharacterized protein	POPTR_0005s01930g	Populus trichocarpa (Western balsam poplar) (Populus balsamifera subsp. trichocarpa)	.	.	pop:POPTR_0005s01930g;
UniRef90	TRINITY_DN213072_c3_g3	TRINITY_DN213072_c3_g3_i1	g.1039	UniRef90_K4B168	K4B168	67.49	5e-119	359	X	Uncharacterized protein	.	Solanum lycopersicum (Tomato) (Lycopersicon esculentum)	.	.	sly:101244713;
UniRef90	TRINITY_DN211068_c2_g7	TRINITY_DN211068_c2_g7_i1	g.1040	UniRef90_I1K1X7	I1K1X7	81.9	1e-56	185	X	Uncharacterized protein	.	Glycine max (Soybean) (Glycine hispida)	GO:0003841,GO:0016021,GO:0008152	.	.
UniRef90	TRINITY_DN211068_c2_g8	TRINITY_DN211068_c2_g8_i1	g.1043	UniRef90_B9HB29	B9HB29	85.22	4e-62	203	X	Uncharacterized protein	POPTR_0006s19730g	Populus trichocarpa (Western balsam poplar) (Populus balsamifera subsp. trichocarpa)	GO:0003841,GO:0016021,GO:0008152	K00655;	pop:POPTR_0006s19730g;
UniRef90	TRINITY_DN199476_c0_g1	TRINITY_DN199476_c0_g1_i1	g.1044	UniRef90_B9HNJ9	B9HNJ9	60.71	5e-163	476	X	Uncharacterized protein	POPTR_0009s07090g	Populus trichocarpa (Western balsam poplar) (Populus balsamifera subsp. trichocarpa)	GO:0031463,GO:0016567	.	pop:POPTR_0009s07090g;
UniRef90	TRINITY_DN200490_c1_g1	TRINITY_DN200490_c1_g1_i1	g.1048	UniRef90_F6HRP1	F6HRP1	44.91	4e-55	189	X	Putative uncharacterized protein	VIT_07s0191g00100	Vitis vinifera (Grape)	.	.	.
UniRef90	TRINITY_DN206672_c1_g10	TRINITY_DN206672_c1_g10_i1	g.1049	UniRef90_D7U897	D7U897	49.57	2e-15	79.7	X	Putative uncharacterized protein	VIT_09s0070g00470	Vitis vinifera (Grape)	GO:0005635	.	.
UniRef90	TRINITY_DN209619_c6_g30	TRINITY_DN209619_c6_g30_i1	g.1050	UniRef90_K4CXN6	K4CXN6	85.71	6e-50	174	X	Uncharacterized protein	.	Solanum lycopersicum (Tomato) (Lycopersicon esculentum)	GO:0005524,GO:0004826,GO:0009328,GO:0006432,GO:0000049	K01889;	sly:101266074;
UniRef90	TRINITY_DN175420_c2_g2	TRINITY_DN175420_c2_g2_i1	g.1051	UniRef90_M1B2A7	M1B2A7	61.02	2e-16	82	X	Uncharacterized protein	PGSC0003DMG400013632	Solanum tuberosum (Potato)	GO:0016021	.	sot:102595515;
UniRef90	TRINITY_DN178940_c1_g1	TRINITY_DN178940_c1_g1_i1	g.1052	UniRef90_Q9M531	Q9M531	83.01	1e-74	230	O	Histone H2A	.	Euphorbia esula (Leafy spurge)	GO:0003677,GO:0000786,GO:0005634	.	.
UniRef90	TRINITY_DN189179_c2_g2	TRINITY_DN189179_c2_g2_i1	g.1053	UniRef90_M5WJV1	M5WJV1	43.94	9e-28	111	X	Uncharacterized protein	PRUPE_ppa011310mg	Prunus persica (Peach) (Amygdalus persica)	.	.	pper:PRUPE_ppa011310mg;
NR	TRINITY_DN189179_c2_g4	TRINITY_DN189179_c2_g4_i1	g.1054	gi|1021041978|gb|KZM99759.1|	KZM99759.1	49.21	1e-29	118	X	.	.	.	.	.	.
UniRef90	TRINITY_DN208999_c4_g1	TRINITY_DN208999_c4_g1_i1	g.1056	UniRef90_D7TL75	D7TL75	74.24	4e-63	205	X	Putative uncharacterized protein	VIT_18s0001g03590	Vitis vinifera (Grape)	GO:0005829	.	.
UniRef90	TRINITY_DN205656_c1_g1	TRINITY_DN205656_c1_g1_i1	g.1057	UniRef90_F6H2G7	F6H2G7	56.07	9e-175	520	X	Serine/threonine-protein kinase (EC 2.7.11.1)	VIT_19s0014g04640	Vitis vinifera (Grape)	GO:0005524,GO:0006952,GO:0016021,GO:0005886,GO:0009506,GO:0006468,GO:0004674,GO:0048544	.	.
UniRef90	TRINITY_DN205656_c1_g1	TRINITY_DN205656_c1_g1_i1	g.1058	UniRef90_K4CXK2	K4CXK2	62.81	1e-173	517	X	Serine/threonine-protein kinase (EC 2.7.11.1)	.	Solanum lycopersicum (Tomato) (Lycopersicon esculentum)	GO:0005524,GO:0006952,GO:0016021,GO:0005886,GO:0009506,GO:0006468,GO:0004674,GO:0048544	.	.
UniRef90	TRINITY_DN214523_c1_g1	TRINITY_DN214523_c1_g1_i1	g.1059	UniRef90_B9H3B1	B9H3B1	46.55	4e-10	63.5	X	Uncharacterized protein	POPTR_0004s08480g	Populus trichocarpa (Western balsam poplar) (Populus balsamifera subsp. trichocarpa)	GO:0003677	K09422;	pop:POPTR_0004s08480g;
UniRef90	TRINITY_DN200388_c1_g1	TRINITY_DN200388_c1_g1_i1	g.1060	UniRef90_B9RG92	B9RG92	80.71	1e-145	426	X	Aspartic proteinase nepenthesin-1, putative (EC 3.4.23.3)	RCOM_1452350	Ricinus communis (Castor bean)	GO:0004190	.	rcu:RCOM_1452350;
UniRef90	TRINITY_DN204419_c5_g44	TRINITY_DN204419_c5_g44_i1	g.1063	UniRef90_M0RSR3	M0RSR3	90.65	0	777	X	Uncharacterized protein	.	Musa acuminata subsp. malaccensis (Wild banana) (Musa malaccensis)	GO:0005524,GO:0005737,GO:0006457	.	.
UniRef90	TRINITY_DN210412_c5_g13	TRINITY_DN210412_c5_g13_i1	g.1064	UniRef90_K4BVZ2	K4BVZ2	87.13	9e-101	315	X	S-acyltransferase (EC 2.3.1.225) (Palmitoyltransferase)	.	Solanum lycopersicum (Tomato) (Lycopersicon esculentum)	GO:0016021,GO:0019706,GO:0008270	K20027;	sly:101264622;
UniRef90	TRINITY_DN207165_c6_g7	TRINITY_DN207165_c6_g7_i1	g.1065	UniRef90_A5B5G7	A5B5G7	35.84	3e-26	114	X	Putative uncharacterized protein	VITISV_026408	Vitis vinifera (Grape)	GO:0015074,GO:0003676	.	.
UniRef90	TRINITY_DN214669_c1_g5	TRINITY_DN214669_c1_g5_i1	g.1066	UniRef90_F6HJX8	F6HJX8	66.02	7e-112	359	X	Putative uncharacterized protein	VIT_12s0035g02290	Vitis vinifera (Grape)	.	.	.
UniRef90	TRINITY_DN215684_c2_g12	TRINITY_DN215684_c2_g12_i1	g.1067	UniRef90_UPI0002B42393	UPI0002B42393	69.91	9e-41	152	X	Uncharacterized protein	Csa_3G743450	Cucumis sativus (Cucumber)	GO:0016308,GO:0005524	K00889;	csv:101203066;
UniRef90	TRINITY_DN215684_c2_g11	TRINITY_DN215684_c2_g11_i1	g.1068	UniRef90_M0ZX73	M0ZX73	84.7	7e-105	312	X	Uncharacterized protein	PGSC0003DMG401003899	Solanum tuberosum (Potato)	GO:0016307	.	.
UniRef90	TRINITY_DN206977_c2_g2	TRINITY_DN206977_c2_g2_i1	g.1069	UniRef90_K4BHM1	K4BHM1	85.9	2e-152	442	X	Uncharacterized protein	.	Solanum lycopersicum (Tomato) (Lycopersicon esculentum)	GO:0008375,GO:0016021	.	.
UniRef90	TRINITY_DN195945_c5_g2	TRINITY_DN195945_c5_g2_i1	g.1070	UniRef90_F6I0D7	F6I0D7	68.07	4e-145	424	X	Putative uncharacterized protein	VIT_04s0044g01430	Vitis vinifera (Grape)	GO:0016021	.	vvi:100255146;
UniRef90	TRINITY_DN125326_c0_g1	TRINITY_DN125326_c0_g1_i1	g.1071	UniRef90_M5XFG0	M5XFG0	59.26	3e-37	134	X	Uncharacterized protein	PRUPE_ppa011639mg	Prunus persica (Peach) (Amygdalus persica)	.	.	pper:PRUPE_ppa011639mg;
UniRef90	TRINITY_DN143858_c1_g1	TRINITY_DN143858_c1_g1_i1	g.1072	UniRef90_M5X0T9	M5X0T9	98.23	1e-74	229	O	Uncharacterized protein	PRUPE_ppa012246mg	Prunus persica (Peach) (Amygdalus persica)	GO:0015935,GO:0003735,GO:0006412	K02973;	pper:PRUPE_ppa012246mg;
NR	TRINITY_DN215335_c5_g5	TRINITY_DN215335_c5_g5_i1	g.1073	gi|1009115714|ref|XP_015874379.1|	XP_015874379.1	58.1	4e-31	128	X	.	.	.	.	.	.
UniRef90	TRINITY_DN215335_c5_g7	TRINITY_DN215335_c5_g7_i1	g.1074	UniRef90_F6GTZ0	F6GTZ0	70	7e-57	199	X	Putative uncharacterized protein	VIT_06s0004g03180	Vitis vinifera (Grape)	GO:0019789,GO:0016049,GO:0031668,GO:0005634,GO:0016925,GO:0008270	.	vvi:100258698;
UniRef90	TRINITY_DN215335_c5_g2	TRINITY_DN215335_c5_g2_i1	g.1075	UniRef90_U5GK30	U5GK30	65.09	2e-58	204	X	Uncharacterized protein	POPTR_0004s21990g	Populus trichocarpa (Western balsam poplar) (Populus balsamifera subsp. trichocarpa)	GO:0019789,GO:0016049,GO:0031668,GO:0005634,GO:0016925,GO:0008270	.	pop:POPTR_0004s21990g;
NR	TRINITY_DN215335_c5_g3	TRINITY_DN215335_c5_g3_i1	g.1076	gi|1009115714|ref|XP_015874379.1|	XP_015874379.1	62.94	2e-54	194	X	.	.	.	.	.	.
UniRef90	TRINITY_DN196223_c3_g2	TRINITY_DN196223_c3_g2_i1	g.1077	UniRef90_D7T8X3	D7T8X3	68.09	5e-142	416	X	Putative uncharacterized protein	VIT_01s0011g04420	Vitis vinifera (Grape)	GO:0005634,GO:0051726	.	vvi:100243961;
NR	TRINITY_DN215476_c7_g10	TRINITY_DN215476_c7_g10_i1	g.1078	gi|1021046166|gb|KZN03947.1|	KZN03947.1	79.82	4e-58	195	X	.	.	.	.	.	.
UniRef90	TRINITY_DN215476_c7_g12	TRINITY_DN215476_c7_g12_i1	g.1079	UniRef90_M5VJX2	M5VJX2	74.04	1e-53	182	X	Uncharacterized protein	PRUPE_ppa006807mg	Prunus persica (Peach) (Amygdalus persica)	GO:0009507	.	pper:PRUPE_ppa006807mg;
NR	TRINITY_DN215476_c7_g16	TRINITY_DN215476_c7_g16_i1	g.1080	gi|764528519|ref|XP_011458128.1|	XP_011458128.1	72.22	4e-56	185	X	.	.	.	.	.	.
UniRef90	TRINITY_DN202103_c7_g1	TRINITY_DN202103_c7_g1_i1	g.1081	UniRef90_M1A9M6	M1A9M6	69.49	6e-69	223	X	Uncharacterized protein	PGSC0003DMG400006940	Solanum tuberosum (Potato)	GO:0016491	.	.
NR	TRINITY_DN180007_c0_g3	TRINITY_DN180007_c0_g3_i1	g.1082	gi|674956925|emb|CDX76284.1|	CDX76284.1	57.27	3e-70	228	X	.	.	.	.	.	.
NR	TRINITY_DN20765_c0_g1	TRINITY_DN20765_c0_g1_i1	g.1083	gi|1021043713|gb|KZN01494.1|	KZN01494.1	66.77	1e-150	438	X	.	.	.	.	.	.
UniRef90	TRINITY_DN199719_c0_g4	TRINITY_DN199719_c0_g4_i1	g.1084	UniRef90_M4DJM0	M4DJM0	75.61	2e-59	194	X	Uncharacterized protein	.	Brassica rapa subsp. pekinensis (Chinese cabbage) (Brassica pekinensis)	GO:0006355,GO:0008270	.	.
UniRef90	TRINITY_DN172882_c1_g2	TRINITY_DN172882_c1_g2_i1	g.1085	UniRef90_B9HBM2	B9HBM2	92.93	1e-57	191	X	Myb-related protein 91	POPTR_0006s08610g	Populus trichocarpa (Western balsam poplar) (Populus balsamifera subsp. trichocarpa)	GO:0003677,GO:0010338,GO:0005634,GO:0006351	K09422;	pop:POPTR_0006s08610g;
UniRef90	TRINITY_DN203847_c1_g1	TRINITY_DN203847_c1_g1_i1	g.1086	UniRef90_G0YGH4	G0YGH4	78.95	0	875	X	Phospho-2-dehydro-3-deoxyheptonate aldolase (EC 2.5.1.54)	.	Bacopa monnieri (Herb of grace) (Lysimachia monnieri)	GO:0003849,GO:0009073,GO:0009507	.	.
UniRef90	TRINITY_DN206379_c2_g3	TRINITY_DN206379_c2_g3_i1	g.1087	UniRef90_Q7XAE6	Q7XAE6	83.05	6e-25	107	X	S3 self-incompatibility locus-linked pollen 3.15 protein	S3-3.15	Petunia integrifolia subsp. inflata	GO:0016021	.	.
UniRef90	TRINITY_DN206379_c2_g2	TRINITY_DN206379_c2_g2_i1	g.1088	UniRef90_A5C4W2	A5C4W2	64.49	6e-37	140	X	Putative uncharacterized protein	VITISV_036910	Vitis vinifera (Grape)	GO:0016021	.	.
UniRef90	TRINITY_DN354157_c0_g1	TRINITY_DN354157_c0_g1_i1	g.1089	UniRef90_B9T4X3	B9T4X3	61.43	2e-46	157	X	14 kDa proline-rich protein DC2.15, putative	RCOM_0283490	Ricinus communis (Castor bean)	.	.	rcu:RCOM_0283490;
UniRef90	TRINITY_DN214231_c6_g6	TRINITY_DN214231_c6_g6_i1	g.1090	UniRef90_F6HQ90	F6HQ90	59.39	6e-93	291	X	Putative uncharacterized protein	VIT_03s0063g00120	Vitis vinifera (Grape)	GO:0004144,GO:0016021,GO:0047196,GO:0005886,GO:0019432	.	vvi:100255489;
UniRef90	TRINITY_DN214231_c6_g6	TRINITY_DN214231_c6_g6_i1	g.1091	UniRef90_F6HQ90	F6HQ90	71.83	3e-109	332	X	Putative uncharacterized protein	VIT_03s0063g00120	Vitis vinifera (Grape)	GO:0004144,GO:0016021,GO:0047196,GO:0005886,GO:0019432	.	vvi:100255489;
UniRef90	TRINITY_DN201116_c2_g12	TRINITY_DN201116_c2_g12_i1	g.1092	UniRef90_K4BIW0	K4BIW0	76.38	3e-60	199	X	Uncharacterized protein	.	Solanum lycopersicum (Tomato) (Lycopersicon esculentum)	GO:0016491,GO:0008270	.	sly:101250285;
UniRef90	TRINITY_DN206197_c4_g1	TRINITY_DN206197_c4_g1_i1	g.1093	UniRef90_K7MTD0	K7MTD0	43.63	8e-95	304	X	Uncharacterized protein	.	Glycine max (Soybean) (Glycine hispida)	.	.	.
UniRef90	TRINITY_DN209060_c2_g7	TRINITY_DN209060_c2_g7_i1	g.1094	UniRef90_D7U3P4	D7U3P4	79.61	6e-53	178	X	Putative uncharacterized protein	VIT_00s0229g00160	Vitis vinifera (Grape)	GO:0006189,GO:0016597,GO:0008864,GO:0016742	K01433;	vvi:100852627;
UniRef90	TRINITY_DN209060_c2_g6	TRINITY_DN209060_c2_g6_i1	g.1095	UniRef90_D7U3P4	D7U3P4	86.75	6e-149	429	X	Putative uncharacterized protein	VIT_00s0229g00160	Vitis vinifera (Grape)	GO:0006189,GO:0016597,GO:0008864,GO:0016742	K01433;	vvi:100852627;
UniRef90	TRINITY_DN209060_c2_g8	TRINITY_DN209060_c2_g8_i1	g.1096	UniRef90_D7U3P4	D7U3P4	72.73	4e-64	209	X	Putative uncharacterized protein	VIT_00s0229g00160	Vitis vinifera (Grape)	GO:0006189,GO:0016597,GO:0008864,GO:0016742	K01433;	vvi:100852627;
UniRef90	TRINITY_DN353955_c269_g4	TRINITY_DN353955_c269_g4_i1	g.1097	UniRef90_M5WGC3	M5WGC3	50.43	3e-30	120	X	Uncharacterized protein	PRUPE_ppa019799mg	Prunus persica (Peach) (Amygdalus persica)	.	.	pper:PRUPE_ppa019799mg;
UniRef90	TRINITY_DN204829_c1_g1	TRINITY_DN204829_c1_g1_i1	g.1099	UniRef90_D7TVF3	D7TVF3	66.84	5e-180	525	X	Putative uncharacterized protein	VIT_02s0025g01400	Vitis vinifera (Grape)	.	.	.
UniRef90	TRINITY_DN204829_c1_g1	TRINITY_DN204829_c1_g1_i1	g.1100	UniRef90_I1K6A0	I1K6A0	50.56	7e-48	172	X	Uncharacterized protein	.	Glycine max (Soybean) (Glycine hispida)	.	.	.
UniRef90	TRINITY_DN198381_c2_g6	TRINITY_DN198381_c2_g6_i1	g.1102	UniRef90_M5XSV2	M5XSV2	83.51	1e-51	172	X	Uncharacterized protein	PRUPE_ppa011567mg	Prunus persica (Peach) (Amygdalus persica)	GO:0006355	.	pper:PRUPE_ppa011567mg;
UniRef90	TRINITY_DN215744_c9_g5	TRINITY_DN215744_c9_g5_i1	g.1103	UniRef90_M5VVD4	M5VVD4	78.7	1e-42	157	X	Cellulose synthase (EC 2.4.1.12)	PRUPE_ppa000641mg	Prunus persica (Peach) (Amygdalus persica)	GO:0071555,GO:0030244,GO:0016760,GO:0042742,GO:0050832,GO:0016021,GO:0046872,GO:0009834,GO:0005886	K10999;	pper:PRUPE_ppa000641mg;
UniRef90	TRINITY_DN215538_c12_g51	TRINITY_DN215538_c12_g51_i1	g.1104	UniRef90_F6HHA4	F6HHA4	89	0	1147	X	Putative uncharacterized protein	VIT_11s0016g05620	Vitis vinifera (Grape)	GO:0006355	.	.
UniRef90	TRINITY_DN157845_c2_g1	TRINITY_DN157845_c2_g1_i1	g.1106	UniRef90_B9H9D5	B9H9D5	88.27	2e-96	295	X	Uncharacterized protein	POPTR_0006s26080g	Populus trichocarpa (Western balsam poplar) (Populus balsamifera subsp. trichocarpa)	GO:0005524,GO:0046777,GO:0004674	K08287;	pop:POPTR_0006s26080g;
UniRef90	TRINITY_DN209691_c2_g1	TRINITY_DN209691_c2_g1_i1	g.1108	UniRef90_S8C722	S8C722	87.73	0	1086	X	Uncharacterized protein (Fragment)	M569_12195	Genlisea aurea	GO:0005524,GO:0003676,GO:0008270	.	.
UniRef90	TRINITY_DN57509_c0_g1	TRINITY_DN57509_c0_g1_i1	g.1110	UniRef90_M0T4A7	M0T4A7	97.75	2e-57	185	X	Uncharacterized protein	.	Musa acuminata subsp. malaccensis (Wild banana) (Musa malaccensis)	GO:0005840,GO:0003735,GO:0006412	.	.
UniRef90	TRINITY_DN212297_c1_g2	TRINITY_DN212297_c1_g2_i1	g.1111	UniRef90_F6H598	F6H598	73.49	6e-145	432	X	Putative uncharacterized protein	VIT_12s0028g00640	Vitis vinifera (Grape)	GO:0003723,GO:0008168	.	.
UniRef90	TRINITY_DN213985_c6_g2	TRINITY_DN213985_c6_g2_i1	g.1113	UniRef90_M5VVS1	M5VVS1	80.05	0	1393	X	Uncharacterized protein	PRUPE_ppa000161mg	Prunus persica (Peach) (Amygdalus persica)	.	.	pper:PRUPE_ppa000161mg;
UniRef90	TRINITY_DN213985_c6_g2	TRINITY_DN213985_c6_g2_i1	g.1114	UniRef90_K4BCK6	K4BCK6	85.65	0	764	X	Uncharacterized protein	.	Solanum lycopersicum (Tomato) (Lycopersicon esculentum)	GO:0000045,GO:0000421	.	.
UniRef90	TRINITY_DN213985_c6_g2	TRINITY_DN213985_c6_g2_i1	g.1115	UniRef90_F6HJH4	F6HJH4	77.29	2e-149	444	X	Putative uncharacterized protein	VIT_00s0379g00020	Vitis vinifera (Grape)	GO:0000045,GO:0000421	.	.
NR	TRINITY_DN217126_c11_g38	TRINITY_DN217126_c11_g38_i1	g.1117	gi|1021048705|gb|KZN06485.1|	KZN06485.1	61.84	5e-45	162	O	.	.	.	.	.	.
NR	TRINITY_DN200236_c2_g5	TRINITY_DN200236_c2_g5_i1	g.1118	gi|923784838|ref|XP_013682826.1|	XP_013682826.1	90.52	3e-76	238	X	.	.	.	.	.	.
UniRef90	TRINITY_DN200236_c2_g4	TRINITY_DN200236_c2_g4_i1	g.1119	UniRef90_U5GM56	U5GM56	70.63	2e-50	175	X	Uncharacterized protein	POPTR_0003s05870g	Populus trichocarpa (Western balsam poplar) (Populus balsamifera subsp. trichocarpa)	.	.	.
UniRef90	TRINITY_DN200236_c2_g7	TRINITY_DN200236_c2_g7_i1	g.1120	UniRef90_U5GPR8	U5GPR8	75	6e-73	233	X	Uncharacterized protein	POPTR_0003s05870g	Populus trichocarpa (Western balsam poplar) (Populus balsamifera subsp. trichocarpa)	.	.	.
UniRef90	TRINITY_DN200236_c2_g1	TRINITY_DN200236_c2_g1_i1	g.1121	UniRef90_M1CSG6	M1CSG6	84.06	4e-35	130	X	Uncharacterized protein	PGSC0003DMG400028620	Solanum tuberosum (Potato)	.	.	.
NR	TRINITY_DN200236_c2_g3	TRINITY_DN200236_c2_g3_i1	g.1122	gi|697178403|ref|XP_009598183.1|	XP_009598183.1	84.92	1e-71	233	X	.	.	.	.	.	.
UniRef90	TRINITY_DN185533_c2_g4	TRINITY_DN185533_c2_g4_i1	g.1123	UniRef90_K4DHI9	K4DHI9	90.23	6e-176	499	O	Uncharacterized protein	.	Solanum lycopersicum (Tomato) (Lycopersicon esculentum)	.	.	sly:101265522;
UniRef90	TRINITY_DN216832_c5_g13	TRINITY_DN216832_c5_g13_i1	g.1124	UniRef90_R4HD36	R4HD36	33.82	1e-18	94	X	Rpp4 candidate R5	Rpp4R5	Glycine max (Soybean) (Glycine hispida)	GO:0043531,GO:0006952	.	.
UniRef90	TRINITY_DN216832_c5_g12	TRINITY_DN216832_c5_g12_i1	g.1125	UniRef90_H9B205	H9B205	37.61	3e-15	77	X	Nucleotide-binding site leucine-rich repeat protein (Fragment)	.	Rhododendron formosanum	GO:0043531	.	.
UniRef90	TRINITY_DN216832_c5_g18	TRINITY_DN216832_c5_g18_i1	g.1126	UniRef90_H9B205	H9B205	35.71	4e-17	83.2	X	Nucleotide-binding site leucine-rich repeat protein (Fragment)	.	Rhododendron formosanum	GO:0043531	.	.
UniRef90	TRINITY_DN204100_c2_g2	TRINITY_DN204100_c2_g2_i1	g.1127	UniRef90_K4CR43	K4CR43	53.3	4e-47	163	X	Uncharacterized protein	.	Solanum lycopersicum (Tomato) (Lycopersicon esculentum)	.	.	sly:101246370;
UniRef90	TRINITY_DN202921_c7_g5	TRINITY_DN202921_c7_g5_i1	g.1131	UniRef90_K4CGG0	K4CGG0	79.32	0	570	X	Uncharacterized protein	.	Solanum lycopersicum (Tomato) (Lycopersicon esculentum)	GO:0005524,GO:0016021,GO:0004674	.	sly:101248989;
UniRef90	TRINITY_DN182738_c1_g4	TRINITY_DN182738_c1_g4_i1	g.1132	UniRef90_M1ANH9	M1ANH9	73.33	2e-35	134	X	Uncharacterized protein	PGSC0003DMG400010295	Solanum tuberosum (Potato)	GO:0005622,GO:0006886	.	sot:102598068;
UniRef90	TRINITY_DN190933_c4_g1	TRINITY_DN190933_c4_g1_i1	g.1133	UniRef90_B5TV62	B5TV62	86.41	0	779	X	Monodehydroascorbate reductase	.	Camellia sinensis (Tea)	GO:0050660,GO:0016491	.	.
UniRef90	TRINITY_DN200106_c2_g3	TRINITY_DN200106_c2_g3_i1	g.1135	UniRef90_Q9BBU5	Q9BBU5	70.34	7e-154	444	X	Cu/Zn-superoxide dismutase copper chaperone (Uncharacterized protein)	CCS GLYMA_05G055000	Glycine max (Soybean) (Glycine hispida)	GO:0009570,GO:0005507,GO:0005737,GO:0030001,GO:0019430,GO:0004784,GO:0016532,GO:0008270	K04569;	gmx:547617;
UniRef90	TRINITY_DN190701_c2_g8	TRINITY_DN190701_c2_g8_i1	g.1136	UniRef90_A5AEK7	A5AEK7	85.15	8e-54	189	X	Putative uncharacterized protein	VITISV_006966	Vitis vinifera (Grape)	GO:0005524,GO:0016021,GO:0004674	.	.
UniRef90	TRINITY_DN214734_c4_g3	TRINITY_DN214734_c4_g3_i1	g.1137	UniRef90_F6GW37	F6GW37	59.47	1e-78	266	X	Putative uncharacterized protein	VIT_06s0061g01540	Vitis vinifera (Grape)	GO:0005524,GO:0005737,GO:0035556,GO:0005634,GO:0005886,GO:0004674	.	.
UniRef90	TRINITY_DN214056_c0_g3	TRINITY_DN214056_c0_g3_i1	g.1140	UniRef90_D7SPF5	D7SPF5	76.52	2e-64	213	X	Putative uncharacterized protein	VIT_04s0023g01600	Vitis vinifera (Grape)	GO:0016021	.	vvi:100253061;
UniRef90	TRINITY_DN153567_c0_g4	TRINITY_DN153567_c0_g4_i1	g.1142	UniRef90_M5W0K8	M5W0K8	70.09	2e-104	313	X	Uncharacterized protein	PRUPE_ppa009733mg	Prunus persica (Peach) (Amygdalus persica)	GO:0005509	.	pper:PRUPE_ppa009733mg;
UniRef90	TRINITY_DN153567_c0_g3	TRINITY_DN153567_c0_g3_i1	g.1144	UniRef90_M5W0K8	M5W0K8	70.09	3e-104	313	X	Uncharacterized protein	PRUPE_ppa009733mg	Prunus persica (Peach) (Amygdalus persica)	GO:0005509	.	pper:PRUPE_ppa009733mg;
UniRef90	TRINITY_DN153567_c0_g2	TRINITY_DN153567_c0_g2_i1	g.1146	UniRef90_M5W0K8	M5W0K8	70.09	4e-105	315	X	Uncharacterized protein	PRUPE_ppa009733mg	Prunus persica (Peach) (Amygdalus persica)	GO:0005509	.	pper:PRUPE_ppa009733mg;
UniRef90	TRINITY_DN216681_c6_g11	TRINITY_DN216681_c6_g11_i1	g.1148	UniRef90_D7TBN3	D7TBN3	73.12	1e-30	123	X	Putative uncharacterized protein	VIT_11s0016g03880	Vitis vinifera (Grape)	GO:0005524,GO:0016021,GO:0004674	.	vvi:100247489;
UniRef90	TRINITY_DN353955_c1490_g1	TRINITY_DN353955_c1490_g1_i1	g.1150	UniRef90_C0Z361	C0Z361	92.62	2e-67	223	X	Chaperonin 60 subunit beta 3, chloroplastic (CPN-60 beta 3)	CPN60B3 Cpn60-B(1) At5g56500 MCD7.27	Arabidopsis thaliana (Mouse-ear cress)	GO:0005524,GO:0009507,GO:0042026	K04077;	ath:AT5G56500;
UniRef90	TRINITY_DN353955_c1490_g2	TRINITY_DN353955_c1490_g2_i1	g.1151	UniRef90_I1U4L1	I1U4L1	86.32	3e-47	160	X	Cyclophilin (Fragment)	Cyp	Rhododendron micranthum	GO:0005524	.	.
UniRef90	TRINITY_DN200282_c2_g12	TRINITY_DN200282_c2_g12_i1	g.1152	UniRef90_F6H957	F6H957	90.29	1e-59	192	X	Putative uncharacterized protein	VIT_12s0034g01440	Vitis vinifera (Grape)	GO:0016021,GO:0006810	.	vvi:100256716;
UniRef90	TRINITY_DN202411_c0_g2	TRINITY_DN202411_c0_g2_i1	g.1153	UniRef90_M1A8D6	M1A8D6	64.08	2e-33	125	X	Peptidyl-prolyl cis-trans isomerase (PPIase) (EC 5.2.1.8)	PGSC0003DMG400006624	Solanum tuberosum (Potato)	GO:0016021,GO:0003755,GO:0006457	.	sot:102602764;
UniRef90	TRINITY_DN212323_c1_g2	TRINITY_DN212323_c1_g2_i1	g.1154	UniRef90_F6HWM2	F6HWM2	79.17	2e-78	263	X	Putative uncharacterized protein	VIT_07s0141g00250	Vitis vinifera (Grape)	GO:0042742,GO:0050832,GO:0010150,GO:0005634,GO:0045944,GO:0009409,GO:0043565,GO:0001077	.	.
UniRef90	TRINITY_DN169235_c1_g1	TRINITY_DN169235_c1_g1_i1	g.1155	UniRef90_K4CAT9	K4CAT9	46.91	2e-18	88.2	O	Uncharacterized protein	.	Solanum lycopersicum (Tomato) (Lycopersicon esculentum)	GO:0046916,GO:0005737,GO:0030001,GO:0046914	.	sly:104648124;
UniRef90	TRINITY_DN209492_c4_g1	TRINITY_DN209492_c4_g1_i1	g.1156	UniRef90_B9RG62	B9RG62	65.61	4e-90	277	X	Ribosome-binding factor A, putative	RCOM_1451430	Ricinus communis (Castor bean)	GO:0006364	K02834;	rcu:RCOM_1451430;
UniRef90	TRINITY_DN209492_c4_g1	TRINITY_DN209492_c4_g1_i1	g.1157	UniRef90_K3XWJ7	K3XWJ7	68.18	7e-07	55.8	X	Uncharacterized protein	SETIT_006305mg	Setaria italica (Foxtail millet) (Panicum italicum)	GO:0005829,GO:0009793	.	.
UniRef90	TRINITY_DN193703_c9_g1	TRINITY_DN193703_c9_g1_i1	g.1158	UniRef90_Q96533	Q96533	93.07	0	732	X	Alcohol dehydrogenase class-3 (EC 1.1.1.1) (Alcohol dehydrogenase class-III) (Glutathione-dependent formaldehyde dehydrogenase) (FALDH) (FDH) (GSH-FDH) (EC 1.1.1.-) (S-(hydroxymethyl)glutathione dehydrogenase) (EC 1.1.1.284)	ADH2 ADHIII FDH1 At5g43940 MRH10.4	Arabidopsis thaliana (Mouse-ear cress)	GO:0051903,GO:0004022,GO:0005737,GO:0006069,GO:0008270	K00121;	ath:AT5G43940;
UniRef90	TRINITY_DN217198_c17_g14	TRINITY_DN217198_c17_g14_i1	g.1161	UniRef90_U5G3C3	U5G3C3	48.18	8e-22	95.9	X	Uncharacterized protein (Fragment)	POPTR_0010s04030g	Populus trichocarpa (Western balsam poplar) (Populus balsamifera subsp. trichocarpa)	GO:0003676,GO:0008270	.	pop:POPTR_0010s04030g;
UniRef90	TRINITY_DN197673_c5_g1	TRINITY_DN197673_c5_g1_i1	g.1162	UniRef90_M0ZTT6	M0ZTT6	71.86	2e-88	274	X	Uncharacterized protein	PGSC0003DMG400003076	Solanum tuberosum (Potato)	.	.	sot:102585741;
UniRef90	TRINITY_DN197673_c5_g1	TRINITY_DN197673_c5_g1_i1	g.1163	UniRef90_B9N9D7	B9N9D7	86.83	6e-104	314	X	SH3 domain-containing protein 3	POPTR_0001s34290g	Populus trichocarpa (Western balsam poplar) (Populus balsamifera subsp. trichocarpa)	.	.	pop:POPTR_0001s34290g;
UniRef90	TRINITY_DN197740_c4_g1	TRINITY_DN197740_c4_g1_i1	g.1164	UniRef90_B9GQL7	B9GQL7	89.39	1e-34	128	X	Uncharacterized protein	POPTR_0002s24750g	Populus trichocarpa (Western balsam poplar) (Populus balsamifera subsp. trichocarpa)	GO:0003677,GO:0007275,GO:0005634,GO:0003700,GO:0006351	.	pop:POPTR_0002s24750g;
UniRef90	TRINITY_DN213901_c0_g1	TRINITY_DN213901_c0_g1_i1	g.1165	UniRef90_B9RDI5	B9RDI5	56.62	1e-41	153	X	Putative uncharacterized protein	RCOM_1613040	Ricinus communis (Castor bean)	.	K19323;	rcu:RCOM_1613040;
UniRef90	TRINITY_DN204071_c7_g2	TRINITY_DN204071_c7_g2_i1	g.1166	UniRef90_UPI0002B461A1	UPI0002B461A1	76.42	1e-54	179	X	Uncharacterized protein	Csa_1G597140	Cucumis sativus (Cucumber)	.	K09705;	csv:101210771;
UniRef90	TRINITY_DN204071_c7_g6	TRINITY_DN204071_c7_g6_i1	g.1167	UniRef90_UPI0002B461A1	UPI0002B461A1	76.42	7e-55	179	X	Uncharacterized protein	Csa_1G597140	Cucumis sativus (Cucumber)	.	K09705;	csv:101210771;
NR	TRINITY_DN204071_c7_g5	TRINITY_DN204071_c7_g5_i1	g.1168	gi|1021045400|gb|KZN03181.1|	KZN03181.1	56.82	5e-82	258	X	.	.	.	.	.	.
UniRef90	TRINITY_DN202732_c4_g2	TRINITY_DN202732_c4_g2_i1	g.1169	UniRef90_K6C0Y9	K6C0Y9	59.18	7e-09	57.4	X	Uncharacterized protein (Fragment)	BAZO_12599	Bacillus azotoformans LMG 9581	.	.	.
UniRef90	TRINITY_DN211832_c4_g1	TRINITY_DN211832_c4_g1_i1	g.1171	UniRef90_D7TJB2	D7TJB2	75.76	1e-152	444	X	Putative uncharacterized protein	VIT_08s0007g02870	Vitis vinifera (Grape)	GO:0000932,GO:0000290,GO:0031087,GO:0008047,GO:0030234,GO:0003729	K12611;	vvi:100242537;
NR	TRINITY_DN211091_c7_g11	TRINITY_DN211091_c7_g11_i1	g.1176	gi|1021045141|gb|KZN02922.1|	KZN02922.1	60.82	1e-28	116	X	.	.	.	.	.	.
NR	TRINITY_DN211091_c7_g19	TRINITY_DN211091_c7_g19_i1	g.1177	gi|1021024497|gb|KZM82285.1|	KZM82285.1	59.42	5e-51	175	X	.	.	.	.	.	.
NR	TRINITY_DN211091_c7_g18	TRINITY_DN211091_c7_g18_i1	g.1179	gi|1021046295|gb|KZN04075.1|	KZN04075.1	57.38	2e-11	66.2	X	.	.	.	.	.	.
UniRef90	TRINITY_DN196978_c3_g1	TRINITY_DN196978_c3_g1_i1	g.1180	UniRef90_B9H462	B9H462	70.1	1e-138	409	X	FAD-dependent oxidoreductase family protein	POPTR_0005s06180g	Populus trichocarpa (Western balsam poplar) (Populus balsamifera subsp. trichocarpa)	GO:0016491	.	pop:POPTR_0005s06180g;
UniRef90	TRINITY_DN196978_c3_g1	TRINITY_DN196978_c3_g1_i1	g.1182	UniRef90_M5VYC1	M5VYC1	81.2	3e-60	200	X	Uncharacterized protein	PRUPE_ppa006298mg	Prunus persica (Peach) (Amygdalus persica)	GO:0016491	.	pper:PRUPE_ppa006298mg;
UniRef90	TRINITY_DN180191_c1_g1	TRINITY_DN180191_c1_g1_i1	g.1183	UniRef90_A5B8N9	A5B8N9	46.22	1e-16	79.7	X	Putative uncharacterized protein	VIT_01s0011g04830 VITISV_039820	Vitis vinifera (Grape)	.	.	vvi:100255988;
UniRef90	TRINITY_DN171055_c0_g3	TRINITY_DN171055_c0_g3_i1	g.1184	UniRef90_A9PAQ9	A9PAQ9	86.54	3e-128	371	X	Peptidyl-prolyl cis-trans isomerase (PPIase) (EC 5.2.1.8)	POPTR_0009s05120g	Populus trichocarpa (Western balsam poplar) (Populus balsamifera subsp. trichocarpa)	GO:0003755,GO:0006457	K01802;	pop:POPTR_0009s05120g;
UniRef90	TRINITY_DN187719_c1_g2	TRINITY_DN187719_c1_g2_i1	g.1186	UniRef90_F6GTV8	F6GTV8	48.94	7e-34	137	X	Putative uncharacterized protein	VIT_06s0004g03800	Vitis vinifera (Grape)	GO:0031011	K11671;	vvi:100250176;
UniRef90	TRINITY_DN195559_c2_g1	TRINITY_DN195559_c2_g1_i1	g.1187	UniRef90_F6HFG0	F6HFG0	60.96	2e-46	160	X	Putative uncharacterized protein	VIT_01s0011g05310	Vitis vinifera (Grape)	GO:0009507,GO:0016021	.	vvi:100250842;
UniRef90	TRINITY_DN207860_c2_g1	TRINITY_DN207860_c2_g1_i1	g.1190	UniRef90_F6GZM1	F6GZM1	57.64	2e-41	156	X	Putative uncharacterized protein	VIT_18s0001g08230	Vitis vinifera (Grape)	GO:0005524,GO:0016021,GO:0070825,GO:0005886,GO:0046777,GO:0004672,GO:0006979,GO:0009845	.	.
NR	TRINITY_DN184642_c0_g1	TRINITY_DN184642_c0_g1_i1	g.1191	gi|1021040512|gb|KZM98293.1|	KZM98293.1	71.56	9e-80	249	X	.	.	.	.	.	.
UniRef90	TRINITY_DN143530_c0_g2	TRINITY_DN143530_c0_g2_i1	g.1192	UniRef90_A5BGQ6	A5BGQ6	73.33	1e-25	103	X	Putative uncharacterized protein	VITISV_017049	Vitis vinifera (Grape)	.	.	.
UniRef90	TRINITY_DN189803_c1_g1	TRINITY_DN189803_c1_g1_i1	g.1193	UniRef90_B9R783	B9R783	72.3	6e-73	227	X	Putative uncharacterized protein	RCOM_1589530	Ricinus communis (Castor bean)	.	.	rcu:RCOM_1589530;
UniRef90	TRINITY_DN201571_c2_g4	TRINITY_DN201571_c2_g4_i1	g.1194	UniRef90_F6I5L2	F6I5L2	49.14	1e-25	107	X	Putative uncharacterized protein	VIT_14s0171g00320	Vitis vinifera (Grape)	.	.	.
UniRef90	TRINITY_DN213311_c4_g4	TRINITY_DN213311_c4_g4_i1	g.1195	UniRef90_D7UAH1	D7UAH1	74.24	0	637	X	Beta-amylase (EC 3.2.1.2)	VIT_19s0015g00500	Vitis vinifera (Grape)	GO:0016161,GO:0009507,GO:0005983	K01177;	vvi:100254897;
UniRef90	TRINITY_DN213311_c4_g3	TRINITY_DN213311_c4_g3_i1	g.1198	UniRef90_Q9M505	Q9M505	89.02	0	643	X	Pectate lyase (EC 4.2.2.2)	Pel	Vitis vinifera (Grape)	GO:0046872,GO:0030570,GO:0045490	K01728;	vvi:100233090;
UniRef90	TRINITY_DN213311_c4_g3	TRINITY_DN213311_c4_g3_i1	g.1199	UniRef90_C0PEV3	C0PEV3	29.13	3e-07	55.1	X	Uncharacterized protein	.	Zea mays (Maize)	.	.	.
UniRef90	TRINITY_DN199941_c4_g1	TRINITY_DN199941_c4_g1_i1	g.1200	UniRef90_A5ASV4	A5ASV4	89.72	6e-67	214	X	Putative uncharacterized protein	VITISV_027855	Vitis vinifera (Grape)	GO:0005741,GO:0055085	.	.
UniRef90	TRINITY_DN199941_c4_g3	TRINITY_DN199941_c4_g3_i1	g.1201	UniRef90_M5X326	M5X326	52.5	3e-45	162	X	Uncharacterized protein	PRUPE_ppa006669mg	Prunus persica (Peach) (Amygdalus persica)	.	.	pper:PRUPE_ppa006669mg;
UniRef90	TRINITY_DN165898_c1_g1	TRINITY_DN165898_c1_g1_i1	g.1203	UniRef90_F6GUZ2	F6GUZ2	61.79	3e-35	134	X	Putative uncharacterized protein	VIT_06s0004g05090	Vitis vinifera (Grape)	GO:0043161,GO:0000209,GO:0042787,GO:0061630,GO:0008270	.	.
UniRef90	TRINITY_DN212006_c4_g1	TRINITY_DN212006_c4_g1_i1	g.1204	UniRef90_F6HDG5	F6HDG5	75.38	0	608	X	Putative uncharacterized protein	VIT_05s0020g01670	Vitis vinifera (Grape)	GO:0005525,GO:0003924,GO:0009706,GO:0009658,GO:0009570,GO:0009793,GO:0000287,GO:0006364,GO:0010027	.	vvi:100247638;
NR	TRINITY_DN184571_c1_g1	TRINITY_DN184571_c1_g1_i1	g.1206	gi|747043702|ref|XP_011085256.1|	XP_011085256.1	82.17	1e-139	409	X	.	.	.	.	.	.
UniRef90	TRINITY_DN184571_c1_g2	TRINITY_DN184571_c1_g2_i1	g.1207	UniRef90_M1BFZ5	M1BFZ5	72.61	1e-80	248	X	Uncharacterized protein	PGSC0003DMG402017205	Solanum tuberosum (Potato)	GO:0005525,GO:0015093,GO:0016021	.	.
UniRef90	TRINITY_DN210333_c0_g2	TRINITY_DN210333_c0_g2_i1	g.1208	UniRef90_B9HWX2	B9HWX2	78.54	0	1216	X	Beta-D-xylosidase family protein	POPTR_0010s15130g	Populus trichocarpa (Western balsam poplar) (Populus balsamifera subsp. trichocarpa)	GO:0046556,GO:0031222,GO:0009505,GO:0009044,GO:0045493	.	pop:POPTR_0010s15130g;
UniRef90	TRINITY_DN132065_c0_g1	TRINITY_DN132065_c0_g1_i1	g.1209	UniRef90_F6HK38	F6HK38	83.93	1e-96	297	X	Putative uncharacterized protein	VIT_12s0035g01130	Vitis vinifera (Grape)	GO:0005737,GO:0006749,GO:0004364,GO:0005634,GO:0003746	.	.
UniRef90	TRINITY_DN209989_c2_g3	TRINITY_DN209989_c2_g3_i1	g.1210	UniRef90_K4D5Z3	K4D5Z3	72.34	3e-117	361	X	Uncharacterized protein	.	Solanum lycopersicum (Tomato) (Lycopersicon esculentum)	GO:0005524,GO:0016021,GO:0005886,GO:0004674	.	sly:101247387;
UniRef90	TRINITY_DN197631_c2_g2	TRINITY_DN197631_c2_g2_i1	g.1211	UniRef90_A5BCM4	A5BCM4	51.95	3e-13	74.7	X	Putative uncharacterized protein	VITISV_013070	Vitis vinifera (Grape)	GO:0005524,GO:0016887,GO:0016021	.	.
UniRef90	TRINITY_DN197631_c2_g5	TRINITY_DN197631_c2_g5_i1	g.1212	UniRef90_M1BNJ7	M1BNJ7	76.84	2e-41	147	X	Uncharacterized protein	PGSC0003DMG400019165	Solanum tuberosum (Potato)	GO:0016021	.	.
UniRef90	TRINITY_DN177830_c0_g1	TRINITY_DN177830_c0_g1_i1	g.1213	UniRef90_D7UEC0	D7UEC0	48.02	7e-35	130	X	Putative uncharacterized protein (Fragment)	VIT_00s1003g00010	Vitis vinifera (Grape)	.	.	.
UniRef90	TRINITY_DN189455_c1_g2	TRINITY_DN189455_c1_g2_i1	g.1216	UniRef90_UPI0003BF0E2A	UPI0003BF0E2A	69.44	2e-07	53.1	X	Uncharacterized protein (Fragment)	SHD_0280	Shewanella decolorationis S12	.	.	.
UniRef90	TRINITY_DN211185_c1_g24	TRINITY_DN211185_c1_g24_i1	g.1217	UniRef90_A5BUP9	A5BUP9	70.09	1e-36	140	X	Putative uncharacterized protein	VITISV_027128	Vitis vinifera (Grape)	GO:0006506,GO:0016021,GO:0017176	.	.
UniRef90	TRINITY_DN210133_c6_g5	TRINITY_DN210133_c6_g5_i1	g.1219	UniRef90_F6H241	F6H241	60.3	0	573	X	Putative uncharacterized protein	VIT_19s0014g02640	Vitis vinifera (Grape)	GO:0005783,GO:0005886,GO:0010155	.	.
UniRef90	TRINITY_DN212180_c3_g8	TRINITY_DN212180_c3_g8_i1	g.1221	UniRef90_B9IIL1	B9IIL1	75	7e-151	449	X	BEL1-like homeodomain 1 family protein (Uncharacterized protein)	POPTR_0016s07040g	Populus trichocarpa (Western balsam poplar) (Populus balsamifera subsp. trichocarpa)	GO:0003677,GO:0005634,GO:0006355	.	pop:POPTR_0016s07040g;
NR	TRINITY_DN212180_c3_g2	TRINITY_DN212180_c3_g2_i1	g.1222	gi|1021034148|gb|KZM91932.1|	KZM91932.1	86.23	9e-74	245	X	.	.	.	.	.	.
UniRef90	TRINITY_DN211515_c5_g8	TRINITY_DN211515_c5_g8_i1	g.1224	UniRef90_M5VKX3	M5VKX3	83.16	6e-118	350	X	Uncharacterized protein	PRUPE_ppa007847mg	Prunus persica (Peach) (Amygdalus persica)	.	K11168;	pper:PRUPE_ppa007847mg;
NR	TRINITY_DN211515_c5_g8	TRINITY_DN211515_c5_g8_i1	g.1225	gi|1012350838|gb|KYP62027.1|	KYP62027.1	83.59	7e-73	233	X	.	.	.	.	.	.
UniRef90	TRINITY_DN211515_c5_g7	TRINITY_DN211515_c5_g7_i1	g.1226	UniRef90_K4CES9	K4CES9	75.27	2e-38	141	X	Uncharacterized protein	.	Solanum lycopersicum (Tomato) (Lycopersicon esculentum)	GO:0005737,GO:0005634	.	sly:101265841;
UniRef90	TRINITY_DN211515_c5_g2	TRINITY_DN211515_c5_g2_i1	g.1227	UniRef90_D7TD98	D7TD98	84.4	5e-76	240	X	Putative uncharacterized protein	VIT_12s0057g01300	Vitis vinifera (Grape)	GO:0005737,GO:0005634	.	.
UniRef90	TRINITY_DN211515_c5_g3	TRINITY_DN211515_c5_g3_i1	g.1229	UniRef90_B9IAV5	B9IAV5	69.19	3e-65	215	X	Armadillo/beta-catenin repeat family protein	POPTR_0014s16800g	Populus trichocarpa (Western balsam poplar) (Populus balsamifera subsp. trichocarpa)	GO:0005737,GO:0005634	.	pop:POPTR_0014s16800g;
UniRef90	TRINITY_DN206543_c1_g1	TRINITY_DN206543_c1_g1_i1	g.1231	UniRef90_M5XQN2	M5XQN2	60.61	7e-139	407	X	Uncharacterized protein	PRUPE_ppa008552mg	Prunus persica (Peach) (Amygdalus persica)	GO:0016787,GO:0008152	.	pper:PRUPE_ppa008552mg;
UniRef90	TRINITY_DN206543_c1_g1	TRINITY_DN206543_c1_g1_i1	g.1232	UniRef90_Q0ZPU7	Q0ZPU7	54.24	1e-30	122	X	CXE carboxylesterase (EC 3.1.1.1)	CXE11	Actinidia eriantha (Velvet vine) (Actinidia fulvicoma var. lanata)	GO:0052689,GO:0008152	.	.
UniRef90	TRINITY_DN206543_c1_g1	TRINITY_DN206543_c1_g1_i1	g.1233	UniRef90_B9RTY7	B9RTY7	55.56	6e-46	161	X	Catalytic, putative	RCOM_0913940	Ricinus communis (Castor bean)	GO:0016787,GO:0008152	.	rcu:RCOM_0913940;
UniRef90	TRINITY_DN206955_c1_g1	TRINITY_DN206955_c1_g1_i1	g.1235	UniRef90_D7SQV1	D7SQV1	80.38	0	804	X	Putative uncharacterized protein	VIT_08s0058g00270	Vitis vinifera (Grape)	GO:0006607,GO:0005737,GO:0008139,GO:0031965,GO:0034399,GO:0000059,GO:0000060,GO:0008565,GO:0006610	K14293;	vvi:100241948;
UniRef90	TRINITY_DN168375_c1_g1	TRINITY_DN168375_c1_g1_i1	g.1236	UniRef90_B9S848	B9S848	68.97	1e-82	258	X	Pentatricopeptide repeat-containing protein, putative	RCOM_0693310	Ricinus communis (Castor bean)	.	.	rcu:RCOM_0693310;
UniRef90	TRINITY_DN214783_c6_g2	TRINITY_DN214783_c6_g2_i1	g.1238	UniRef90_M5XGL0	M5XGL0	74.81	2e-50	178	X	Uncharacterized protein	PRUPE_ppa002575mg	Prunus persica (Peach) (Amygdalus persica)	.	.	pper:PRUPE_ppa002575mg;
UniRef90	TRINITY_DN216378_c6_g15	TRINITY_DN216378_c6_g15_i1	g.1239	UniRef90_D7TEE8	D7TEE8	53.17	5e-57	196	X	Putative uncharacterized protein	VIT_12s0059g01450	Vitis vinifera (Grape)	GO:0046872	.	vvi:100246519;
UniRef90	TRINITY_DN206098_c8_g16	TRINITY_DN206098_c8_g16_i1	g.1240	UniRef90_M5XAL5	M5XAL5	69.57	1e-20	94.7	X	Uncharacterized protein	PRUPE_ppa005725mg	Prunus persica (Peach) (Amygdalus persica)	.	.	pper:PRUPE_ppa005725mg;
UniRef90	TRINITY_DN215217_c3_g17	TRINITY_DN215217_c3_g17_i1	g.1242	UniRef90_M1BHV7	M1BHV7	43.81	3e-13	73.2	X	Uncharacterized protein	PGSC0003DMG400017678	Solanum tuberosum (Potato)	GO:0008420,GO:0000775,GO:0005737,GO:0005634	K17616;	sot:102591165;
NR	TRINITY_DN167995_c0_g1	TRINITY_DN167995_c0_g1_i1	g.1243	gi|225430582|ref|XP_002264384.1|	XP_002264384.1	67.61	2e-76	238	X	.	.	.	.	.	.
UniRef90	TRINITY_DN215289_c5_g1	TRINITY_DN215289_c5_g1_i1	g.1244	UniRef90_G7I8I5	G7I8I5	56.39	9e-82	276	X	Esophageal cancer associated protein, putative (Uncharacterized protein)	MTR_1g056460	Medicago truncatula (Barrel medic) (Medicago tribuloides)	GO:0005829,GO:0008565,GO:0042147,GO:0030904	.	mtr:MTR_1g056460;
UniRef90	TRINITY_DN182093_c2_g1	TRINITY_DN182093_c2_g1_i1	g.1245	UniRef90_P93378	P93378	69.39	3e-62	200	X	Tumor-related protein	.	Nicotiana tabacum (Common tobacco)	GO:0004866	.	.
UniRef90	TRINITY_DN201013_c1_g6	TRINITY_DN201013_c1_g6_i1	g.1248	UniRef90_B9I8M1	B9I8M1	63.98	2e-77	240	X	Uncharacterized protein	POPTR_0014s08290g	Populus trichocarpa (Western balsam poplar) (Populus balsamifera subsp. trichocarpa)	GO:0008270	.	pop:POPTR_0014s08290g;
UniRef90	TRINITY_DN201013_c1_g4	TRINITY_DN201013_c1_g4_i1	g.1249	UniRef90_B1Q490	B1Q490	61.26	5e-74	231	X	Putative zinc finger family protein	.	Capsicum chinense (Scotch bonnet) (Bonnet pepper)	GO:0008270	.	.
UniRef90	TRINITY_DN201013_c1_g5	TRINITY_DN201013_c1_g5_i1	g.1250	UniRef90_B1Q490	B1Q490	58.21	2e-50	169	X	Putative zinc finger family protein	.	Capsicum chinense (Scotch bonnet) (Bonnet pepper)	GO:0008270	.	.
UniRef90	TRINITY_DN185969_c2_g1	TRINITY_DN185969_c2_g1_i1	g.1251	UniRef90_D7T6T0	D7T6T0	77.11	7e-109	321	X	Type II peroxiredoxin F (EC 1.11.1.15)	VIT_05s0020g02850	Vitis vinifera (Grape)	GO:0005759,GO:0004601,GO:0051920,GO:0006979	.	vvi:100245908;
UniRef90	TRINITY_DN184871_c1_g1	TRINITY_DN184871_c1_g1_i1	g.1252	UniRef90_F6GW81	F6GW81	53.95	6e-64	213	X	Putative uncharacterized protein	VIT_06s0061g00760	Vitis vinifera (Grape)	GO:0046872,GO:0005634,GO:0043565,GO:0003700,GO:0044212	.	.
NR	TRINITY_DN187418_c0_g1	TRINITY_DN187418_c0_g1_i1	g.1256	gi|470103602|ref|XP_004288223.1|	XP_004288223.1	53.42	1e-35	132	X	.	.	.	.	.	.
UniRef90	TRINITY_DN202550_c1_g1	TRINITY_DN202550_c1_g1_i1	g.1257	UniRef90_F6HG43	F6HG43	85.96	0	841	X	Putative uncharacterized protein	VIT_01s0010g02440	Vitis vinifera (Grape)	GO:0005524,GO:0042626,GO:0016021	.	.
NR	TRINITY_DN205198_c1_g2	TRINITY_DN205198_c1_g2_i1	g.1258	gi|1021049147|gb|KZN06927.1|	KZN06927.1	80.11	3e-94	301	X	.	.	.	.	.	.
UniRef90	TRINITY_DN200762_c12_g2	TRINITY_DN200762_c12_g2_i1	g.1259	UniRef90_A5AII8	A5AII8	68.35	8e-56	196	X	Putative uncharacterized protein	VITISV_018964	Vitis vinifera (Grape)	GO:0005524,GO:0016021,GO:0004672	.	.
UniRef90	TRINITY_DN33783_c0_g1	TRINITY_DN33783_c0_g1_i1	g.1260	UniRef90_K4CN82	K4CN82	80.82	1e-80	249	X	Uncharacterized protein	.	Solanum lycopersicum (Tomato) (Lycopersicon esculentum)	GO:0005794,GO:0016021,GO:0009705,GO:0009506,GO:0046786	.	sly:101262238;
UniRef90	TRINITY_DN197882_c7_g1	TRINITY_DN197882_c7_g1_i1	g.1261	UniRef90_M1B3Y5	M1B3Y5	87.82	3e-85	276	X	Plasma membrane ATPase (EC 3.6.3.6)	PGSC0003DMG400014128	Solanum tuberosum (Potato)	GO:0005524,GO:0006754,GO:0008553,GO:0016021,GO:0046872,GO:0005774	.	.
UniRef90	TRINITY_DN197882_c7_g1	TRINITY_DN197882_c7_g1_i1	g.1262	UniRef90_D7U5W1	D7U5W1	38.32	1e-12	70.1	X	Putative uncharacterized protein	VIT_18s0086g00330	Vitis vinifera (Grape)	GO:0016021	.	.
UniRef90	TRINITY_DN197882_c7_g1	TRINITY_DN197882_c7_g1_i1	g.1263	UniRef90_M1B3Y5	M1B3Y5	81.56	2e-75	247	X	Plasma membrane ATPase (EC 3.6.3.6)	PGSC0003DMG400014128	Solanum tuberosum (Potato)	GO:0005524,GO:0006754,GO:0008553,GO:0016021,GO:0046872,GO:0005774	.	.
UniRef90	TRINITY_DN206737_c3_g1	TRINITY_DN206737_c3_g1_i1	g.1264	UniRef90_UPI0002B45FAC	UPI0002B45FAC	66.54	2e-113	348	X	Uncharacterized protein	Csa_4G637740	Cucumis sativus (Cucumber)	GO:0016779	K03514;	csv:101206043;
UniRef90	TRINITY_DN208582_c2_g5	TRINITY_DN208582_c2_g5_i1	g.1265	UniRef90_B9IA88	B9IA88	71.32	0	610	X	Aspartyl protease family protein	POPTR_0014s14350g	Populus trichocarpa (Western balsam poplar) (Populus balsamifera subsp. trichocarpa)	GO:0004190,GO:0016021,GO:0030163,GO:0006508	.	pop:POPTR_0014s14350g;
UniRef90	TRINITY_DN174008_c1_g1	TRINITY_DN174008_c1_g1_i1	g.1266	UniRef90_G7K8F5	G7K8F5	52	2e-26	108	X	Toll-interleukin-resistance (TIR) domain protein (Uncharacterized protein)	MTR_5g092220	Medicago truncatula (Barrel medic) (Medicago tribuloides)	GO:0007165	.	mtr:MTR_5g092220;
UniRef90	TRINITY_DN199619_c4_g2	TRINITY_DN199619_c4_g2_i1	g.1267	UniRef90_U5GNH0	U5GNH0	65.22	1e-61	206	X	Uncharacterized protein	POPTR_0003s18350g	Populus trichocarpa (Western balsam poplar) (Populus balsamifera subsp. trichocarpa)	GO:0003677,GO:0007275,GO:0005634,GO:0003700,GO:0006351	K09285;	pop:POPTR_0003s18350g;
NR	TRINITY_DN199619_c4_g2	TRINITY_DN199619_c4_g2_i1	g.1268	gi|1028990340|ref|XP_016750001.1|	XP_016750001.1	81.14	4e-101	309	X	.	.	.	.	.	.
UniRef90	TRINITY_DN164229_c1_g1	TRINITY_DN164229_c1_g1_i1	g.1269	UniRef90_M5WB02	M5WB02	72.27	1e-60	192	O	Uncharacterized protein	PRUPE_ppa013476mg	Prunus persica (Peach) (Amygdalus persica)	GO:0048046,GO:0005623,GO:0045454,GO:0008047,GO:0006662,GO:0016671,GO:0015035	K03671;	pper:PRUPE_ppa013476mg;
UniRef90	TRINITY_DN198282_c2_g1	TRINITY_DN198282_c2_g1_i1	g.1270	UniRef90_D7U265	D7U265	60.81	5e-55	184	X	Putative uncharacterized protein	VIT_07s0005g00160	Vitis vinifera (Grape)	GO:0016491	.	vvi:100257344;
UniRef90	TRINITY_DN198282_c2_g1	TRINITY_DN198282_c2_g1_i1	g.1271	UniRef90_D7U265	D7U265	74.75	1e-43	152	X	Putative uncharacterized protein	VIT_07s0005g00160	Vitis vinifera (Grape)	GO:0016491	.	vvi:100257344;
UniRef90	TRINITY_DN215624_c2_g1	TRINITY_DN215624_c2_g1_i1	g.1272	UniRef90_UPI0002B4D40E	UPI0002B4D40E	80.4	0	895	X	Uncharacterized protein	Csa_3G611350	Cucumis sativus (Cucumber)	.	.	csv:101205301;
UniRef90	TRINITY_DN186119_c1_g1	TRINITY_DN186119_c1_g1_i1	g.1274	UniRef90_K4B3Q2	K4B3Q2	79.83	2e-66	206	X	Uncharacterized protein	.	Solanum lycopersicum (Tomato) (Lycopersicon esculentum)	GO:0008137,GO:0005975,GO:0006120,GO:0005747,GO:0005774	K03965;	sly:101267852;
NR	TRINITY_DN215033_c7_g9	TRINITY_DN215033_c7_g9_i1	g.1275	gi|1021036988|gb|KZM94771.1|	KZM94771.1	91.43	5e-79	263	X	.	.	.	.	.	.
UniRef90	TRINITY_DN215033_c7_g2	TRINITY_DN215033_c7_g2_i1	g.1276	UniRef90_B9HAW9	B9HAW9	94.59	7e-64	219	X	Calcium-transporting ATPase (EC 3.6.3.8)	POPTR_0006s07240g	Populus trichocarpa (Western balsam poplar) (Populus balsamifera subsp. trichocarpa)	GO:0005524,GO:0005388,GO:0005887,GO:0043231,GO:0046872	K01537;	pop:POPTR_0006s07240g;
UniRef90	TRINITY_DN206760_c7_g37	TRINITY_DN206760_c7_g37_i1	g.1277	UniRef90_Q9MAY4	Q9MAY4	95.67	2e-143	422	X	ABC transporter homolog	PnATH	Populus nigra (Lombardy poplar)	GO:0005524,GO:0016887	.	.
UniRef90	TRINITY_DN207372_c2_g2	TRINITY_DN207372_c2_g2_i1	g.1281	UniRef90_A5AIW3	A5AIW3	54.57	2e-164	486	X	Putative uncharacterized protein	VITISV_024964	Vitis vinifera (Grape)	.	.	.
UniRef90	TRINITY_DN207372_c2_g2	TRINITY_DN207372_c2_g2_i1	g.1282	UniRef90_J3NBY7	J3NBY7	69.39	3e-12	67.8	X	Uncharacterized protein	.	Oryza brachyantha	.	.	.
NR	TRINITY_DN207372_c2_g2	TRINITY_DN207372_c2_g2_i1	g.1283	gi|720052636|ref|XP_010272475.1|	XP_010272475.1	74	5e-77	241	X	.	.	.	.	.	.
UniRef90	TRINITY_DN210040_c3_g4	TRINITY_DN210040_c3_g4_i1	g.1284	UniRef90_B9RLG3	B9RLG3	76.03	0	607	X	Inositol or phosphatidylinositol kinase, putative	RCOM_1466660	Ricinus communis (Castor bean)	GO:0016301	.	rcu:RCOM_1466660;
UniRef90	TRINITY_DN214601_c4_g7	TRINITY_DN214601_c4_g7_i1	g.1285	UniRef90_I6LE49	I6LE49	89.52	2e-55	183	X	Uncharacterized protein (Fragment)	.	Doryanthes excelsa	GO:0005524,GO:0006457,GO:0006950	.	.
UniRef90	TRINITY_DN209810_c1_g1	TRINITY_DN209810_c1_g1_i1	g.1286	UniRef90_M5XCJ5	M5XCJ5	74.93	0	556	X	Uncharacterized protein	PRUPE_ppa006183mg	Prunus persica (Peach) (Amygdalus persica)	GO:0046872,GO:0005886,GO:0004722	.	pper:PRUPE_ppa006183mg;
UniRef90	TRINITY_DN173991_c0_g2	TRINITY_DN173991_c0_g2_i1	g.1289	UniRef90_A5B5L4	A5B5L4	56.67	2e-22	101	X	Putative uncharacterized protein	VITISV_020466	Vitis vinifera (Grape)	GO:0016491,GO:0008270	.	.
UniRef90	TRINITY_DN204737_c2_g3	TRINITY_DN204737_c2_g3_i1	g.1290	UniRef90_F6I181	F6I181	76.86	0	847	X	Putative uncharacterized protein	VIT_03s0038g00860	Vitis vinifera (Grape)	GO:0005634,GO:0043565,GO:0003700	.	.
UniRef90	TRINITY_DN183516_c0_g1	TRINITY_DN183516_c0_g1_i1	g.1292	UniRef90_F6HZ51	F6HZ51	57.89	6e-72	226	X	Putative uncharacterized protein	VIT_07s0005g00480	Vitis vinifera (Grape)	GO:0004857	.	vvi:100263994;
UniRef90	TRINITY_DN208106_c1_g2	TRINITY_DN208106_c1_g2_i1	g.1293	UniRef90_I1M1Z5	I1M1Z5	37.58	4e-10	67.4	X	Uncharacterized protein	GLYMA_13G235300	Glycine max (Soybean) (Glycine hispida)	GO:0003677,GO:0005634,GO:0006355,GO:0006351	.	gmx:100777465;
UniRef90	TRINITY_DN208106_c1_g1	TRINITY_DN208106_c1_g1_i1	g.1294	UniRef90_F6HM36	F6HM36	51.4	8e-44	166	X	Putative uncharacterized protein	VIT_10s0003g00270	Vitis vinifera (Grape)	GO:0006355,GO:0006351	.	.
NR	TRINITY_DN209957_c2_g1	TRINITY_DN209957_c2_g1_i1	g.1295	gi|661886799|emb|CDP09517.1|	CDP09517.1	55.72	6e-56	195	X	.	.	.	.	.	.
UniRef90	TRINITY_DN204303_c1_g1	TRINITY_DN204303_c1_g1_i1	g.1296	UniRef90_F6HH03	F6HH03	63.3	0	609	X	Putative uncharacterized protein	VIT_11s0016g03410	Vitis vinifera (Grape)	GO:0009867,GO:0045892,GO:0005634	.	vvi:100257586;
UniRef90	TRINITY_DN185405_c1_g1	TRINITY_DN185405_c1_g1_i1	g.1297	UniRef90_Q9SK61	Q9SK61	83.74	3e-75	237	X	Expressed protein (RNA-binding ASCH domain protein)	At2g20410	Arabidopsis thaliana (Mouse-ear cress)	GO:0005634,GO:0045893,GO:0003713,GO:0006366	.	ath:AT2G20410;
NR	TRINITY_DN185405_c1_g1	TRINITY_DN185405_c1_g1_i1	g.1298	gi|1021051887|gb|KZN09665.1|	KZN09665.1	67.31	9e-33	125	X	.	.	.	.	.	.
UniRef90	TRINITY_DN199864_c5_g2	TRINITY_DN199864_c5_g2_i1	g.1300	UniRef90_F6HFB1	F6HFB1	69.72	4e-110	328	X	Putative uncharacterized protein	VIT_01s0011g06200	Vitis vinifera (Grape)	GO:0046872	.	vvi:100249205;
NR	TRINITY_DN208294_c5_g2	TRINITY_DN208294_c5_g2_i1	g.1301	gi|1021033505|gb|KZM91289.1|	KZM91289.1	70.98	2e-170	493	X	.	.	.	.	.	.
UniRef90	TRINITY_DN208294_c5_g3	TRINITY_DN208294_c5_g3_i1	g.1302	UniRef90_B9RLA6	B9RLA6	43.52	3e-20	90.9	X	Putative uncharacterized protein	RCOM_1464580	Ricinus communis (Castor bean)	GO:0008270	K16282;	rcu:RCOM_1464580;
UniRef90	TRINITY_DN208294_c5_g3	TRINITY_DN208294_c5_g3_i1	g.1303	UniRef90_M1BRT1	M1BRT1	73.68	2e-80	249	X	Uncharacterized protein	PGSC0003DMG400019991	Solanum tuberosum (Potato)	GO:0016620	.	.
UniRef90	TRINITY_DN205291_c1_g9	TRINITY_DN205291_c1_g9_i1	g.1304	UniRef90_B9SEU6	B9SEU6	68.12	4e-22	97.4	X	Polynucleotide kinase-3'-phosphatase, putative (EC 3.1.3.32)	RCOM_0105580	Ricinus communis (Castor bean)	GO:0003677,GO:0016301,GO:0046403,GO:0008270	K08073;	rcu:RCOM_0105580;
UniRef90	TRINITY_DN205291_c1_g1	TRINITY_DN205291_c1_g1_i1	g.1305	UniRef90_E0CS89	E0CS89	69.13	3e-149	436	X	Putative uncharacterized protein	VIT_19s0014g01290	Vitis vinifera (Grape)	GO:0046404,GO:0098504,GO:0003690,GO:0019201,GO:0098506,GO:0046403,GO:0008270	.	.
UniRef90	TRINITY_DN204080_c0_g1	TRINITY_DN204080_c0_g1_i1	g.1306	UniRef90_F6I158	F6I158	76.77	4e-49	164	X	Putative uncharacterized protein	VIT_03s0038g01310	Vitis vinifera (Grape)	GO:0009733	.	.
UniRef90	TRINITY_DN19494_c1_g1	TRINITY_DN19494_c1_g1_i1	g.1307	UniRef90_K4BM30	K4BM30	63.93	2e-46	157	X	Uncharacterized protein	.	Solanum lycopersicum (Tomato) (Lycopersicon esculentum)	GO:0005509	K13448;	sly:101259138;
NR	TRINITY_DN19494_c1_g1	TRINITY_DN19494_c1_g1_i1	g.1308	gi|965665758|dbj|BAT81246.1|	BAT81246.1	45.36	2e-13	73.2	X	.	.	.	.	.	.
NR	TRINITY_DN354068_c1_g1	TRINITY_DN354068_c1_g1_i1	g.1309	gi|1021047998|gb|KZN05778.1|	KZN05778.1	76.95	3e-175	500	O	.	.	.	.	.	.
UniRef90	TRINITY_DN213523_c2_g4	TRINITY_DN213523_c2_g4_i1	g.1311	UniRef90_M1C812	M1C812	64.9	4e-53	177	X	Uncharacterized protein	PGSC0003DMG400024043	Solanum tuberosum (Potato)	.	.	.
UniRef90	TRINITY_DN197963_c6_g2	TRINITY_DN197963_c6_g2_i1	g.1312	UniRef90_K4BS77	K4BS77	67.3	1e-62	213	X	Uncharacterized protein	.	Solanum lycopersicum (Tomato) (Lycopersicon esculentum)	GO:0009813,GO:0052696,GO:0043231,GO:0030259,GO:0016906	K05841;	sly:101266021;
UniRef90	TRINITY_DN208227_c1_g9	TRINITY_DN208227_c1_g9_i1	g.1313	UniRef90_K4B7I0	K4B7I0	42.61	2e-09	62.8	X	Uncharacterized protein	.	Solanum lycopersicum (Tomato) (Lycopersicon esculentum)	GO:0016579,GO:0036459,GO:0008270	K12847;	sly:101263781;
UniRef90	TRINITY_DN150725_c1_g2	TRINITY_DN150725_c1_g2_i1	g.1314	UniRef90_M1BNJ7	M1BNJ7	76.83	2e-89	274	X	Uncharacterized protein	PGSC0003DMG400019165	Solanum tuberosum (Potato)	GO:0016021	.	.
UniRef90	TRINITY_DN189740_c1_g1	TRINITY_DN189740_c1_g1_i1	g.1315	UniRef90_K4CB16	K4CB16	77.46	1e-116	349	O	Non-specific serine/threonine protein kinase (EC 2.7.11.1)	.	Solanum lycopersicum (Tomato) (Lycopersicon esculentum)	GO:0005524,GO:0004674,GO:0007165	.	sly:101264440;
UniRef90	TRINITY_DN189740_c1_g2	TRINITY_DN189740_c1_g2_i1	g.1316	UniRef90_M5WA19	M5WA19	87.27	2e-58	196	O	Non-specific serine/threonine protein kinase (EC 2.7.11.1)	PRUPE_ppa006023mg	Prunus persica (Peach) (Amygdalus persica)	GO:0005524,GO:0010540,GO:0042538,GO:0007275,GO:0004674,GO:0007165	.	pper:PRUPE_ppa006023mg;
NR	TRINITY_DN189740_c1_g2	TRINITY_DN189740_c1_g2_i1	g.1317	gi|937894968|dbj|BAS70948.1|	BAS70948.1	32	8e-12	68.6	O	.	.	.	.	.	.
UniRef90	TRINITY_DN135902_c0_g1	TRINITY_DN135902_c0_g1_i1	g.1318	UniRef90_K4C391	K4C391	45	8e-22	93.6	X	Uncharacterized protein	.	Solanum lycopersicum (Tomato) (Lycopersicon esculentum)	.	.	sly:104647802;
UniRef90	TRINITY_DN135902_c0_g2	TRINITY_DN135902_c0_g2_i1	g.1319	UniRef90_K4C391	K4C391	45	8e-22	93.6	X	Uncharacterized protein	.	Solanum lycopersicum (Tomato) (Lycopersicon esculentum)	.	.	sly:104647802;
UniRef90	TRINITY_DN208191_c2_g1	TRINITY_DN208191_c2_g1_i1	g.1320	UniRef90_F6HRH5	F6HRH5	61.74	2e-99	301	X	Putative uncharacterized protein	VIT_00s0231g00040	Vitis vinifera (Grape)	GO:0010204,GO:0009816,GO:0019897,GO:0034051,GO:0009626,GO:0006468,GO:0002237	K13456;	vvi:100258114;
UniRef90	TRINITY_DN216764_c3_g1	TRINITY_DN216764_c3_g1_i1	g.1321	UniRef90_A5AJH6	A5AJH6	38.46	1e-22	103	X	Putative uncharacterized protein	VIT_10s0003g00220 VITISV_005068	Vitis vinifera (Grape)	.	.	vvi:100247041;
UniRef90	TRINITY_DN212997_c2_g1	TRINITY_DN212997_c2_g1_i1	g.1322	UniRef90_Q8W228	Q8W228	60.47	1e-100	313	X	Cytochrome P450	.	Pyrus communis (Pear) (Pyrus domestica)	GO:0020037,GO:0016021,GO:0005506,GO:0004497,GO:0016705	.	.
UniRef90	TRINITY_DN211246_c3_g1	TRINITY_DN211246_c3_g1_i1	g.1324	UniRef90_F6HTV6	F6HTV6	58.51	0	808	X	Putative uncharacterized protein	VIT_14s0030g01440	Vitis vinifera (Grape)	GO:0005524,GO:0004709,GO:0008219,GO:0005829,GO:0002229,GO:0005769,GO:0005783,GO:0009788,GO:0005634,GO:0046777,GO:1900424,GO:1900150,GO:2000031,GO:0009617,GO:0009723,GO:0009620,GO:0009414,GO:0005802,GO:0012510	.	.
UniRef90	TRINITY_DN211246_c3_g1	TRINITY_DN211246_c3_g1_i1	g.1325	UniRef90_Q1PCG0	Q1PCG0	89.27	7e-149	430	X	Mitogen-activated protein kinase	.	Medicago sativa (Alfalfa)	GO:0005524,GO:0004674	.	.
NR	TRINITY_DN213241_c2_g3	TRINITY_DN213241_c2_g3_i1	g.1327	gi|1021041324|gb|KZM99105.1|	KZM99105.1	76.67	4e-53	185	X	.	.	.	.	.	.
NR	TRINITY_DN213241_c2_g3	TRINITY_DN213241_c2_g3_i1	g.1328	gi|1021053051|gb|KZN10829.1|	KZN10829.1	43.96	3e-08	57.8	X	.	.	.	.	.	.
UniRef90	TRINITY_DN213241_c2_g3	TRINITY_DN213241_c2_g3_i1	g.1329	UniRef90_F6HQQ4	F6HQQ4	45.28	3e-22	99	X	Putative uncharacterized protein	VIT_08s0040g00720	Vitis vinifera (Grape)	GO:0005524,GO:0005737,GO:0035556,GO:0005634,GO:0006468,GO:0004674	.	.
UniRef90	TRINITY_DN214809_c6_g2	TRINITY_DN214809_c6_g2_i1	g.1330	UniRef90_U5DDE2	U5DDE2	34.98	2e-30	127	X	Uncharacterized protein (Fragment)	AMTR_s00832p00008210	Amborella trichopoda	GO:0008234	.	.
UniRef90	TRINITY_DN210126_c5_g2	TRINITY_DN210126_c5_g2_i1	g.1331	UniRef90_UPI0002B40F77	UPI0002B40F77	77.57	6e-144	420	X	Uncharacterized protein	Csa_6G133830	Cucumis sativus (Cucumber)	GO:0016021	.	csv:101220034;
UniRef90	TRINITY_DN215078_c3_g2	TRINITY_DN215078_c3_g2_i1	g.1332	UniRef90_B9P613	B9P613	90.51	3e-85	261	X	Deleted.	.	.	.	.	.
UniRef90	TRINITY_DN191925_c2_g2	TRINITY_DN191925_c2_g2_i1	g.1333	UniRef90_B9RTY8	B9RTY8	87.22	0	562	X	Protein binding protein, putative	RCOM_0913950	Ricinus communis (Castor bean)	.	.	rcu:RCOM_0913950;
UniRef90	TRINITY_DN163361_c0_g1	TRINITY_DN163361_c0_g1_i1	g.1334	UniRef90_Q08276	Q08276	76.3	8e-64	215	X	Heat shock 70 kDa protein, mitochondrial	HSP68	Solanum tuberosum (Potato)	GO:0005524,GO:0005739,GO:0006457	.	sot:102582209;
NR	TRINITY_DN206012_c1_g3	TRINITY_DN206012_c1_g3_i1	g.1335	gi|1021054332|gb|KZN12110.1|	KZN12110.1	56.06	3e-31	126	X	.	.	.	.	.	.
UniRef90	TRINITY_DN197535_c2_g8	TRINITY_DN197535_c2_g8_i1	g.1337	UniRef90_K6C0Y9	K6C0Y9	92.31	3e-08	54.7	X	Uncharacterized protein (Fragment)	BAZO_12599	Bacillus azotoformans LMG 9581	.	.	.
UniRef90	TRINITY_DN197756_c6_g6	TRINITY_DN197756_c6_g6_i1	g.1338	UniRef90_G7JYR0	G7JYR0	75.83	4e-114	338	X	Prolyl 4-hydroxylase alpha-like protein (Uncharacterized protein)	MTR_5g022960	Medicago truncatula (Barrel medic) (Medicago tribuloides)	GO:0031418,GO:0016021,GO:0005506,GO:0016705	K00472;	mtr:MTR_5g022960;
UniRef90	TRINITY_DN215874_c6_g4	TRINITY_DN215874_c6_g4_i1	g.1339	UniRef90_K4CGD6	K4CGD6	75	3e-58	203	X	Uncharacterized protein	.	Solanum lycopersicum (Tomato) (Lycopersicon esculentum)	GO:0005829,GO:0005634,GO:0009524,GO:0008270	.	sly:101253914;
UniRef90	TRINITY_DN215874_c6_g3	TRINITY_DN215874_c6_g3_i1	g.1340	UniRef90_K4CGD6	K4CGD6	70.79	0	1134	X	Uncharacterized protein	.	Solanum lycopersicum (Tomato) (Lycopersicon esculentum)	GO:0005829,GO:0005634,GO:0009524,GO:0008270	.	sly:101253914;
UniRef90	TRINITY_DN209245_c9_g1	TRINITY_DN209245_c9_g1_i1	g.1342	UniRef90_F6H2U7	F6H2U7	74.2	0	528	X	Putative uncharacterized protein	VIT_04s0008g02280	Vitis vinifera (Grape)	GO:0009507	.	.
UniRef90	TRINITY_DN195014_c8_g1	TRINITY_DN195014_c8_g1_i1	g.1343	UniRef90_M1A6B6	M1A6B6	89.8	0	746	O	3-ketoacyl-CoA synthase (EC 2.3.1.-)	PGSC0003DMG400006101	Solanum tuberosum (Potato)	GO:0006633,GO:0016021,GO:0016747	K15397;	sot:102584033;
UniRef90	TRINITY_DN195014_c8_g1	TRINITY_DN195014_c8_g1_i1	g.1344	UniRef90_T1LNX6	T1LNX6	30.3	2e-11	67.8	O	Uncharacterized protein	.	Triticum urartu (Red wild einkorn) (Crithodium urartu)	.	.	.
UniRef90	TRINITY_DN208618_c4_g3	TRINITY_DN208618_c4_g3_i1	g.1345	UniRef90_B9SKG0	B9SKG0	75.63	8e-100	306	X	ATP binding protein, putative (EC 2.7.12.2)	RCOM_0658600	Ricinus communis (Castor bean)	GO:0005524,GO:0004674	.	rcu:RCOM_0658600;
UniRef90	TRINITY_DN199829_c2_g2	TRINITY_DN199829_c2_g2_i1	g.1346	UniRef90_D7TVT0	D7TVT0	76.05	0	1150	X	Putative uncharacterized protein	VIT_02s0025g02760	Vitis vinifera (Grape)	GO:0016579,GO:0004843,GO:0006511	.	.
UniRef90	TRINITY_DN199829_c2_g2	TRINITY_DN199829_c2_g2_i1	g.1347	UniRef90_M1AWE3	M1AWE3	62.5	8e-82	272	X	Uncharacterized protein	PGSC0003DMG400012226	Solanum tuberosum (Potato)	GO:0016579,GO:0004843,GO:0006511	K11835;	sot:102583927;
UniRef90	TRINITY_DN181941_c2_g2	TRINITY_DN181941_c2_g2_i1	g.1348	UniRef90_K4BF00	K4BF00	97.1	8e-170	485	O	Uncharacterized protein	.	Solanum lycopersicum (Tomato) (Lycopersicon esculentum)	GO:0015030,GO:0003723,GO:0000494,GO:0031428,GO:1990258,GO:1990259,GO:0031167,GO:0008649,GO:0032040,GO:0008033	K14563;	sly:101261490;
UniRef90	TRINITY_DN181941_c2_g2	TRINITY_DN181941_c2_g2_i1	g.1349	UniRef90_C4Y6G7	C4Y6G7	37.08	3e-28	119	O	Uncharacterized protein	CLUG_03750	Clavispora lusitaniae (strain ATCC 42720) (Yeast) (Candida lusitaniae)	.	.	clu:CLUG_03750;
UniRef90	TRINITY_DN196508_c2_g1	TRINITY_DN196508_c2_g1_i1	g.1350	UniRef90_B9RA93	B9RA93	93.2	6e-169	480	X	Proteasome subunit alpha type (EC 3.4.25.1)	RCOM_1504710	Ricinus communis (Castor bean)	GO:0005737,GO:0005634,GO:0019773,GO:0004298,GO:0006511	K02728;	rcu:RCOM_1504710;
UniRef90	TRINITY_DN215950_c3_g5	TRINITY_DN215950_c3_g5_i1	g.1351	UniRef90_Q9XFI9	Q9XFI9	88.04	3e-109	338	X	Calcium ATPase (Fragment)	.	Mesembryanthemum crystallinum (Common ice plant) (Cryophytum crystallinum)	GO:0005524,GO:0005388,GO:0016021,GO:0046872	.	.
UniRef90	TRINITY_DN193417_c1_g1	TRINITY_DN193417_c1_g1_i1	g.1352	UniRef90_K4BM31	K4BM31	72.97	1e-116	343	X	Uncharacterized protein	.	Solanum lycopersicum (Tomato) (Lycopersicon esculentum)	GO:0005525,GO:0005622,GO:0007264	.	.
UniRef90	TRINITY_DN179984_c0_g2	TRINITY_DN179984_c0_g2_i1	g.1353	UniRef90_M1BHJ8	M1BHJ8	38.13	2e-28	117	O	Uncharacterized protein	PGSC0003DMG400017602	Solanum tuberosum (Potato)	.	.	.
UniRef90	TRINITY_DN214691_c1_g6	TRINITY_DN214691_c1_g6_i1	g.1354	UniRef90_F6HU67	F6HU67	77.54	4e-67	220	X	Putative uncharacterized protein	VIT_02s0025g02430	Vitis vinifera (Grape)	GO:0016832,GO:0005975,GO:0005737	.	vvi:100256504;
UniRef90	TRINITY_DN214691_c1_g6	TRINITY_DN214691_c1_g6_i1	g.1355	UniRef90_K6C0Y9	K6C0Y9	53.85	1e-07	53.5	X	Uncharacterized protein (Fragment)	BAZO_12599	Bacillus azotoformans LMG 9581	.	.	.
NR	TRINITY_DN206533_c1476_g1	TRINITY_DN206533_c1476_g1_i1	g.1356	gi|1021035144|gb|KZM92927.1|	KZM92927.1	40.16	4e-07	55.8	X	.	.	.	.	.	.
UniRef90	TRINITY_DN206157_c8_g1	TRINITY_DN206157_c8_g1_i1	g.1357	UniRef90_B6EWZ3	B6EWZ3	73.55	0	721	O	UDP-glucose:glucosyltransferase	UGT72B10	Lycium barbarum (Matrimony vine)	GO:0008152,GO:0016758	.	.
NR	TRINITY_DN206157_c8_g3	TRINITY_DN206157_c8_g3_i1	g.1358	gi|954315984|gb|KRY02392.1|	KRY02392.1	100	1e-16	79.7	X	.	.	.	.	.	.
NR	TRINITY_DN206157_c8_g4	TRINITY_DN206157_c8_g4_i1	g.1359	gi|595806400|ref|XP_007202439.1|	XP_007202439.1	83.69	5e-74	234	X	.	.	.	.	.	.
UniRef90	TRINITY_DN197663_c8_g3	TRINITY_DN197663_c8_g3_i1	g.1360	UniRef90_F2XX49	F2XX49	92.51	2e-121	357	X	Oxygen evolving enhancer protein 1	OEE1	Litchi chinensis (Lychee)	GO:0005509,GO:0019898,GO:0016021,GO:0015979,GO:0009654,GO:0042549	.	.
UniRef90	TRINITY_DN209373_c1_g1	TRINITY_DN209373_c1_g1_i1	g.1361	UniRef90_A5ATS5	A5ATS5	48.41	5e-21	94.7	X	Putative uncharacterized protein	VITISV_036771	Vitis vinifera (Grape)	.	.	.
UniRef90	TRINITY_DN190991_c1_g2	TRINITY_DN190991_c1_g2_i1	g.1362	UniRef90_Q84XZ6	Q84XZ6	63.09	2e-54	185	X	Mitogen-activated protein kinase (EC 2.7.11.24)	MPK4	Petroselinum crispum (Parsley) (Petroselinum hortense)	GO:0005524,GO:0004707,GO:0005622	.	.
UniRef90	TRINITY_DN207334_c2_g11	TRINITY_DN207334_c2_g11_i1	g.1363	UniRef90_M1AX69	M1AX69	85.42	2e-47	164	X	Uncharacterized protein	PGSC0003DMG400012408	Solanum tuberosum (Potato)	GO:0004722	K17506;	sot:102593800;
UniRef90	TRINITY_DN213025_c3_g6	TRINITY_DN213025_c3_g6_i1	g.1364	UniRef90_U5GIP5	U5GIP5	75.86	1e-56	186	X	Uncharacterized protein	POPTR_0003s08530g	Populus trichocarpa (Western balsam poplar) (Populus balsamifera subsp. trichocarpa)	GO:0005576	.	pop:POPTR_0003s08530g;
UniRef90	TRINITY_DN198377_c0_g1	TRINITY_DN198377_c0_g1_i1	g.1365	UniRef90_K4BY89	K4BY89	81.55	4e-160	462	X	Uncharacterized protein	.	Solanum lycopersicum (Tomato) (Lycopersicon esculentum)	GO:0016788	.	sly:101244771;
UniRef90	TRINITY_DN203365_c1_g9	TRINITY_DN203365_c1_g9_i1	g.1366	UniRef90_M1CB78	M1CB78	54.46	9e-20	87.4	X	Uncharacterized protein	PGSC0003DMG400024783	Solanum tuberosum (Potato)	GO:0043565,GO:0003700,GO:0008270	.	sot:102596082;
UniRef90	TRINITY_DN199392_c6_g1	TRINITY_DN199392_c6_g1_i1	g.1368	UniRef90_D7U2C6	D7U2C6	64.29	7e-46	159	X	Putative uncharacterized protein	VIT_07s0005g00820	Vitis vinifera (Grape)	GO:0003677,GO:0005634,GO:0003700,GO:0006351	.	.
UniRef90	TRINITY_DN199392_c6_g3	TRINITY_DN199392_c6_g3_i1	g.1369	UniRef90_D7U2C6	D7U2C6	65.08	5e-47	162	X	Putative uncharacterized protein	VIT_07s0005g00820	Vitis vinifera (Grape)	GO:0003677,GO:0005634,GO:0003700,GO:0006351	.	.
UniRef90	TRINITY_DN199392_c6_g5	TRINITY_DN199392_c6_g5_i1	g.1370	UniRef90_D7U2C6	D7U2C6	63.49	1e-44	155	X	Putative uncharacterized protein	VIT_07s0005g00820	Vitis vinifera (Grape)	GO:0003677,GO:0005634,GO:0003700,GO:0006351	.	.
UniRef90	TRINITY_DN215787_c1_g1	TRINITY_DN215787_c1_g1_i1	g.1371	UniRef90_B9SP67	B9SP67	69.41	1e-156	476	X	Putative uncharacterized protein	RCOM_0629030	Ricinus communis (Castor bean)	GO:0016021	.	rcu:RCOM_0629030;
UniRef90	TRINITY_DN214492_c1_g3	TRINITY_DN214492_c1_g3_i1	g.1372	UniRef90_K4DG17	K4DG17	73.87	4e-46	161	X	Uncharacterized protein	.	Solanum lycopersicum (Tomato) (Lycopersicon esculentum)	GO:0043565,GO:0003700,GO:0006351	.	.
UniRef90	TRINITY_DN214492_c1_g2	TRINITY_DN214492_c1_g2_i1	g.1373	UniRef90_F6H0P0	F6H0P0	66.77	6e-159	460	X	Putative uncharacterized protein	VIT_18s0001g04470	Vitis vinifera (Grape)	GO:0043565,GO:0003700,GO:0006351	.	.
UniRef90	TRINITY_DN209592_c1_g4	TRINITY_DN209592_c1_g4_i1	g.1375	UniRef90_B9RDK3	B9RDK3	65.57	1e-48	164	X	Ring finger protein, putative	RCOM_1613740	Ricinus communis (Castor bean)	GO:0016021,GO:0008270	.	rcu:RCOM_1613740;
NR	TRINITY_DN217060_c9_g3	TRINITY_DN217060_c9_g3_i1	g.1378	gi|976905270|gb|KVH92912.1|	KVH92912.1	66.67	4e-59	206	X	.	.	.	.	.	.
UniRef90	TRINITY_DN217060_c9_g5	TRINITY_DN217060_c9_g5_i1	g.1379	UniRef90_F6HXP5	F6HXP5	79.82	1e-60	207	X	Putative uncharacterized protein	VIT_09s0002g00590	Vitis vinifera (Grape)	GO:0016021,GO:0036092,GO:0042578,GO:0007033	.	vvi:100249754;
UniRef90	TRINITY_DN192454_c0_g1	TRINITY_DN192454_c0_g1_i1	g.1380	UniRef90_B9GMY7	B9GMY7	81.69	4e-80	249	X	Actin-related protein 2/3 complex 34kDa subunit	POPTR_0001s12450g	Populus trichocarpa (Western balsam poplar) (Populus balsamifera subsp. trichocarpa)	GO:0034314,GO:0005885	K05758;	pop:POPTR_0001s12450g;
UniRef90	TRINITY_DN204490_c2_g2	TRINITY_DN204490_c2_g2_i1	g.1381	UniRef90_D7SZD2	D7SZD2	90.04	2e-165	469	X	Putative uncharacterized protein	VIT_05s0049g00470	Vitis vinifera (Grape)	GO:0015996,GO:0009055,GO:0006552,GO:0005739	K03521;	vvi:100256297;
UniRef90	TRINITY_DN213416_c15_g4	TRINITY_DN213416_c15_g4_i1	g.1382	UniRef90_A1Z1Z6	A1Z1Z6	82.52	0	880	O	Catalase (EC 1.11.1.6)	cat2	Prunus avium (Cherry) (Cerasus avium)	GO:0004096,GO:0020037,GO:0042744,GO:0046872,GO:0006979	.	.
UniRef90	TRINITY_DN213416_c15_g4	TRINITY_DN213416_c15_g4_i1	g.1383	UniRef90_K8B7G2	K8B7G2	31.31	6e-09	60.5	O	Uncharacterized protein	BN133_579	Cronobacter dublinensis 582	.	.	.
UniRef90	TRINITY_DN188089_c1_g9	TRINITY_DN188089_c1_g9_i1	g.1384	UniRef90_A9PCN6	A9PCN6	95.45	4e-67	207	X	60S ribosomal protein L36	POPTR_0004s05590g	Populus trichocarpa (Western balsam poplar) (Populus balsamifera subsp. trichocarpa)	GO:0002181,GO:0022625,GO:0003735	K02920;	pop:POPTR_0004s05590g;
UniRef90	TRINITY_DN188089_c1_g8	TRINITY_DN188089_c1_g8_i1	g.1385	UniRef90_A9PCN6	A9PCN6	95.28	4e-64	200	X	60S ribosomal protein L36	POPTR_0004s05590g	Populus trichocarpa (Western balsam poplar) (Populus balsamifera subsp. trichocarpa)	GO:0002181,GO:0022625,GO:0003735	K02920;	pop:POPTR_0004s05590g;
UniRef90	TRINITY_DN188089_c1_g1	TRINITY_DN188089_c1_g1_i1	g.1386	UniRef90_A9PCN6	A9PCN6	96.08	1e-62	196	X	60S ribosomal protein L36	POPTR_0004s05590g	Populus trichocarpa (Western balsam poplar) (Populus balsamifera subsp. trichocarpa)	GO:0002181,GO:0022625,GO:0003735	K02920;	pop:POPTR_0004s05590g;
UniRef90	TRINITY_DN188089_c1_g2	TRINITY_DN188089_c1_g2_i1	g.1387	UniRef90_A9PCN6	A9PCN6	94.34	1e-63	199	O	60S ribosomal protein L36	POPTR_0004s05590g	Populus trichocarpa (Western balsam poplar) (Populus balsamifera subsp. trichocarpa)	GO:0002181,GO:0022625,GO:0003735	K02920;	pop:POPTR_0004s05590g;
UniRef90	TRINITY_DN200894_c0_g2	TRINITY_DN200894_c0_g2_i1	g.1388	UniRef90_P58684	P58684	78.81	1e-61	198	X	Probable signal peptidase complex subunit 2 (EC 3.4.-.-) (Microsomal signal peptidase 25 kDa subunit) (SPase 25 kDa subunit)	At2g39960 T28M21.12	Arabidopsis thaliana (Mouse-ear cress)	GO:0005783,GO:0016021,GO:0008233,GO:0045047,GO:0005787,GO:0006465	K12947;	ath:AT2G39960;
NR	TRINITY_DN185458_c2_g1	TRINITY_DN185458_c2_g1_i1	g.1389	gi|1009114269|ref|XP_015873592.1|	XP_015873592.1	81.98	6e-121	356	X	.	.	.	.	.	.
UniRef90	TRINITY_DN211310_c5_g7	TRINITY_DN211310_c5_g7_i1	g.1391	UniRef90_M5WF44	M5WF44	89.47	3e-81	247	X	Uncharacterized protein	PRUPE_ppa012090mg	Prunus persica (Peach) (Amygdalus persica)	GO:0015934,GO:0003735,GO:0006412	K02880;	pper:PRUPE_ppa012090mg;
UniRef90	TRINITY_DN211310_c5_g6	TRINITY_DN211310_c5_g6_i1	g.1392	UniRef90_F4YF96	F4YF96	96.97	2e-64	203	X	Ribosomal petrp-like protein	.	Camellia sinensis (Tea)	GO:0015934,GO:0003735,GO:0006412	.	.
UniRef90	TRINITY_DN200826_c9_g29	TRINITY_DN200826_c9_g29_i1	g.1393	UniRef90_G7JPD1	G7JPD1	70.45	6e-14	75.5	X	Protein disulfide-isomerase (EC 5.3.4.1)	MTR_4g059450	Medicago truncatula (Barrel medic) (Medicago tribuloides)	GO:0045454,GO:0005783,GO:0003756	K09580;	mtr:MTR_4g059450;
NR	TRINITY_DN200826_c9_g20	TRINITY_DN200826_c9_g20_i1	g.1394	gi|590590427|ref|XP_007016731.1|	XP_007016731.1	56	1e-49	176	X	.	.	.	.	.	.
NR	TRINITY_DN199044_c2_g2	TRINITY_DN199044_c2_g2_i1	g.1396	gi|1021046099|gb|KZN03880.1|	KZN03880.1	40	1e-10	65.1	X	.	.	.	.	.	.
UniRef90	TRINITY_DN212808_c14_g13	TRINITY_DN212808_c14_g13_i1	g.1397	UniRef90_B9RM51	B9RM51	85.4	4e-79	250	X	ATP binding protein, putative	RCOM_1077710	Ricinus communis (Castor bean)	GO:0005685,GO:0003729,GO:0006376	.	rcu:RCOM_1077710;
UniRef90	TRINITY_DN196722_c3_g5	TRINITY_DN196722_c3_g5_i1	g.1398	UniRef90_F6GX17	F6GX17	79.61	3e-147	426	X	Putative uncharacterized protein	VIT_04s0023g00720	Vitis vinifera (Grape)	GO:0009507,GO:0016021	.	vvi:100263239;
UniRef90	TRINITY_DN213430_c3_g1	TRINITY_DN213430_c3_g1_i1	g.1399	UniRef90_D7SPV8	D7SPV8	68.24	1e-102	314	X	Putative uncharacterized protein	VIT_00s0226g00060	Vitis vinifera (Grape)	.	.	vvi:100242314;
UniRef90	TRINITY_DN201650_c3_g6	TRINITY_DN201650_c3_g6_i1	g.1400	UniRef90_C4J1I3	C4J1I3	64.58	1e-10	63.9	X	Uncharacterized protein	.	Zea mays (Maize)	.	.	.
NR	TRINITY_DN201650_c3_g6	TRINITY_DN201650_c3_g6_i1	g.1401	gi|848853420|ref|XP_012843545.1|	XP_012843545.1	64.29	4e-31	120	X	.	.	.	.	.	.
UniRef90	TRINITY_DN201650_c3_g3	TRINITY_DN201650_c3_g3_i1	g.1402	UniRef90_C4J1I3	C4J1I3	64.58	2e-10	63.9	X	Uncharacterized protein	.	Zea mays (Maize)	.	.	.
UniRef90	TRINITY_DN201650_c3_g3	TRINITY_DN201650_c3_g3_i1	g.1403	UniRef90_Q94JX9	Q94JX9	65.69	1e-27	109	X	Nascent polypeptide-associated complex subunit alpha-like protein 2 (NAC-alpha-like protein 2) (Alpha-NAC-like protein 2)	At3g49470 T9C5.70	Arabidopsis thaliana (Mouse-ear cress)	GO:0005829,GO:0015031	K03626;	ath:AT3G49470;
UniRef90	TRINITY_DN204877_c1_g1	TRINITY_DN204877_c1_g1_i1	g.1404	UniRef90_M0ZHH6	M0ZHH6	84.75	6e-111	336	X	Uncharacterized protein	PGSC0003DMG400000334	Solanum tuberosum (Potato)	.	.	sot:102591923;
UniRef90	TRINITY_DN203044_c3_g10	TRINITY_DN203044_c3_g10_i1	g.1405	UniRef90_B9SDY1	B9SDY1	64.29	4e-50	180	X	Pumilio, putative	RCOM_1480050	Ricinus communis (Castor bean)	GO:0003723	K17943;	rcu:RCOM_1480050;
UniRef90	TRINITY_DN198129_c2_g1	TRINITY_DN198129_c2_g1_i1	g.1406	UniRef90_F6HQJ8	F6HQJ8	78.21	4e-149	432	X	Putative uncharacterized protein	VIT_03s0063g02080	Vitis vinifera (Grape)	GO:0016021,GO:0008152,GO:0016746	K13513;	vvi:100248731;
UniRef90	TRINITY_DN180032_c1_g2	TRINITY_DN180032_c1_g2_i1	g.1407	UniRef90_A5C5K9	A5C5K9	72.82	4e-41	154	X	Putative uncharacterized protein	VITISV_043425	Vitis vinifera (Grape)	GO:0009873,GO:0016021,GO:0005622,GO:0005215	.	.
UniRef90	TRINITY_DN180032_c1_g1	TRINITY_DN180032_c1_g1_i1	g.1408	UniRef90_Q6V397	Q6V397	80.65	6e-40	150	X	EIN2	.	Petunia hybrida (Petunia)	GO:0009873,GO:0016021,GO:0005622,GO:0005215	.	.
UniRef90	TRINITY_DN113311_c0_g2	TRINITY_DN113311_c0_g2_i1	g.1409	UniRef90_K4C1S8	K4C1S8	81.13	8e-54	179	X	Ferritin (EC 1.16.3.1)	.	Solanum lycopersicum (Tomato) (Lycopersicon esculentum)	GO:0005623,GO:0006879,GO:0008199,GO:0004322,GO:0006826	K00522;	sly:101260346;
UniRef90	TRINITY_DN113311_c0_g1	TRINITY_DN113311_c0_g1_i1	g.1410	UniRef90_K4C1S8	K4C1S8	82.08	1e-54	181	X	Ferritin (EC 1.16.3.1)	.	Solanum lycopersicum (Tomato) (Lycopersicon esculentum)	GO:0005623,GO:0006879,GO:0008199,GO:0004322,GO:0006826	K00522;	sly:101260346;
UniRef90	TRINITY_DN202432_c5_g3	TRINITY_DN202432_c5_g3_i1	g.1411	UniRef90_K4D2J0	K4D2J0	81.13	1e-121	361	X	Uncharacterized protein	.	Solanum lycopersicum (Tomato) (Lycopersicon esculentum)	GO:0008375,GO:0009567,GO:0016020,GO:0048868	.	sly:101244432;
UniRef90	TRINITY_DN202432_c5_g3	TRINITY_DN202432_c5_g3_i1	g.1412	UniRef90_C6TL06	C6TL06	67.46	2e-77	239	X	Putative uncharacterized protein	.	Glycine max (Soybean) (Glycine hispida)	GO:0008375,GO:0016020	.	.
UniRef90	TRINITY_DN207832_c10_g6	TRINITY_DN207832_c10_g6_i1	g.1413	UniRef90_B9SWC0	B9SWC0	63.98	1e-54	192	X	RNA m5u methyltransferase, putative	RCOM_0154700	Ricinus communis (Castor bean)	GO:0008173,GO:0006396,GO:0046872,GO:0000166	K15332;	rcu:RCOM_0154700;
UniRef90	TRINITY_DN175389_c3_g1	TRINITY_DN175389_c3_g1_i1	g.1414	UniRef90_A9P8A7	A9P8A7	84.94	2e-105	309	X	Ubiquitin-conjugating enzyme E2 7 family protein	POPTR_0010s21370g	Populus trichocarpa (Western balsam poplar) (Populus balsamifera subsp. trichocarpa)	GO:0005524,GO:0005737,GO:0061630,GO:0031625	K10575;	pop:POPTR_0010s21370g;
UniRef90	TRINITY_DN113949_c0_g1	TRINITY_DN113949_c0_g1_i1	g.1415	UniRef90_A5B5G7	A5B5G7	35.19	2e-07	57.4	X	Putative uncharacterized protein	VITISV_026408	Vitis vinifera (Grape)	GO:0015074,GO:0003676	.	.
UniRef90	TRINITY_DN215158_c2_g4	TRINITY_DN215158_c2_g4_i1	g.1416	UniRef90_F6I5M3	F6I5M3	96.1	6e-43	159	X	Putative uncharacterized protein	VIT_14s0171g00520	Vitis vinifera (Grape)	GO:0070652,GO:0051225	.	.
UniRef90	TRINITY_DN201006_c2_g23	TRINITY_DN201006_c2_g23_i1	g.1417	UniRef90_B9RMV8	B9RMV8	88.24	4e-22	100	X	Dicer-1, putative (EC 3.1.26.3)	RCOM_1340690	Ricinus communis (Castor bean)	GO:0003723,GO:0006396,GO:0004525	K11592;	rcu:RCOM_1340690;
UniRef90	TRINITY_DN188452_c2_g2	TRINITY_DN188452_c2_g2_i1	g.1418	UniRef90_D7SVS9	D7SVS9	71.63	8e-111	331	X	Putative uncharacterized protein	VIT_07s0031g00100	Vitis vinifera (Grape)	GO:0009267,GO:0051213,GO:0005506	.	vvi:100254388;
UniRef90	TRINITY_DN211811_c4_g3	TRINITY_DN211811_c4_g3_i1	g.1419	UniRef90_F6GT62	F6GT62	55.83	1e-77	252	X	Putative uncharacterized protein	VIT_17s0000g06510	Vitis vinifera (Grape)	GO:0003676	.	vvi:100265514;
NR	TRINITY_DN48160_c0_g1	TRINITY_DN48160_c0_g1_i1	g.1420	gi|470128791|ref|XP_004300318.1|	XP_004300318.1	71.3	5e-48	169	X	.	.	.	.	.	.
UniRef90	TRINITY_DN209943_c1_g3	TRINITY_DN209943_c1_g3_i1	g.1421	UniRef90_M5XNN5	M5XNN5	69.1	6e-134	400	X	Uncharacterized protein	PRUPE_ppa021302mg	Prunus persica (Peach) (Amygdalus persica)	.	K10268;	pper:PRUPE_ppa021302mg;
UniRef90	TRINITY_DN353985_c0_g1	TRINITY_DN353985_c0_g1_i1	g.1423	UniRef90_B9GW63	B9GW63	74.82	0	815	X	Protein DETOXIFICATION (Multidrug and toxic compound extrusion protein)	POPTR_0003s12140g	Populus trichocarpa (Western balsam poplar) (Populus balsamifera subsp. trichocarpa)	GO:0015297,GO:0006855,GO:0015238,GO:0016021	K03327;	pop:POPTR_0003s12140g;
UniRef90	TRINITY_DN138137_c0_g1	TRINITY_DN138137_c0_g1_i1	g.1424	UniRef90_F6HNN0	F6HNN0	48.68	2e-22	95.1	X	Putative uncharacterized protein	VIT_13s0019g03130	Vitis vinifera (Grape)	GO:0008152,GO:0016758	.	.
UniRef90	TRINITY_DN191578_c0_g1	TRINITY_DN191578_c0_g1_i1	g.1426	UniRef90_M5WNU0	M5WNU0	80.25	2e-35	139	X	Uncharacterized protein	PRUPE_ppa000348mg	Prunus persica (Peach) (Amygdalus persica)	GO:0000919,GO:0005802	.	pper:PRUPE_ppa000348mg;
UniRef90	TRINITY_DN198420_c1_g1	TRINITY_DN198420_c1_g1_i1	g.1429	UniRef90_F6H8T5	F6H8T5	61.59	3e-41	145	X	Putative uncharacterized protein	VIT_05s0049g01430	Vitis vinifera (Grape)	GO:0009793,GO:0009561	.	.
UniRef90	TRINITY_DN156767_c0_g2	TRINITY_DN156767_c0_g2_i1	g.1430	UniRef90_M0W9P8	M0W9P8	68.42	1e-08	57	X	Uncharacterized protein	.	Hordeum vulgare var. distichum (Domesticated barley)	.	.	.
UniRef90	TRINITY_DN156767_c0_g3	TRINITY_DN156767_c0_g3_i1	g.1431	UniRef90_M0W9P8	M0W9P8	68.42	2e-08	56.2	X	Uncharacterized protein	.	Hordeum vulgare var. distichum (Domesticated barley)	.	.	.
UniRef90	TRINITY_DN156767_c0_g1	TRINITY_DN156767_c0_g1_i1	g.1432	UniRef90_M0W9P8	M0W9P8	68.42	2e-08	56.2	X	Uncharacterized protein	.	Hordeum vulgare var. distichum (Domesticated barley)	.	.	.
NR	TRINITY_DN205634_c0_g1	TRINITY_DN205634_c0_g1_i1	g.1433	gi|1021044801|gb|KZN02582.1|	KZN02582.1	57.86	0	699	X	.	.	.	.	.	.
UniRef90	TRINITY_DN210509_c8_g20	TRINITY_DN210509_c8_g20_i1	g.1435	UniRef90_M0Y0T8	M0Y0T8	92.57	9e-97	297	X	Mitogen-activated protein kinase (EC 2.7.11.24)	.	Hordeum vulgare var. distichum (Domesticated barley)	GO:0005524,GO:0004707,GO:0005622	.	.
UniRef90	TRINITY_DN144046_c0_g1	TRINITY_DN144046_c0_g1_i1	g.1437	UniRef90_B9H3S5	B9H3S5	77.45	2e-118	356	X	Uncharacterized protein	POPTR_0004s10540g	Populus trichocarpa (Western balsam poplar) (Populus balsamifera subsp. trichocarpa)	GO:0005794,GO:0016413,GO:0071554,GO:0016021	.	pop:POPTR_0004s10540g;
UniRef90	TRINITY_DN203161_c0_g2	TRINITY_DN203161_c0_g2_i1	g.1438	UniRef90_B9SXT3	B9SXT3	81.9	0	951	X	Hexosyltransferase (EC 2.4.1.-)	RCOM_0876620	Ricinus communis (Castor bean)	GO:0000139,GO:0071555,GO:0016021,GO:0045489,GO:0047262	K13648;	rcu:RCOM_0876620;
UniRef90	TRINITY_DN210776_c10_g17	TRINITY_DN210776_c10_g17_i1	g.1439	UniRef90_P93207	P93207	89.82	2e-106	315	O	14-3-3 protein 10	TFT10	Solanum lycopersicum (Tomato) (Lycopersicon esculentum)	.	K06630;	sly:544116;
UniRef90	TRINITY_DN190071_c3_g1	TRINITY_DN190071_c3_g1_i1	g.1440	UniRef90_B9RCM6	B9RCM6	79.49	2e-128	373	X	Vacuolar ATP synthase subunit E, putative	RCOM_1690700	Ricinus communis (Castor bean)	GO:0015991,GO:0046961,GO:0033178	K02150;	rcu:RCOM_1690700;
NR	TRINITY_DN124811_c0_g2	TRINITY_DN124811_c0_g2_i1	g.1441	gi|694313820|ref|XP_009368443.1|	XP_009368443.1	87.74	3e-95	294	X	.	.	.	.	.	.
NR	TRINITY_DN124811_c0_g1	TRINITY_DN124811_c0_g1_i1	g.1442	gi|694313820|ref|XP_009368443.1|	XP_009368443.1	87.74	3e-95	294	X	.	.	.	.	.	.
UniRef90	TRINITY_DN207035_c2_g1	TRINITY_DN207035_c2_g1_i1	g.1443	UniRef90_A5AT73	A5AT73	89.07	6e-111	325	X	Putative uncharacterized protein	VIT_01s0011g04480 VITISV_031470	Vitis vinifera (Grape)	GO:0006333,GO:0005634	K10753;	vvi:100266239;
UniRef90	TRINITY_DN197141_c6_g6	TRINITY_DN197141_c6_g6_i1	g.1444	UniRef90_M8BFP9	M8BFP9	91.18	2e-37	134	X	Malignant T cell amplified sequence 1 (Uncharacterized protein)	F775_05870	Aegilops tauschii (Tausch's goatgrass) (Aegilops squarrosa)	GO:0003723,GO:0000394,GO:0005829,GO:0009086	.	.
UniRef90	TRINITY_DN169764_c0_g2	TRINITY_DN169764_c0_g2_i1	g.1447	UniRef90_M5W053	M5W053	56.49	8e-54	179	X	Uncharacterized protein	PRUPE_ppa011581mg	Prunus persica (Peach) (Amygdalus persica)	.	.	pper:PRUPE_ppa011581mg;
UniRef90	TRINITY_DN169764_c0_g1	TRINITY_DN169764_c0_g1_i1	g.1448	UniRef90_M5W053	M5W053	59.23	2e-47	161	X	Uncharacterized protein	PRUPE_ppa011581mg	Prunus persica (Peach) (Amygdalus persica)	.	.	pper:PRUPE_ppa011581mg;
UniRef90	TRINITY_DN208291_c4_g11	TRINITY_DN208291_c4_g11_i1	g.1449	UniRef90_M1D789	M1D789	85.21	8e-82	249	X	Uncharacterized protein	PGSC0003DMG400033637	Solanum tuberosum (Potato)	GO:0015031	.	sot:102599693;
UniRef90	TRINITY_DN175255_c1_g1	TRINITY_DN175255_c1_g1_i1	g.1450	UniRef90_UPI0002B48356	UPI0002B48356	71.91	6e-123	360	O	Uncharacterized protein	Csa_3G589580	Cucumis sativus (Cucumber)	GO:0016021	.	csv:101208807;
UniRef90	TRINITY_DN197388_c1_g1	TRINITY_DN197388_c1_g1_i1	g.1453	UniRef90_F6HGX4	F6HGX4	57.36	8e-33	129	X	Putative uncharacterized protein	VIT_11s0016g02790	Vitis vinifera (Grape)	GO:0046872	.	.
UniRef90	TRINITY_DN197388_c1_g1	TRINITY_DN197388_c1_g1_i1	g.1454	UniRef90_K6C0Y9	K6C0Y9	92.31	1e-07	53.9	X	Uncharacterized protein (Fragment)	BAZO_12599	Bacillus azotoformans LMG 9581	.	.	.
UniRef90	TRINITY_DN189771_c2_g1	TRINITY_DN189771_c2_g1_i1	g.1456	UniRef90_K4B835	K4B835	79.03	0	655	X	Uncharacterized protein	.	Solanum lycopersicum (Tomato) (Lycopersicon esculentum)	.	.	sly:101246207;
UniRef90	TRINITY_DN215907_c3_g3	TRINITY_DN215907_c3_g3_i1	g.1458	UniRef90_F6HAL9	F6HAL9	76.47	0	674	X	Putative uncharacterized protein	VIT_16s0022g01620	Vitis vinifera (Grape)	GO:0005524,GO:0016021,GO:0005886,GO:0004674	.	.
NR	TRINITY_DN215907_c3_g7	TRINITY_DN215907_c3_g7_i1	g.1459	gi|643708305|gb|KDP23221.1|	KDP23221.1	83.53	4e-152	442	X	.	.	.	.	.	.
UniRef90	TRINITY_DN206316_c2_g1	TRINITY_DN206316_c2_g1_i1	g.1460	UniRef90_Q60D06	Q60D06	65.42	2e-38	143	X	Putative uncharacterized protein	SDM1_56t00017	Solanum demissum (Wild potato)	GO:0016021	.	.
UniRef90	TRINITY_DN206316_c2_g4	TRINITY_DN206316_c2_g4_i1	g.1461	UniRef90_K4BJP9	K4BJP9	61.8	0	535	X	Uncharacterized protein	.	Solanum lycopersicum (Tomato) (Lycopersicon esculentum)	GO:0016021,GO:0006999,GO:0070762,GO:0017056	K14315;	sly:101265714;
NR	TRINITY_DN215703_c1_g3	TRINITY_DN215703_c1_g3_i1	g.1462	gi|1021049872|gb|KZN07652.1|	KZN07652.1	76.16	5e-153	470	X	.	.	.	.	.	.
UniRef90	TRINITY_DN215703_c1_g3	TRINITY_DN215703_c1_g3_i1	g.1463	UniRef90_D7TN52	D7TN52	65.2	4e-86	279	X	Putative uncharacterized protein	VIT_02s0154g00540	Vitis vinifera (Grape)	GO:0005829,GO:0008469,GO:0035242,GO:0006355	K11438;	vvi:100243649;
UniRef90	TRINITY_DN215703_c1_g3	TRINITY_DN215703_c1_g3_i1	g.1464	UniRef90_D7TN52	D7TN52	73.77	4e-88	284	X	Putative uncharacterized protein	VIT_02s0154g00540	Vitis vinifera (Grape)	GO:0005829,GO:0008469,GO:0035242,GO:0006355	K11438;	vvi:100243649;
UniRef90	TRINITY_DN215703_c1_g2	TRINITY_DN215703_c1_g2_i1	g.1465	UniRef90_D7TN53	D7TN53	78.02	0	523	X	Putative uncharacterized protein	VIT_02s0154g00550	Vitis vinifera (Grape)	GO:0016021,GO:0009536,GO:0055122,GO:0010228	K09531;	vvi:100259128;
NR	TRINITY_DN217028_c10_g4	TRINITY_DN217028_c10_g4_i1	g.1466	gi|976926109|gb|KVI09982.1|	KVI09982.1	69.89	0	633	X	.	.	.	.	.	.
UniRef90	TRINITY_DN215450_c1_g2	TRINITY_DN215450_c1_g2_i1	g.1467	UniRef90_F6GV90	F6GV90	57.32	0	564	X	Putative uncharacterized protein	VIT_15s0021g01920	Vitis vinifera (Grape)	GO:0003690,GO:0005739,GO:0006355	.	.
UniRef90	TRINITY_DN195181_c0_g1	TRINITY_DN195181_c0_g1_i1	g.1469	UniRef90_K4BI73	K4BI73	86.41	3e-60	192	X	Uncharacterized protein	.	Solanum lycopersicum (Tomato) (Lycopersicon esculentum)	.	.	sly:101262600;
UniRef90	TRINITY_DN194091_c0_g4	TRINITY_DN194091_c0_g4_i1	g.1470	UniRef90_B9RJQ8	B9RJQ8	83.67	0	1150	X	Isoamylase, putative (EC 3.2.1.68)	RCOM_1037500	Ricinus communis (Castor bean)	GO:0019156	K01214;	rcu:RCOM_1037500;
UniRef90	TRINITY_DN194091_c0_g3	TRINITY_DN194091_c0_g3_i1	g.1471	UniRef90_E0CRQ1	E0CRQ1	64.46	1e-99	318	X	Putative uncharacterized protein	VIT_18s0001g06520	Vitis vinifera (Grape)	GO:0005975,GO:0004553	.	.
UniRef90	TRINITY_DN217335_c61_g22	TRINITY_DN217335_c61_g22_i1	g.1473	UniRef90_M0ZIK5	M0ZIK5	42.42	4e-09	61.2	X	Uncharacterized protein	PGSC0003DMG400000555	Solanum tuberosum (Potato)	GO:0003677,GO:0005634,GO:0006355,GO:0006351	.	.
UniRef90	TRINITY_DN207832_c11_g13	TRINITY_DN207832_c11_g13_i1	g.1474	UniRef90_T1M8T0	T1M8T0	58	1e-07	53.9	X	Uncharacterized protein	.	Triticum urartu (Red wild einkorn) (Crithodium urartu)	.	.	.
UniRef90	TRINITY_DN215028_c4_g3	TRINITY_DN215028_c4_g3_i1	g.1478	UniRef90_M1D1X3	M1D1X3	65.52	3e-27	115	X	Uncharacterized protein	PGSC0003DMG400030952	Solanum tuberosum (Potato)	GO:0005524	K10875;	sot:102588195;
UniRef90	TRINITY_DN206868_c4_g2	TRINITY_DN206868_c4_g2_i1	g.1479	UniRef90_UPI0002B41083	UPI0002B41083	91.89	5e-42	148	X	Uncharacterized protein	Csa_5G652220	Cucumis sativus (Cucumber)	.	.	csv:101209773;
UniRef90	TRINITY_DN206868_c4_g2	TRINITY_DN206868_c4_g2_i1	g.1481	UniRef90_M5W7M2	M5W7M2	49.53	4e-18	88.2	X	Uncharacterized protein	PRUPE_ppa000687mg	Prunus persica (Peach) (Amygdalus persica)	.	K17398;	pper:PRUPE_ppa000687mg;
UniRef90	TRINITY_DN199417_c1_g2	TRINITY_DN199417_c1_g2_i1	g.1482	UniRef90_K4B334	K4B334	55.44	0	692	X	Uncharacterized protein	.	Solanum lycopersicum (Tomato) (Lycopersicon esculentum)	GO:0008270	.	sly:101266169;
UniRef90	TRINITY_DN216978_c4_g13	TRINITY_DN216978_c4_g13_i1	g.1484	UniRef90_B9T2G4	B9T2G4	72.29	0	679	X	Exocyst complex component, putative	RCOM_0453890	Ricinus communis (Castor bean)	GO:0006893,GO:0000145	K17637;	rcu:RCOM_0453890;
UniRef90	TRINITY_DN211475_c4_g12	TRINITY_DN211475_c4_g12_i1	g.1487	UniRef90_K7LNL1	K7LNL1	80.9	4e-42	148	X	Uncharacterized protein	GLYMA_11G080500	Glycine max (Soybean) (Glycine hispida)	GO:0016021	.	.
UniRef90	TRINITY_DN180500_c0_g1	TRINITY_DN180500_c0_g1_i1	g.1488	UniRef90_Q9FJH0	Q9FJH0	93.75	6e-130	375	X	Ras-related protein RABA1f (AtRABA1f)	RABA1F At5g60860 MAE1.9	Arabidopsis thaliana (Mouse-ear cress)	GO:0005525,GO:0005622,GO:0005886,GO:0015031,GO:0007264	.	ath:AT5G60860;
UniRef90	TRINITY_DN202694_c7_g5	TRINITY_DN202694_c7_g5_i1	g.1489	UniRef90_M5VPG2	M5VPG2	72.79	0	705	X	Uncharacterized protein	PRUPE_ppa004768mg	Prunus persica (Peach) (Amygdalus persica)	GO:0016132,GO:0020037,GO:0005506,GO:0009965,GO:0042814,GO:0016709,GO:0048441,GO:0048443	K12637;	pper:PRUPE_ppa004768mg;
NR	TRINITY_DN208009_c3_g16	TRINITY_DN208009_c3_g16_i1	g.1490	gi|302142489|emb|CBI19692.3|	CBI19692.3	89.97	0	558	X	.	.	.	.	.	.
UniRef90	TRINITY_DN215464_c1_g2	TRINITY_DN215464_c1_g2_i1	g.1493	UniRef90_M1A202	M1A202	77.19	0	518	X	Uncharacterized protein	PGSC0003DMG400005031	Solanum tuberosum (Potato)	GO:0005794	K01054;	sot:102605828;
UniRef90	TRINITY_DN204959_c1_g2	TRINITY_DN204959_c1_g2_i1	g.1494	UniRef90_F4YF70	F4YF70	98.08	4e-62	207	O	Cytochrome P450	.	Panax notoginseng	GO:0020037,GO:0005506,GO:0004497,GO:0016705	.	.
UniRef90	TRINITY_DN204959_c1_g3	TRINITY_DN204959_c1_g3_i1	g.1495	UniRef90_F4YF70	F4YF70	96.9	5e-79	252	O	Cytochrome P450	.	Panax notoginseng	GO:0020037,GO:0005506,GO:0004497,GO:0016705	.	.
UniRef90	TRINITY_DN204959_c1_g1	TRINITY_DN204959_c1_g1_i1	g.1496	UniRef90_F4YF70	F4YF70	96.23	4e-62	207	X	Cytochrome P450	.	Panax notoginseng	GO:0020037,GO:0005506,GO:0004497,GO:0016705	.	.
UniRef90	TRINITY_DN208842_c7_g1	TRINITY_DN208842_c7_g1_i1	g.1497	UniRef90_F6H3G9	F6H3G9	59.28	2e-55	189	X	Putative uncharacterized protein	VIT_04s0008g04490	Vitis vinifera (Grape)	.	.	vvi:100247517;
UniRef90	TRINITY_DN215933_c3_g29	TRINITY_DN215933_c3_g29_i1	g.1498	UniRef90_F6HUD6	F6HUD6	76.62	6e-77	251	X	Putative uncharacterized protein	VIT_02s0025g03690	Vitis vinifera (Grape)	GO:0000469,GO:0005737,GO:0009553,GO:0004521,GO:0030490,GO:0009555,GO:0030688	K11883;	vvi:100258154;
UniRef90	TRINITY_DN215933_c3_g26	TRINITY_DN215933_c3_g26_i1	g.1499	UniRef90_F6HUD6	F6HUD6	71.23	3e-134	405	X	Putative uncharacterized protein	VIT_02s0025g03690	Vitis vinifera (Grape)	GO:0000469,GO:0005737,GO:0009553,GO:0004521,GO:0030490,GO:0009555,GO:0030688	K11883;	vvi:100258154;
UniRef90	TRINITY_DN213734_c0_g2	TRINITY_DN213734_c0_g2_i1	g.1500	UniRef90_Q45R25	Q45R25	88.57	5e-61	196	X	Villin 3 (Fragment)	.	Medicago sativa (Alfalfa)	GO:0051017	.	.
UniRef90	TRINITY_DN207013_c3_g18	TRINITY_DN207013_c3_g18_i1	g.1501	UniRef90_B9H5H3	B9H5H3	60.77	1e-71	226	X	Uncharacterized protein	POPTR_0005s27220g	Populus trichocarpa (Western balsam poplar) (Populus balsamifera subsp. trichocarpa)	.	.	pop:POPTR_0005s27220g;
UniRef90	TRINITY_DN192221_c1_g2	TRINITY_DN192221_c1_g2_i1	g.1502	UniRef90_D7T7M8	D7T7M8	67.35	2e-42	149	X	Putative uncharacterized protein	VIT_16s0039g01810	Vitis vinifera (Grape)	GO:0017196,GO:0007059,GO:0043966,GO:0004402,GO:0006334,GO:0004596	.	.
UniRef90	TRINITY_DN211779_c4_g9	TRINITY_DN211779_c4_g9_i1	g.1503	UniRef90_K4C9M7	K4C9M7	71.79	6e-14	74.7	X	Uncharacterized protein	.	Solanum lycopersicum (Tomato) (Lycopersicon esculentum)	GO:0016021	.	sly:101263523;
UniRef90	TRINITY_DN205162_c3_g2	TRINITY_DN205162_c3_g2_i1	g.1505	UniRef90_B9SGJ1	B9SGJ1	88.19	3e-84	263	X	Protein phosphatase 2c, putative (EC 3.1.3.16)	RCOM_0553290	Ricinus communis (Castor bean)	GO:0004721	K17508;	rcu:RCOM_0553290;
NR	TRINITY_DN202101_c6_g2	TRINITY_DN202101_c6_g2_i1	g.1506	gi|1009181959|ref|XP_015872453.1|	XP_015872453.1	73.99	6e-178	518	X	.	.	.	.	.	.
UniRef90	TRINITY_DN202101_c6_g1	TRINITY_DN202101_c6_g1_i1	g.1507	UniRef90_F6H9P2	F6H9P2	75.48	0	590	X	Putative uncharacterized protein	VIT_11s0065g00210	Vitis vinifera (Grape)	GO:0019538	.	vvi:100260369;
UniRef90	TRINITY_DN186592_c0_g1	TRINITY_DN186592_c0_g1_i1	g.1508	UniRef90_M1BGM1	M1BGM1	37.74	1e-20	94.7	X	Uncharacterized protein	PGSC0003DMG400017373	Solanum tuberosum (Potato)	GO:0016021	.	.
UniRef90	TRINITY_DN209417_c2_g3	TRINITY_DN209417_c2_g3_i1	g.1509	UniRef90_B9RW81	B9RW81	81.82	7e-77	246	X	Diacylglycerol kinase (DAG kinase) (EC 2.7.1.107)	RCOM_1176580	Ricinus communis (Castor bean)	GO:0005524,GO:0004143,GO:0007205	K00901;	rcu:RCOM_1176580;
UniRef90	TRINITY_DN213921_c6_g4	TRINITY_DN213921_c6_g4_i1	g.1510	UniRef90_D7TTR1	D7TTR1	68.14	2e-92	279	X	Putative uncharacterized protein	VIT_02s0012g02090	Vitis vinifera (Grape)	.	.	vvi:100260748;
UniRef90	TRINITY_DN213921_c6_g2	TRINITY_DN213921_c6_g2_i1	g.1511	UniRef90_D7TTR1	D7TTR1	71.67	3e-54	179	X	Putative uncharacterized protein	VIT_02s0012g02090	Vitis vinifera (Grape)	.	.	vvi:100260748;
UniRef90	TRINITY_DN213921_c6_g3	TRINITY_DN213921_c6_g3_i1	g.1512	UniRef90_B9RZ05	B9RZ05	70.09	2e-53	176	X	Putative uncharacterized protein	RCOM_1315280	Ricinus communis (Castor bean)	.	.	rcu:RCOM_1315280;
UniRef90	TRINITY_DN204037_c3_g8	TRINITY_DN204037_c3_g8_i1	g.1513	UniRef90_M1C2D3	M1C2D3	79.35	3e-41	152	X	Uncharacterized protein	PGSC0003DMG400022620	Solanum tuberosum (Potato)	.	.	.
UniRef90	TRINITY_DN4762_c0_g1	TRINITY_DN4762_c0_g1_i1	g.1514	UniRef90_K0A760	K0A760	92.78	3e-58	196	X	Hydroxycinnamoyl transferase	HTC	Lonicera japonica (Japanese honeysuckle) (Lonicera aureoreticulata)	GO:0016747	.	.
UniRef90	TRINITY_DN4762_c0_g2	TRINITY_DN4762_c0_g2_i1	g.1515	UniRef90_K0A760	K0A760	93.81	7e-59	197	X	Hydroxycinnamoyl transferase	HTC	Lonicera japonica (Japanese honeysuckle) (Lonicera aureoreticulata)	GO:0016747	.	.
UniRef90	TRINITY_DN126066_c0_g4	TRINITY_DN126066_c0_g4_i1	g.1516	UniRef90_F6H4X3	F6H4X3	77.36	2e-19	92	X	Acyl-coenzyme A oxidase	VIT_12s0028g02660	Vitis vinifera (Grape)	GO:0003995,GO:0003997,GO:0009055,GO:0033539,GO:0000062,GO:0050660,GO:0055088,GO:0052890,GO:0005777	K00232;	vvi:100257524;
UniRef90	TRINITY_DN211532_c2_g8	TRINITY_DN211532_c2_g8_i1	g.1517	UniRef90_D7T8P5	D7T8P5	68.48	8e-79	249	X	Putative uncharacterized protein	VIT_01s0011g05350	Vitis vinifera (Grape)	GO:0005524,GO:0006952,GO:0005886,GO:0009506,GO:0006468,GO:0004674	.	vvi:100249212;
UniRef90	TRINITY_DN195356_c1_g1	TRINITY_DN195356_c1_g1_i1	g.1518	UniRef90_M1CAY3	M1CAY3	55.94	3e-97	301	X	Uncharacterized protein	PGSC0003DMG401024737	Solanum tuberosum (Potato)	GO:0016788	.	.
UniRef90	TRINITY_DN215375_c3_g13	TRINITY_DN215375_c3_g13_i1	g.1519	UniRef90_F6HGV6	F6HGV6	65.51	0	779	X	Putative uncharacterized protein	VIT_11s0016g02100	Vitis vinifera (Grape)	GO:0003723	.	vvi:100247581;
UniRef90	TRINITY_DN217201_c15_g17	TRINITY_DN217201_c15_g17_i1	g.1520	UniRef90_E0CVI4	E0CVI4	92.52	8e-59	205	X	Putative uncharacterized protein	VIT_16s0098g00290	Vitis vinifera (Grape)	GO:0010181,GO:0019676,GO:0009570,GO:0005737,GO:0048589,GO:0050660,GO:0006537,GO:0016040,GO:0015930,GO:0005506,GO:0051536,GO:0009735	K00264;	vvi:100246868;
UniRef90	TRINITY_DN215750_c6_g4	TRINITY_DN215750_c6_g4_i1	g.1521	UniRef90_M1A0P0	M1A0P0	78.47	0	694	X	Uncharacterized protein	PGSC0003DMG400004742	Solanum tuberosum (Potato)	.	.	sot:102579991;
NR	TRINITY_DN215750_c6_g4	TRINITY_DN215750_c6_g4_i1	g.1523	gi|700200765|gb|KGN55898.1|	KGN55898.1	76.79	4e-21	92.4	X	.	.	.	.	.	.
UniRef90	TRINITY_DN189426_c3_g1	TRINITY_DN189426_c3_g1_i1	g.1525	UniRef90_M5VXY9	M5VXY9	94.19	0	839	X	Uncharacterized protein	PRUPE_ppa004884mg	Prunus persica (Peach) (Amygdalus persica)	GO:0005525,GO:0003924,GO:0005794,GO:0005618,GO:0005829,GO:0005874,GO:0007017,GO:0005886,GO:0009506,GO:0005200,GO:0005773	K07375;	pper:PRUPE_ppa004884mg;
UniRef90	TRINITY_DN201032_c2_g2	TRINITY_DN201032_c2_g2_i1	g.1526	UniRef90_M5XC16	M5XC16	79.68	0	699	X	Uncharacterized protein	PRUPE_ppa006193mg	Prunus persica (Peach) (Amygdalus persica)	GO:0016021,GO:0008963	K01001;	pper:PRUPE_ppa006193mg;
UniRef90	TRINITY_DN153563_c1_g6	TRINITY_DN153563_c1_g6_i1	g.1527	UniRef90_F6GTP5	F6GTP5	62.5	8e-15	79.3	X	Alpha-mannosidase (EC 3.2.1.-)	VIT_17s0000g03230	Vitis vinifera (Grape)	GO:0004559,GO:0030246,GO:0006013,GO:0006517,GO:0008270	.	.
UniRef90	TRINITY_DN200463_c6_g4	TRINITY_DN200463_c6_g4_i1	g.1528	UniRef90_B9I3R0	B9I3R0	85.96	2e-107	331	X	Purple acid phosphatase (EC 3.1.3.2)	POPTR_0012s09940g	Populus trichocarpa (Western balsam poplar) (Populus balsamifera subsp. trichocarpa)	GO:0003993,GO:0046872	.	pop:POPTR_0012s09940g;
UniRef90	TRINITY_DN197380_c1_g1	TRINITY_DN197380_c1_g1_i1	g.1529	UniRef90_F6HDL1	F6HDL1	78.02	0	751	X	Putative uncharacterized protein	VIT_05s0020g02610	Vitis vinifera (Grape)	GO:0016021	.	.
UniRef90	TRINITY_DN197380_c1_g1	TRINITY_DN197380_c1_g1_i1	g.1530	UniRef90_M7ZMN7	M7ZMN7	61.7	2e-07	55.1	X	Uncharacterized protein	TRIUR3_14367	Triticum urartu (Red wild einkorn) (Crithodium urartu)	.	.	.
UniRef90	TRINITY_DN213043_c2_g43	TRINITY_DN213043_c2_g43_i1	g.1531	UniRef90_M5WSP7	M5WSP7	71.91	1e-30	120	X	Uncharacterized protein	PRUPE_ppa008247mg	Prunus persica (Peach) (Amygdalus persica)	GO:0005783,GO:0016021,GO:0009506	.	pper:PRUPE_ppa008247mg;
UniRef90	TRINITY_DN211164_c2_g2	TRINITY_DN211164_c2_g2_i1	g.1532	UniRef90_K4CEA4	K4CEA4	82.28	9e-90	281	X	Uncharacterized protein	.	Solanum lycopersicum (Tomato) (Lycopersicon esculentum)	GO:0004499,GO:0050661,GO:0050660,GO:0004497,GO:0055114	K00485;	sly:101258974;
NR	TRINITY_DN211164_c2_g2	TRINITY_DN211164_c2_g2_i1	g.1533	gi|1021029887|gb|KZM87672.1|	KZM87672.1	96.52	3e-76	237	X	.	.	.	.	.	.
UniRef90	TRINITY_DN210420_c2_g11	TRINITY_DN210420_c2_g11_i1	g.1534	UniRef90_G7IPT3	G7IPT3	60.29	1e-73	243	X	DUF616 family protein (Uncharacterized protein)	MTR_2g013690	Medicago truncatula (Barrel medic) (Medicago tribuloides)	GO:0016021	.	mtr:MTR_2g013690;
UniRef90	TRINITY_DN210420_c2_g10	TRINITY_DN210420_c2_g10_i1	g.1535	UniRef90_G7IPT3	G7IPT3	60.38	6e-76	249	X	DUF616 family protein (Uncharacterized protein)	MTR_2g013690	Medicago truncatula (Barrel medic) (Medicago tribuloides)	GO:0016021	.	mtr:MTR_2g013690;
NR	TRINITY_DN210509_c8_g1	TRINITY_DN210509_c8_g1_i1	g.1536	gi|659109496|ref|XP_008454748.1|	XP_008454748.1	80.39	1e-54	186	X	.	.	.	.	.	.
UniRef90	TRINITY_DN196445_c6_g9	TRINITY_DN196445_c6_g9_i1	g.1537	UniRef90_U5FZN7	U5FZN7	82.41	1e-56	196	X	Serine/threonine-protein kinase (EC 2.7.11.1)	POPTR_0011s12930g	Populus trichocarpa (Western balsam poplar) (Populus balsamifera subsp. trichocarpa)	GO:0005524,GO:0006952,GO:0016021,GO:0005886,GO:0009506,GO:0006468,GO:0004674,GO:0048544	.	pop:POPTR_0011s12930g;
UniRef90	TRINITY_DN196445_c6_g6	TRINITY_DN196445_c6_g6_i1	g.1538	UniRef90_K4BUH0	K4BUH0	63.86	1e-85	269	X	Uncharacterized protein	.	Solanum lycopersicum (Tomato) (Lycopersicon esculentum)	GO:0005524,GO:0006952,GO:0016021,GO:0005886,GO:0009506,GO:0006468,GO:0004674	.	.
UniRef90	TRINITY_DN214329_c3_g6	TRINITY_DN214329_c3_g6_i1	g.1539	UniRef90_Q43070	Q43070	90	5e-63	204	X	UDP-glucose 4-epimerase (EC 5.1.3.2) (Galactowaldenase) (UDP-galactose 4-epimerase)	GALE	Pisum sativum (Garden pea)	GO:0003978,GO:0006012	.	.
UniRef90	TRINITY_DN214329_c3_g7	TRINITY_DN214329_c3_g7_i1	g.1540	UniRef90_A4PCV9	A4PCV9	80.33	3e-24	102	X	UDP-galactose	UGE	Malus domestica (Apple) (Pyrus malus)	GO:0003978,GO:0006012	K01784;	mdm:103433018;
UniRef90	TRINITY_DN214329_c3_g4	TRINITY_DN214329_c3_g4_i1	g.1541	UniRef90_O65780	O65780	85.44	8e-62	202	X	UDP-glucose 4-epimerase GEPI42 (EC 5.1.3.2) (Galactowaldenase) (UDP-galactose 4-epimerase)	.	Cyamopsis tetragonoloba (Guar) (Cluster bean)	GO:0003978,GO:0006012	.	.
UniRef90	TRINITY_DN214329_c3_g1	TRINITY_DN214329_c3_g1_i1	g.1542	UniRef90_O65780	O65780	85.44	2e-62	203	X	UDP-glucose 4-epimerase GEPI42 (EC 5.1.3.2) (Galactowaldenase) (UDP-galactose 4-epimerase)	.	Cyamopsis tetragonoloba (Guar) (Cluster bean)	GO:0003978,GO:0006012	.	.
UniRef90	TRINITY_DN191594_c1_g5	TRINITY_DN191594_c1_g5_i1	g.1543	UniRef90_M1B901	M1B901	56.59	3e-83	269	X	Uncharacterized protein	PGSC0003DMG400015448	Solanum tuberosum (Potato)	GO:0005524,GO:0004672	.	.
UniRef90	TRINITY_DN171681_c2_g2	TRINITY_DN171681_c2_g2_i1	g.1545	UniRef90_UPI0002B463CF	UPI0002B463CF	91.96	4e-69	213	X	Peptidyl-prolyl cis-trans isomerase	Csa_7G066210	Cucumis sativus (Cucumber)	GO:0003755,GO:0006457	K01802;	csv:101203705;
UniRef90	TRINITY_DN171681_c2_g1	TRINITY_DN171681_c2_g1_i1	g.1546	UniRef90_UPI0002B463CF	UPI0002B463CF	91.96	4e-69	213	X	Peptidyl-prolyl cis-trans isomerase	Csa_7G066210	Cucumis sativus (Cucumber)	GO:0003755,GO:0006457	K01802;	csv:101203705;
UniRef90	TRINITY_DN205574_c1_g23	TRINITY_DN205574_c1_g23_i1	g.1547	UniRef90_F6HU09	F6HU09	78.03	1e-147	452	X	Putative uncharacterized protein	VIT_14s0030g00180	Vitis vinifera (Grape)	GO:0016021,GO:0008381	.	.
UniRef90	TRINITY_DN178486_c1_g1	TRINITY_DN178486_c1_g1_i1	g.1548	UniRef90_F6HQR3	F6HQR3	83.33	0	548	X	Putative uncharacterized protein	VIT_08s0040g00550	Vitis vinifera (Grape)	.	.	vvi:100260187;
UniRef90	TRINITY_DN169267_c1_g1	TRINITY_DN169267_c1_g1_i1	g.1549	UniRef90_P27538	P27538	76.24	6e-50	165	X	Pathogenesis-related protein 2	PR2	Petroselinum crispum (Parsley) (Petroselinum hortense)	GO:0006952,GO:0009607	.	.
NR	TRINITY_DN203326_c1_g2	TRINITY_DN203326_c1_g2_i1	g.1550	gi|731405239|ref|XP_010655703.1|	XP_010655703.1	73.68	0	964	X	.	.	.	.	.	.
UniRef90	TRINITY_DN203326_c1_g1	TRINITY_DN203326_c1_g1_i1	g.1551	UniRef90_K4APW5	K4APW5	62.14	7e-63	217	X	Deleted.	.	.	.	.	.
UniRef90	TRINITY_DN208330_c2_g2	TRINITY_DN208330_c2_g2_i1	g.1552	UniRef90_Q9SIZ8	Q9SIZ8	72.5	3e-52	186	X	E3 ubiquitin-protein ligase RKP (AtKPC1) (EC 6.3.2.-) (Protein RELATED TO KPC1)	RKP KPC1 At2g22010 F7D8.33	Arabidopsis thaliana (Mouse-ear cress)	GO:0060154,GO:0016021,GO:0016874,GO:0030163,GO:0016567,GO:0000151,GO:0006511,GO:0004842,GO:0034450,GO:0008270	K12169;	ath:AT2G22010;
UniRef90	TRINITY_DN208330_c2_g1	TRINITY_DN208330_c2_g1_i1	g.1553	UniRef90_Q9SIZ8	Q9SIZ8	73.39	1e-46	170	X	E3 ubiquitin-protein ligase RKP (AtKPC1) (EC 6.3.2.-) (Protein RELATED TO KPC1)	RKP KPC1 At2g22010 F7D8.33	Arabidopsis thaliana (Mouse-ear cress)	GO:0060154,GO:0016021,GO:0016874,GO:0030163,GO:0016567,GO:0000151,GO:0006511,GO:0004842,GO:0034450,GO:0008270	K12169;	ath:AT2G22010;
UniRef90	TRINITY_DN216650_c12_g10	TRINITY_DN216650_c12_g10_i1	g.1554	UniRef90_M9TIG3	M9TIG3	87.5	4e-75	233	X	Pleiotropic drug resistance ABC transporter family protein (Fragment)	.	Eleutherococcus senticosus	GO:0005524,GO:0016887	.	.
UniRef90	TRINITY_DN48518_c1_g1	TRINITY_DN48518_c1_g1_i1	g.1555	UniRef90_B9RSC7	B9RSC7	79.55	2e-96	288	X	SAGA-associated factor 11	RCOM_1474460	Ricinus communis (Castor bean)	GO:0005634	K11363;	rcu:RCOM_1474460;
UniRef90	TRINITY_DN213779_c2_g3	TRINITY_DN213779_c2_g3_i1	g.1556	UniRef90_M1CZ15	M1CZ15	35.47	5e-29	122	X	Uncharacterized protein	PGSC0003DMG400030305	Solanum tuberosum (Potato)	.	.	.
UniRef90	TRINITY_DN195855_c3_g1	TRINITY_DN195855_c3_g1_i1	g.1557	UniRef90_B9GHX5	B9GHX5	77.69	0	603	X	Uncharacterized protein	POPTR_0001s42700g	Populus trichocarpa (Western balsam poplar) (Populus balsamifera subsp. trichocarpa)	GO:0005783,GO:0016021,GO:0016671,GO:0003756	K10950;	pop:POPTR_0001s42700g;
UniRef90	TRINITY_DN207567_c4_g1	TRINITY_DN207567_c4_g1_i1	g.1559	UniRef90_D7TQR2	D7TQR2	77.87	0	582	X	Putative uncharacterized protein	VIT_08s0040g01270	Vitis vinifera (Grape)	GO:0004725,GO:0008138	K14819;	vvi:100256857;
NR	TRINITY_DN216828_c5_g4	TRINITY_DN216828_c5_g4_i1	g.1561	gi|1021052234|gb|KZN10012.1|	KZN10012.1	77.86	1e-61	214	X	.	.	.	.	.	.
NR	TRINITY_DN216828_c5_g5	TRINITY_DN216828_c5_g5_i1	g.1562	gi|1021052234|gb|KZN10012.1|	KZN10012.1	78.63	1e-62	216	X	.	.	.	.	.	.
UniRef90	TRINITY_DN216828_c5_g3	TRINITY_DN216828_c5_g3_i1	g.1563	UniRef90_M1CG13	M1CG13	71.13	6e-36	139	X	Uncharacterized protein	PGSC0003DMG400025921	Solanum tuberosum (Potato)	GO:0005524,GO:0016021,GO:0004674	.	sot:102589646;
NR	TRINITY_DN208731_c4_g7	TRINITY_DN208731_c4_g7_i1	g.1564	gi|702469544|ref|XP_010030273.1|	XP_010030273.1	75.44	4e-54	179	X	.	.	.	.	.	.
UniRef90	TRINITY_DN208731_c4_g2	TRINITY_DN208731_c4_g2_i1	g.1565	UniRef90_K4BUI2	K4BUI2	78.34	6e-112	330	X	Uncharacterized protein	.	Solanum lycopersicum (Tomato) (Lycopersicon esculentum)	.	.	sly:101250596;
UniRef90	TRINITY_DN214692_c6_g39	TRINITY_DN214692_c6_g39_i1	g.1567	UniRef90_M5XEK2	M5XEK2	88.99	5e-68	218	X	Uncharacterized protein	PRUPE_ppa007379mg	Prunus persica (Peach) (Amygdalus persica)	GO:0010181,GO:0016491	K05894;	pper:PRUPE_ppa007379mg;
UniRef90	TRINITY_DN210964_c1_g2	TRINITY_DN210964_c1_g2_i1	g.1568	UniRef90_F6HIC3	F6HIC3	68.4	0	1277	X	Putative uncharacterized protein	VIT_12s0059g00800	Vitis vinifera (Grape)	GO:0005524,GO:0008270	K15083;	vvi:100267049;
NR	TRINITY_DN204716_c1_g2	TRINITY_DN204716_c1_g2_i1	g.1571	gi|1021049435|gb|KZN07215.1|	KZN07215.1	45.83	1e-11	70.5	X	.	.	.	.	.	.
UniRef90	TRINITY_DN185669_c0_g1	TRINITY_DN185669_c0_g1_i1	g.1572	UniRef90_D7TJ66	D7TJ66	77.01	1e-151	437	X	Probable cytosolic iron-sulfur protein assembly protein CIAO1 homolog	VIT_08s0007g03360	Vitis vinifera (Grape)	GO:0097361,GO:0016226	.	vvi:100256192;
UniRef90	TRINITY_DN174451_c0_g2	TRINITY_DN174451_c0_g2_i1	g.1573	UniRef90_M5WER8	M5WER8	57.83	1e-139	420	X	Uncharacterized protein	PRUPE_ppa020333mg	Prunus persica (Peach) (Amygdalus persica)	.	.	pper:PRUPE_ppa020333mg;
UniRef90	TRINITY_DN174451_c0_g1	TRINITY_DN174451_c0_g1_i1	g.1574	UniRef90_Q9LSX2	Q9LSX2	59.77	5e-61	209	X	Emb|CAB86628.1 (Uncharacterized protein)	At5g43390	Arabidopsis thaliana (Mouse-ear cress)	.	.	ath:AT5G43390;
UniRef90	TRINITY_DN204383_c5_g1	TRINITY_DN204383_c5_g1_i1	g.1575	UniRef90_M5VK93	M5VK93	95.17	4e-92	281	X	Uncharacterized protein	PRUPE_ppa008121mg	Prunus persica (Peach) (Amygdalus persica)	GO:0000139,GO:0005768,GO:0016021,GO:0005351,GO:0005802	K15272;	pper:PRUPE_ppa008121mg;
UniRef90	TRINITY_DN204383_c5_g7	TRINITY_DN204383_c5_g7_i1	g.1576	UniRef90_B9SBS6	B9SBS6	83.81	1e-121	360	X	CMP-sialic acid transporter, putative	RCOM_1043060	Ricinus communis (Castor bean)	GO:0000139,GO:0016021,GO:0005351	K15272;	rcu:RCOM_1043060;
UniRef90	TRINITY_DN213830_c0_g3	TRINITY_DN213830_c0_g3_i1	g.1577	UniRef90_M5WDV9	M5WDV9	65.77	2e-36	141	X	Uncharacterized protein	PRUPE_ppa020898mg	Prunus persica (Peach) (Amygdalus persica)	GO:0005524,GO:0010229,GO:0004672,GO:0010103,GO:0010098	.	pper:PRUPE_ppa020898mg;
UniRef90	TRINITY_DN202367_c4_g1	TRINITY_DN202367_c4_g1_i1	g.1578	UniRef90_E0CRA8	E0CRA8	89.15	0	553	X	Putative uncharacterized protein	VIT_18s0001g03540	Vitis vinifera (Grape)	GO:0003333,GO:0015171,GO:0016021,GO:0005886	K13946;	vvi:100243769;
UniRef90	TRINITY_DN216111_c10_g7	TRINITY_DN216111_c10_g7_i1	g.1579	UniRef90_M1CFE6	M1CFE6	68.79	5e-127	385	X	Uncharacterized protein	PGSC0003DMG400025798	Solanum tuberosum (Potato)	.	.	sot:102598371;
UniRef90	TRINITY_DN177166_c0_g1	TRINITY_DN177166_c0_g1_i1	g.1580	UniRef90_UPI0002B41C69	UPI0002B41C69	81.55	9e-43	159	X	Uncharacterized protein	Csa_6G505900	Cucumis sativus (Cucumber)	GO:0016573,GO:0000123,GO:0016301	K08874;	csv:101223090;
UniRef90	TRINITY_DN211809_c14_g12	TRINITY_DN211809_c14_g12_i1	g.1581	UniRef90_Q06197	Q06197	92.36	2e-100	305	X	Isocitrate dehydrogenase [NADP] (IDH) (EC 1.1.1.42) (IDP) (NADP(+)-specific ICDH) (Oxalosuccinate decarboxylase)	IDH1	Glycine max (Soybean) (Glycine hispida)	GO:0051287,GO:0005737,GO:0006097,GO:0004450,GO:0006102,GO:0000287,GO:0006099	K00031;	gmx:100791166;
UniRef90	TRINITY_DN211809_c14_g10	TRINITY_DN211809_c14_g10_i1	g.1582	UniRef90_M5WXP5	M5WXP5	92.31	7e-74	235	X	Isocitrate dehydrogenase [NADP] (EC 1.1.1.42)	PRUPE_ppa006356mg	Prunus persica (Peach) (Amygdalus persica)	GO:0051287,GO:0006739,GO:0048046,GO:0009570,GO:0005507,GO:0005829,GO:0042742,GO:0004450,GO:0006102,GO:0000287,GO:0005886,GO:0009506,GO:0006099	K00031;	pper:PRUPE_ppa006356mg;
UniRef90	TRINITY_DN192023_c0_g1	TRINITY_DN192023_c0_g1_i1	g.1583	UniRef90_K4D286	K4D286	41.06	1e-19	89	X	Uncharacterized protein	.	Solanum lycopersicum (Tomato) (Lycopersicon esculentum)	.	.	sly:101268236;
UniRef90	TRINITY_DN215366_c0_g2	TRINITY_DN215366_c0_g2_i1	g.1584	UniRef90_A5AXW4	A5AXW4	70.94	1e-49	179	X	Putative uncharacterized protein	VITISV_022021	Vitis vinifera (Grape)	GO:0048193,GO:0005783	.	.
UniRef90	TRINITY_DN202119_c2_g3	TRINITY_DN202119_c2_g3_i1	g.1585	UniRef90_M0ZND0	M0ZND0	80.97	2e-150	432	X	Uncharacterized protein	PGSC0003DMG400001748	Solanum tuberosum (Potato)	GO:0009941,GO:0009570,GO:0022626,GO:0016020,GO:0009735,GO:0003735,GO:0006412	K02931;	sot:102591299;
UniRef90	TRINITY_DN198717_c1_g1	TRINITY_DN198717_c1_g1_i1	g.1586	UniRef90_D7TIN8	D7TIN8	60.53	2e-59	196	O	Putative uncharacterized protein	VIT_08s0007g05300	Vitis vinifera (Grape)	GO:0000977,GO:0090575,GO:0010106,GO:0055072,GO:0006357	.	vvi:100262373;
UniRef90	TRINITY_DN189704_c3_g1	TRINITY_DN189704_c3_g1_i1	g.1587	UniRef90_D7U934	D7U934	72.01	5e-179	511	X	Putative uncharacterized protein	VIT_18s0041g01860	Vitis vinifera (Grape)	GO:0005525	.	.
NR	TRINITY_DN189704_c3_g1	TRINITY_DN189704_c3_g1_i1	g.1588	gi|976913014|gb|KVH99414.1|	KVH99414.1	67.09	1e-24	104	X	.	.	.	.	.	.
UniRef90	TRINITY_DN202460_c6_g11	TRINITY_DN202460_c6_g11_i1	g.1589	UniRef90_S8DVQ5	S8DVQ5	74.65	3e-64	211	X	Uncharacterized protein (Fragment)	M569_10784	Genlisea aurea	.	.	.
UniRef90	TRINITY_DN205298_c1_g1	TRINITY_DN205298_c1_g1_i1	g.1590	UniRef90_M1D7G4	M1D7G4	61.59	2e-51	179	O	Uncharacterized protein	PGSC0003DMG400033689	Solanum tuberosum (Potato)	.	.	sot:102601007;
UniRef90	TRINITY_DN199281_c3_g2	TRINITY_DN199281_c3_g2_i1	g.1591	UniRef90_Q38741	Q38741	66.67	1e-51	172	X	Squamosa promoter-binding protein 1	SBP1	Antirrhinum majus (Garden snapdragon)	GO:0003677,GO:0009908,GO:0046872,GO:0005634,GO:0003700,GO:0006351	.	.
UniRef90	TRINITY_DN199281_c3_g1	TRINITY_DN199281_c3_g1_i1	g.1594	UniRef90_A1YWL8	A1YWL8	64.66	6e-51	170	X	Squamosa promoter-binding-like protein	.	Capsicum annuum (Bell pepper)	GO:0003677,GO:0009908,GO:0046872,GO:0005634,GO:0003700,GO:0006351	.	.
UniRef90	TRINITY_DN216097_c9_g2	TRINITY_DN216097_c9_g2_i1	g.1596	UniRef90_A5BK07	A5BK07	87.68	0	998	X	Putative uncharacterized protein	VITISV_005847	Vitis vinifera (Grape)	GO:0005680,GO:0030071	.	.
UniRef90	TRINITY_DN216097_c9_g3	TRINITY_DN216097_c9_g3_i1	g.1597	UniRef90_F6HU32	F6HU32	78.16	1e-41	145	X	Putative uncharacterized protein	VIT_02s0025g01700	Vitis vinifera (Grape)	GO:0003677,GO:0006355,GO:0003713	.	.
UniRef90	TRINITY_DN216097_c9_g1	TRINITY_DN216097_c9_g1_i1	g.1598	UniRef90_F6HU32	F6HU32	81.18	3e-44	152	X	Putative uncharacterized protein	VIT_02s0025g01700	Vitis vinifera (Grape)	GO:0003677,GO:0006355,GO:0003713	.	.
UniRef90	TRINITY_DN212681_c11_g1	TRINITY_DN212681_c11_g1_i1	g.1599	UniRef90_F1CFB5	F1CFB5	75	3e-60	191	X	Cytochrome b-c1 complex subunit 7	.	Camellia sinensis (Tea)	GO:0006122,GO:0005750	.	.
UniRef90	TRINITY_DN164424_c0_g1	TRINITY_DN164424_c0_g1_i1	g.1600	UniRef90_M5WW56	M5WW56	72.22	3e-49	163	X	Uncharacterized protein	PRUPE_ppa026503mg	Prunus persica (Peach) (Amygdalus persica)	.	.	pper:PRUPE_ppa026503mg;
UniRef90	TRINITY_DN206796_c7_g30	TRINITY_DN206796_c7_g30_i1	g.1601	UniRef90_G7JYS1	G7JYS1	72.53	5e-78	245	X	RNA-binding (RRM/RBD/RNP motif) family protein (Uncharacterized protein)	MTR_5g023060	Medicago truncatula (Barrel medic) (Medicago tribuloides)	GO:0003676,GO:0000166	K12897;	mtr:MTR_5g023060;
UniRef90	TRINITY_DN213655_c1_g7	TRINITY_DN213655_c1_g7_i1	g.1603	UniRef90_M5W6W5	M5W6W5	59.9	2e-50	172	X	Uncharacterized protein (Fragment)	PRUPE_ppa021885mg	Prunus persica (Peach) (Amygdalus persica)	.	.	pper:PRUPE_ppa021885mg;
UniRef90	TRINITY_DN213655_c1_g7	TRINITY_DN213655_c1_g7_i1	g.1604	UniRef90_M5W2Q7	M5W2Q7	76.62	7e-81	253	X	Uncharacterized protein (Fragment)	PRUPE_ppa025959mg	Prunus persica (Peach) (Amygdalus persica)	.	K01988;	pper:PRUPE_ppa025959mg;
UniRef90	TRINITY_DN198863_c4_g2	TRINITY_DN198863_c4_g2_i1	g.1606	UniRef90_F6HSV0	F6HSV0	80	4e-36	137	X	Putative uncharacterized protein	VIT_07s0129g00480	Vitis vinifera (Grape)	.	.	.
UniRef90	TRINITY_DN195824_c2_g2	TRINITY_DN195824_c2_g2_i1	g.1607	UniRef90_F6HNN0	F6HNN0	54.04	2e-60	196	X	Putative uncharacterized protein	VIT_13s0019g03130	Vitis vinifera (Grape)	GO:0008152,GO:0016758	.	.
UniRef90	TRINITY_DN203010_c0_g5	TRINITY_DN203010_c0_g5_i1	g.1608	UniRef90_B9SHH8	B9SHH8	72.54	2e-93	285	X	Endonuclease, putative	RCOM_1121850	Ricinus communis (Castor bean)	GO:0004519	.	rcu:RCOM_1121850;
UniRef90	TRINITY_DN206541_c7_g8	TRINITY_DN206541_c7_g8_i1	g.1609	UniRef90_B9HK13	B9HK13	95.24	3e-175	504	X	Serine hydroxymethyltransferase (EC 2.1.2.1)	POPTR_0008s00350g	Populus trichocarpa (Western balsam poplar) (Populus balsamifera subsp. trichocarpa)	GO:0006563,GO:0004372,GO:0006544,GO:0008168,GO:0030170,GO:0035999	K00600;	pop:POPTR_0008s00350g;
UniRef90	TRINITY_DN166685_c0_g1	TRINITY_DN166685_c0_g1_i1	g.1610	UniRef90_A5C3Z8	A5C3Z8	87.7	3e-73	228	X	Cytokinin riboside 5'-monophosphate phosphoribohydrolase (EC 3.2.2.n1)	VIT_04s0008g01040 VITISV_043338	Vitis vinifera (Grape)	GO:0009691,GO:0005829,GO:0016799,GO:0005634	K06966;	vvi:100266322;
UniRef90	TRINITY_DN212788_c9_g8	TRINITY_DN212788_c9_g8_i1	g.1611	UniRef90_P53681	P53681	89.13	0	598	X	CDPK-related protein kinase (EC 2.7.11.1) (PK421)	CRK	Daucus carota (Wild carrot)	GO:0005524,GO:0004674	.	.
UniRef90	TRINITY_DN190984_c1_g1	TRINITY_DN190984_c1_g1_i1	g.1612	UniRef90_M1D0L0	M1D0L0	96.64	1e-79	262	X	Non-specific serine/threonine protein kinase (EC 2.7.11.1)	PGSC0003DMG400030625	Solanum tuberosum (Potato)	GO:0005524,GO:0048437,GO:0048229,GO:0016021,GO:0005886,GO:0004672,GO:0010075	.	sot:102583999;
NR	TRINITY_DN210452_c1_g1	TRINITY_DN210452_c1_g1_i1	g.1613	gi|1021034858|gb|KZM92642.1|	KZM92642.1	74.8	0	945	X	.	.	.	.	.	.
UniRef90	TRINITY_DN193799_c8_g4	TRINITY_DN193799_c8_g4_i1	g.1614	UniRef90_A5ALU5	A5ALU5	72.94	2e-39	147	X	Methionine aminopeptidase (EC 3.4.11.18)	VITISV_005133	Vitis vinifera (Grape)	GO:0004177,GO:0046872,GO:0008235	.	.
UniRef90	TRINITY_DN39568_c0_g1	TRINITY_DN39568_c0_g1_i1	g.1615	UniRef90_M5X6A2	M5X6A2	57.82	1e-57	189	X	Uncharacterized protein (Fragment)	PRUPE_ppa021699mg	Prunus persica (Peach) (Amygdalus persica)	GO:0016021	.	pper:PRUPE_ppa021699mg;
UniRef90	TRINITY_DN206234_c2_g13	TRINITY_DN206234_c2_g13_i1	g.1616	UniRef90_U5FQ77	U5FQ77	82.03	5e-67	219	X	Chloroplast cystathionine beta lyase family protein	POPTR_0016s03770g	Populus trichocarpa (Western balsam poplar) (Populus balsamifera subsp. trichocarpa)	GO:0071266,GO:0009570,GO:0004121,GO:0030170	K01760;	pop:POPTR_0016s03770g;
UniRef90	TRINITY_DN206533_c4009_g1	TRINITY_DN206533_c4009_g1_i1	g.1617	UniRef90_B9HP59	B9HP59	80.72	6e-38	140	X	Uncharacterized protein	POPTR_0009s04860g	Populus trichocarpa (Western balsam poplar) (Populus balsamifera subsp. trichocarpa)	GO:0016021	K15356;	pop:POPTR_0009s04860g;
UniRef90	TRINITY_DN206506_c3_g1	TRINITY_DN206506_c3_g1_i1	g.1618	UniRef90_B9HJS8	B9HJS8	81.69	0	883	X	Potassium transporter	POPTR_0008s14670g	Populus trichocarpa (Western balsam poplar) (Populus balsamifera subsp. trichocarpa)	GO:0016021,GO:0005886,GO:0015079	K03549;	pop:POPTR_0008s14670g;
UniRef90	TRINITY_DN166500_c0_g2	TRINITY_DN166500_c0_g2_i1	g.1620	UniRef90_B9SWJ3	B9SWJ3	64.29	2e-52	179	X	Hsp90 co-chaperone AHA1, putative	RCOM_0278300	Ricinus communis (Castor bean)	GO:0001671,GO:0006950	.	rcu:RCOM_0278300;
UniRef90	TRINITY_DN166500_c0_g1	TRINITY_DN166500_c0_g1_i1	g.1621	UniRef90_K6C0Y9	K6C0Y9	92	5e-07	51.6	X	Uncharacterized protein (Fragment)	BAZO_12599	Bacillus azotoformans LMG 9581	.	.	.
UniRef90	TRINITY_DN211315_c4_g26	TRINITY_DN211315_c4_g26_i1	g.1622	UniRef90_A5C6D0	A5C6D0	62.14	5e-32	126	X	Putative uncharacterized protein	VITISV_043810	Vitis vinifera (Grape)	GO:0016021,GO:0008271	.	.
UniRef90	TRINITY_DN207724_c2_g8	TRINITY_DN207724_c2_g8_i1	g.1623	UniRef90_D7TNF2	D7TNF2	85.44	2e-110	329	X	Putative uncharacterized protein	VIT_01s0026g01540	Vitis vinifera (Grape)	GO:0009507,GO:0016021	.	vvi:100853229;
UniRef90	TRINITY_DN205594_c7_g25	TRINITY_DN205594_c7_g25_i1	g.1624	UniRef90_A5BG80	A5BG80	66.67	3e-48	166	X	Putative uncharacterized protein	VIT_16s0050g00760 VITISV_040852	Vitis vinifera (Grape)	.	.	vvi:100247484;
UniRef90	TRINITY_DN205594_c7_g24	TRINITY_DN205594_c7_g24_i1	g.1625	UniRef90_U5FW48	U5FW48	31.17	1e-24	110	X	Uncharacterized protein	POPTR_0011s10110g	Populus trichocarpa (Western balsam poplar) (Populus balsamifera subsp. trichocarpa)	.	.	pop:POPTR_0011s10110g;
UniRef90	TRINITY_DN205594_c7_g27	TRINITY_DN205594_c7_g27_i1	g.1627	UniRef90_A5BG80	A5BG80	66.67	3e-48	166	X	Putative uncharacterized protein	VIT_16s0050g00760 VITISV_040852	Vitis vinifera (Grape)	.	.	vvi:100247484;
UniRef90	TRINITY_DN205594_c7_g26	TRINITY_DN205594_c7_g26_i1	g.1628	UniRef90_A5BG80	A5BG80	66.67	3e-48	166	X	Putative uncharacterized protein	VIT_16s0050g00760 VITISV_040852	Vitis vinifera (Grape)	.	.	vvi:100247484;
UniRef90	TRINITY_DN205594_c7_g28	TRINITY_DN205594_c7_g28_i1	g.1629	UniRef90_A5BG80	A5BG80	66.67	3e-48	166	X	Putative uncharacterized protein	VIT_16s0050g00760 VITISV_040852	Vitis vinifera (Grape)	.	.	vvi:100247484;
UniRef90	TRINITY_DN199528_c0_g1	TRINITY_DN199528_c0_g1_i1	g.1630	UniRef90_B9RBA7	B9RBA7	72.83	1e-37	141	X	Putative uncharacterized protein	RCOM_1673650	Ricinus communis (Castor bean)	.	.	rcu:RCOM_1673650;
UniRef90	TRINITY_DN192490_c1_g2	TRINITY_DN192490_c1_g2_i1	g.1631	UniRef90_U5G6J5	U5G6J5	82.08	5e-54	183	X	Uncharacterized protein	POPTR_0008s22080g	Populus trichocarpa (Western balsam poplar) (Populus balsamifera subsp. trichocarpa)	GO:0008168,GO:0006479	.	.
UniRef90	TRINITY_DN214357_c5_g19	TRINITY_DN214357_c5_g19_i1	g.1632	UniRef90_B5AY31	B5AY31	82.42	1e-44	164	X	SPINDLY	SPY	Sinningia speciosa	.	.	.
UniRef90	TRINITY_DN215948_c2_g3	TRINITY_DN215948_c2_g3_i1	g.1634	UniRef90_B9T6P0	B9T6P0	50.92	0	853	X	Putative uncharacterized protein	RCOM_0237030	Ricinus communis (Castor bean)	.	.	rcu:RCOM_0237030;
UniRef90	TRINITY_DN206982_c2_g2	TRINITY_DN206982_c2_g2_i1	g.1637	UniRef90_F6HGJ2	F6HGJ2	73.65	1e-75	238	X	Peroxidase (EC 1.11.1.7)	VIT_07s0130g00220	Vitis vinifera (Grape)	GO:0005576,GO:0020037,GO:0042744,GO:0046872,GO:0004601,GO:0009505,GO:0009664,GO:0006979	.	.
UniRef90	TRINITY_DN186780_c1_g1	TRINITY_DN186780_c1_g1_i1	g.1639	UniRef90_B9HUL0	B9HUL0	69.14	1e-91	281	X	Glycine-rich RNA-binding family protein	POPTR_0010s23550g	Populus trichocarpa (Western balsam poplar) (Populus balsamifera subsp. trichocarpa)	GO:0003676,GO:0000166,GO:0008270	K12885;	pop:POPTR_0010s23550g;
UniRef90	TRINITY_DN207111_c3_g6	TRINITY_DN207111_c3_g6_i1	g.1641	UniRef90_F6HVP6	F6HVP6	66.43	2e-124	372	X	Putative uncharacterized protein	VIT_13s0106g00500	Vitis vinifera (Grape)	GO:0003723,GO:0009507,GO:1900871,GO:0000166	.	vvi:100265361;
UniRef90	TRINITY_DN209568_c1_g1	TRINITY_DN209568_c1_g1_i1	g.1645	UniRef90_B9S660	B9S660	75	4e-112	334	X	Aldose 1-epimerase, putative	RCOM_1064700	Ricinus communis (Castor bean)	GO:0030246,GO:0005975,GO:0016853	K01792;	rcu:RCOM_1064700;
UniRef90	TRINITY_DN200024_c3_g1	TRINITY_DN200024_c3_g1_i1	g.1646	UniRef90_A5BKZ8	A5BKZ8	51.72	2e-106	324	X	Putative uncharacterized protein	VITISV_023247	Vitis vinifera (Grape)	.	.	.
NR	TRINITY_DN211749_c5_g32	TRINITY_DN211749_c5_g32_i1	g.1647	gi|976907927|gb|KVH95165.1|	KVH95165.1	81.03	2e-59	206	X	.	.	.	.	.	.
UniRef90	TRINITY_DN180591_c3_g1	TRINITY_DN180591_c3_g1_i1	g.1648	UniRef90_G7K2N0	G7K2N0	78.38	4e-12	68.2	O	Deleted.	.	.	.	.	.
UniRef90	TRINITY_DN185668_c0_g9	TRINITY_DN185668_c0_g9_i1	g.1649	UniRef90_I3SZL2	I3SZL2	68.04	2e-91	278	X	Uncharacterized protein	.	Lotus japonicus (Lotus corniculatus var. japonicus)	.	.	.
UniRef90	TRINITY_DN206121_c1_g1	TRINITY_DN206121_c1_g1_i1	g.1650	UniRef90_D7THK7	D7THK7	75.95	0	659	X	Putative uncharacterized protein	VIT_08s0007g00730	Vitis vinifera (Grape)	GO:0006364,GO:0032040	K14554;	vvi:100266615;
UniRef90	TRINITY_DN205105_c2_g3	TRINITY_DN205105_c2_g3_i1	g.1651	UniRef90_P93447	P93447	82.91	2e-130	378	X	Elongation factor 1-delta (EF-1-delta) (Elongation factor 1B-beta) (eEF-1B beta)	.	Pimpinella brachycarpa	GO:0005853,GO:0003746	.	.
UniRef90	TRINITY_DN178393_c5_g3	TRINITY_DN178393_c5_g3_i1	g.1653	UniRef90_C1K2M3	C1K2M3	95.96	0	629	O	Class 1 chitinase	Chi-1	Panax ginseng (Korean ginseng)	GO:0005975,GO:0016998,GO:0008061,GO:0006032,GO:0004568	.	.
NR	TRINITY_DN211381_c4_g8	TRINITY_DN211381_c4_g8_i1	g.1655	gi|848862301|ref|XP_012831937.1|	XP_012831937.1	37.7	3e-07	58.5	X	.	.	.	.	.	.
UniRef90	TRINITY_DN172168_c0_g1	TRINITY_DN172168_c0_g1_i1	g.1656	UniRef90_F6I017	F6I017	64.59	2e-83	266	X	Putative uncharacterized protein	VIT_07s0005g06440	Vitis vinifera (Grape)	GO:0016021,GO:0006810	K15289;	vvi:100258568;
UniRef90	TRINITY_DN200627_c2_g1	TRINITY_DN200627_c2_g1_i1	g.1657	UniRef90_K4DHD8	K4DHD8	86.78	2e-134	388	X	Uncharacterized protein	.	Solanum lycopersicum (Tomato) (Lycopersicon esculentum)	GO:0005622,GO:0007034	K12195;	sly:101250100;
UniRef90	TRINITY_DN214600_c16_g6	TRINITY_DN214600_c16_g6_i1	g.1658	UniRef90_M0SR13	M0SR13	72.73	0	556	X	Uncharacterized protein	.	Musa acuminata subsp. malaccensis (Wild banana) (Musa malaccensis)	.	K09560;	mus:103983029;
UniRef90	TRINITY_DN214600_c16_g8	TRINITY_DN214600_c16_g8_i1	g.1662	UniRef90_M0ZVV6	M0ZVV6	70.73	3e-60	193	X	Uncharacterized protein	PGSC0003DMG401003592	Solanum tuberosum (Potato)	GO:0003824	.	.
NR	TRINITY_DN199972_c10_g7	TRINITY_DN199972_c10_g7_i1	g.1663	gi|1021045141|gb|KZN02922.1|	KZN02922.1	63.16	3e-39	143	X	.	.	.	.	.	.
NR	TRINITY_DN199972_c10_g1	TRINITY_DN199972_c10_g1_i1	g.1664	gi|1021045141|gb|KZN02922.1|	KZN02922.1	72.15	3e-28	114	X	.	.	.	.	.	.
UniRef90	TRINITY_DN209034_c0_g1	TRINITY_DN209034_c0_g1_i1	g.1665	UniRef90_M1DAJ8	M1DAJ8	75.99	0	592	X	Uncharacterized protein	PGSC0003DMG400035484 PGSC0003DMG402017504	Solanum tuberosum (Potato)	.	.	sot:102591024;
UniRef90	TRINITY_DN212096_c1_g4	TRINITY_DN212096_c1_g4_i1	g.1666	UniRef90_A5BU43	A5BU43	67.39	1e-49	177	X	Putative uncharacterized protein	VITISV_013807	Vitis vinifera (Grape)	GO:0003723	.	.
UniRef90	TRINITY_DN197032_c1_g2	TRINITY_DN197032_c1_g2_i1	g.1668	UniRef90_B9IK99	B9IK99	73.22	9e-131	380	X	Uncharacterized protein	POPTR_0018s05130g	Populus trichocarpa (Western balsam poplar) (Populus balsamifera subsp. trichocarpa)	GO:0016021	.	pop:POPTR_0018s05130g;
UniRef90	TRINITY_DN189938_c1_g5	TRINITY_DN189938_c1_g5_i1	g.1670	UniRef90_B9I987	B9I987	56.35	3e-35	132	X	Uncharacterized protein	POPTR_0014s10580g	Populus trichocarpa (Western balsam poplar) (Populus balsamifera subsp. trichocarpa)	.	.	pop:POPTR_0014s10580g;
UniRef90	TRINITY_DN172310_c1_g1	TRINITY_DN172310_c1_g1_i1	g.1672	UniRef90_F6HW62	F6HW62	77.66	4e-100	305	X	Putative uncharacterized protein	VIT_03s0097g00660	Vitis vinifera (Grape)	GO:0008270	.	.
UniRef90	TRINITY_DN206805_c8_g13	TRINITY_DN206805_c8_g13_i1	g.1673	UniRef90_A0ZNJ6	A0ZNJ6	77.48	3e-59	202	X	Alpha-Arabinosidase1	PcAb1	Pyrus communis (Pear) (Pyrus domestica)	GO:0046373,GO:0046556	.	.
UniRef90	TRINITY_DN206805_c8_g14	TRINITY_DN206805_c8_g14_i1	g.1675	UniRef90_B9SCF3	B9SCF3	77.27	1e-57	198	X	Alpha-N-arabinofuranosidase 1, putative (EC 3.2.1.55)	RCOM_1271670	Ricinus communis (Castor bean)	GO:0046373,GO:0046556	K01209;	rcu:RCOM_1271670;
NR	TRINITY_DN203622_c2_g4	TRINITY_DN203622_c2_g4_i1	g.1676	gi|1021036433|gb|KZM94216.1|	KZM94216.1	61.76	5e-13	75.1	X	.	.	.	.	.	.
UniRef90	TRINITY_DN111572_c0_g3	TRINITY_DN111572_c0_g3_i1	g.1677	UniRef90_F6HGP7	F6HGP7	57	1e-27	112	X	Putative uncharacterized protein	VIT_11s0016g01330	Vitis vinifera (Grape)	.	.	.
UniRef90	TRINITY_DN111572_c0_g1	TRINITY_DN111572_c0_g1_i1	g.1678	UniRef90_F6HGP7	F6HGP7	56	4e-26	107	X	Putative uncharacterized protein	VIT_11s0016g01330	Vitis vinifera (Grape)	.	.	.
NR	TRINITY_DN216469_c3_g1	TRINITY_DN216469_c3_g1_i1	g.1679	gi|976899289|gb|KVH87874.1|	KVH87874.1	78.81	2e-63	204	X	.	.	.	.	.	.
UniRef90	TRINITY_DN216517_c2_g2	TRINITY_DN216517_c2_g2_i1	g.1680	UniRef90_S4WYI2	S4WYI2	67	6e-38	141	X	Glycosyltransferase (EC 2.4.1.-)	UGT	Bupleurum chinense (Chinese thoroughwax)	GO:0008152,GO:0016758	.	.
UniRef90	TRINITY_DN194920_c2_g1	TRINITY_DN194920_c2_g1_i1	g.1681	UniRef90_Q8L8N3	Q8L8N3	97.44	6e-73	223	X	At2g17350 (Putative uncharacterized protein At2g17350) (Uncharacterized protein)	At2g17350	Arabidopsis thaliana (Mouse-ear cress)	.	.	ath:AT2G17350;
UniRef90	TRINITY_DN214957_c5_g1	TRINITY_DN214957_c5_g1_i1	g.1682	UniRef90_M5WH84	M5WH84	71.28	0	536	X	Uncharacterized protein	PRUPE_ppa007209mg	Prunus persica (Peach) (Amygdalus persica)	GO:0016021	K13348;	pper:PRUPE_ppa007209mg;
UniRef90	TRINITY_DN214957_c5_g1	TRINITY_DN214957_c5_g1_i1	g.1685	UniRef90_B9SSJ4	B9SSJ4	75.76	7e-44	156	X	Protein disulfide isomerase, putative (EC 5.3.4.1)	RCOM_0511560	Ricinus communis (Castor bean)	GO:0005623,GO:0045454,GO:0003756	K09584;	rcu:RCOM_0511560;
NR	TRINITY_DN214957_c5_g2	TRINITY_DN214957_c5_g2_i1	g.1686	gi|747076527|ref|XP_011085340.1|	XP_011085340.1	89.81	1e-64	210	X	.	.	.	.	.	.
UniRef90	TRINITY_DN202547_c16_g9	TRINITY_DN202547_c16_g9_i1	g.1687	UniRef90_P92558	P92558	100	2e-67	215	X	NADH-ubiquinone oxidoreductase chain 1 (EC 1.6.5.3) (NADH dehydrogenase subunit 1)	ND1 NAD1 AtMg00516/AtMg01120/AtMg01275	Arabidopsis thaliana (Mouse-ear cress)	GO:0008137,GO:0016021,GO:0005743,GO:0070469	.	.
UniRef90	TRINITY_DN190803_c2_g2	TRINITY_DN190803_c2_g2_i1	g.1688	UniRef90_M1A2V8	M1A2V8	82.48	0	701	X	Uncharacterized protein	PGSC0003DMG400005252	Solanum tuberosum (Potato)	GO:0000145,GO:0006887,GO:0005886,GO:0009506,GO:0048278	K19984;	sot:102589150;
UniRef90	TRINITY_DN190482_c2_g10	TRINITY_DN190482_c2_g10_i1	g.1689	UniRef90_K4CPT8	K4CPT8	84.81	1e-95	284	X	Uncharacterized protein	.	Solanum lycopersicum (Tomato) (Lycopersicon esculentum)	GO:0035339,GO:0090156,GO:0006672,GO:0016021,GO:1900060	.	sly:101268781;
UniRef90	TRINITY_DN177852_c1_g1	TRINITY_DN177852_c1_g1_i1	g.1690	UniRef90_B9SNW3	B9SNW3	57.97	7e-81	250	X	3-5 exonuclease, putative	RCOM_0582440	Ricinus communis (Castor bean)	GO:0008408,GO:0003676	.	rcu:RCOM_0582440;
UniRef90	TRINITY_DN207206_c3_g2	TRINITY_DN207206_c3_g2_i1	g.1691	UniRef90_F6H843	F6H843	56.78	4e-33	130	X	Putative uncharacterized protein	VIT_00s0262g00120	Vitis vinifera (Grape)	GO:0005524,GO:0006952,GO:0016021,GO:0005886,GO:0009506,GO:0006468,GO:0004674	.	.
UniRef90	TRINITY_DN207206_c3_g3	TRINITY_DN207206_c3_g3_i1	g.1692	UniRef90_F6HS24	F6HS24	77.67	1e-48	164	X	Putative uncharacterized protein (Fragment)	VIT_00s2485g00010	Vitis vinifera (Grape)	GO:0005524,GO:0004672	.	.
UniRef90	TRINITY_DN195482_c0_g2	TRINITY_DN195482_c0_g2_i1	g.1695	UniRef90_M5WZU4	M5WZU4	86.71	0	843	X	Uncharacterized protein	PRUPE_ppa005487mg	Prunus persica (Peach) (Amygdalus persica)	.	.	pper:PRUPE_ppa005487mg;
UniRef90	TRINITY_DN195512_c1_g3	TRINITY_DN195512_c1_g3_i1	g.1696	UniRef90_M1ABQ8	M1ABQ8	65.29	5e-47	160	X	Uncharacterized protein	PGSC0003DMG400007425	Solanum tuberosum (Potato)	GO:0005623,GO:0045454,GO:0006662,GO:0015035	.	.
UniRef90	TRINITY_DN195512_c1_g1	TRINITY_DN195512_c1_g1_i1	g.1697	UniRef90_D7TM63	D7TM63	54.39	3e-11	65.5	X	Putative uncharacterized protein	VIT_13s0019g04650	Vitis vinifera (Grape)	GO:0045454,GO:0034599,GO:0009570,GO:0005737,GO:0006662,GO:0055114,GO:0016671,GO:0015035,GO:0006457,GO:0000103	.	vvi:100247940;
UniRef90	TRINITY_DN188315_c0_g1	TRINITY_DN188315_c0_g1_i1	g.1698	UniRef90_K4C2W2	K4C2W2	42.42	5e-39	146	X	Uncharacterized protein	.	Solanum lycopersicum (Tomato) (Lycopersicon esculentum)	.	.	sly:101245255;
UniRef90	TRINITY_DN166112_c1_g1	TRINITY_DN166112_c1_g1_i1	g.1699	UniRef90_J3QJK6	J3QJK6	95.28	2e-63	200	X	Deleted.	.	.	.	.	.
UniRef90	TRINITY_DN209963_c8_g4	TRINITY_DN209963_c8_g4_i1	g.1700	UniRef90_F6HC92	F6HC92	82.05	4e-62	208	X	Putative uncharacterized protein	VIT_13s0067g01510	Vitis vinifera (Grape)	GO:0019867	K07277;	vvi:100258670;
UniRef90	TRINITY_DN201315_c5_g1	TRINITY_DN201315_c5_g1_i1	g.1701	UniRef90_D7UBP9	D7UBP9	37.67	1e-57	205	X	Putative uncharacterized protein	VIT_13s0067g03540	Vitis vinifera (Grape)	.	.	vvi:104877898;
UniRef90	TRINITY_DN202244_c1_g1	TRINITY_DN202244_c1_g1_i1	g.1702	UniRef90_M1B742	M1B742	70.29	0	804	X	Uncharacterized protein	PGSC0003DMG400014900	Solanum tuberosum (Potato)	GO:0006355,GO:0006351	.	sot:102604465;
NR	TRINITY_DN191036_c0_g1	TRINITY_DN191036_c0_g1_i1	g.1703	gi|1021053802|gb|KZN11580.1|	KZN11580.1	55.67	2e-21	98.2	X	.	.	.	.	.	.
UniRef90	TRINITY_DN216763_c9_g8	TRINITY_DN216763_c9_g8_i1	g.1704	UniRef90_B9GUZ6	B9GUZ6	84.62	9e-110	333	X	Seryl-tRNA synthetase family protein	POPTR_0002s10040g	Populus trichocarpa (Western balsam poplar) (Populus balsamifera subsp. trichocarpa)	GO:0005524,GO:0005737,GO:0004828,GO:0006434	K01875;	pop:POPTR_0002s10040g;
UniRef90	TRINITY_DN198505_c3_g5	TRINITY_DN198505_c3_g5_i1	g.1705	UniRef90_M1CNM3	M1CNM3	93.94	1e-58	189	X	Uncharacterized protein	PGSC0003DMG400027765	Solanum tuberosum (Potato)	GO:0005779,GO:0016559	.	sot:102591838;
UniRef90	TRINITY_DN215282_c3_g9	TRINITY_DN215282_c3_g9_i1	g.1707	UniRef90_M5WHF2	M5WHF2	75	7e-98	294	X	Uncharacterized protein	PRUPE_ppa011350mg	Prunus persica (Peach) (Amygdalus persica)	GO:0005739,GO:0005840,GO:0003735,GO:0006412	K02935;	pper:PRUPE_ppa011350mg;
UniRef90	TRINITY_DN215282_c3_g3	TRINITY_DN215282_c3_g3_i1	g.1708	UniRef90_L0BUM6	L0BUM6	58.41	7e-27	111	X	Inosine-5'-monophosphate dehydrogenase (IMP dehydrogenase) (IMPD) (IMPDH) (EC 1.1.1.205)	TIDH	Camellia sinensis (Tea)	GO:0006177,GO:0003938,GO:0005737,GO:0046872,GO:0000166	.	.
UniRef90	TRINITY_DN111890_c0_g1	TRINITY_DN111890_c0_g1_i1	g.1709	UniRef90_A5BHS9	A5BHS9	87.95	3e-96	296	X	Putative uncharacterized protein	VITISV_020814	Vitis vinifera (Grape)	GO:0005524,GO:0042626,GO:0016021	.	.
UniRef90	TRINITY_DN204952_c4_g5	TRINITY_DN204952_c4_g5_i1	g.1710	UniRef90_F6I0J7	F6I0J7	81.82	7e-60	209	X	Putative uncharacterized protein	VIT_04s0044g00170	Vitis vinifera (Grape)	GO:0005524,GO:0016887,GO:0005712,GO:0006298,GO:0032300,GO:0030983,GO:0007131,GO:0003697,GO:0000795	.	.
UniRef90	TRINITY_DN205004_c4_g1	TRINITY_DN205004_c4_g1_i1	g.1711	UniRef90_B9SR30	B9SR30	62.66	5e-99	300	X	Carnitine racemase, putative	RCOM_0465050	Ricinus communis (Castor bean)	GO:0003824,GO:0008152	.	rcu:RCOM_0465050;
UniRef90	TRINITY_DN191167_c1_g1	TRINITY_DN191167_c1_g1_i1	g.1712	UniRef90_F6GUZ6	F6GUZ6	67.35	2e-135	395	X	Putative uncharacterized protein	VIT_06s0004g05020	Vitis vinifera (Grape)	GO:0016787,GO:0008152	K07025;	vvi:100245055;
UniRef90	TRINITY_DN205539_c3_g10	TRINITY_DN205539_c3_g10_i1	g.1713	UniRef90_B9SH46	B9SH46	57.85	2e-24	105	X	Protein phosphatase 2a, regulatory subunit, putative	RCOM_1116380	Ricinus communis (Castor bean)	GO:0000159,GO:0008601,GO:0007165	K11584;	rcu:RCOM_1116380;
UniRef90	TRINITY_DN201441_c2_g1	TRINITY_DN201441_c2_g1_i1	g.1714	UniRef90_M5WSW7	M5WSW7	68.5	8e-86	264	X	Uncharacterized protein	PRUPE_ppa024332mg	Prunus persica (Peach) (Amygdalus persica)	GO:0005623,GO:0045454,GO:0009055,GO:0015035	K17479;	pper:PRUPE_ppa024332mg;
UniRef90	TRINITY_DN206877_c2_g8	TRINITY_DN206877_c2_g8_i1	g.1716	UniRef90_A5BPH6	A5BPH6	95.83	1e-77	245	X	Putative uncharacterized protein	VITISV_036996	Vitis vinifera (Grape)	.	.	.
UniRef90	TRINITY_DN201518_c2_g2	TRINITY_DN201518_c2_g2_i1	g.1717	UniRef90_M5XGR1	M5XGR1	82.13	3e-118	347	X	Uncharacterized protein	PRUPE_ppa011650mg	Prunus persica (Peach) (Amygdalus persica)	.	.	pper:PRUPE_ppa011650mg;
UniRef90	TRINITY_DN197684_c2_g2	TRINITY_DN197684_c2_g2_i1	g.1720	UniRef90_M1BQN6	M1BQN6	56.27	0	650	X	Uncharacterized protein	PGSC0003DMG401019681	Solanum tuberosum (Potato)	GO:0005524,GO:0016021,GO:0004672	.	sot:102582916;
UniRef90	TRINITY_DN190909_c3_g1	TRINITY_DN190909_c3_g1_i1	g.1722	UniRef90_D7TTJ6	D7TTJ6	72.52	0	649	X	Putative uncharacterized protein	VIT_02s0012g00180	Vitis vinifera (Grape)	GO:0016788	K14648;	vvi:100252369;
UniRef90	TRINITY_DN192709_c1_g1	TRINITY_DN192709_c1_g1_i1	g.1724	UniRef90_Q9AVB5	Q9AVB5	87.9	0	510	O	Plasma membrane intrinsic protein 2-1	Py-PIP2-1	Pyrus communis (Pear) (Pyrus domestica)	GO:0016021,GO:0005215	.	.
UniRef90	TRINITY_DN192709_c1_g1	TRINITY_DN192709_c1_g1_i1	g.1725	UniRef90_C4JAE1	C4JAE1	33.62	8e-21	93.6	O	Uncharacterized protein	.	Zea mays (Maize)	.	.	zma:100502319;
UniRef90	TRINITY_DN188184_c0_g1	TRINITY_DN188184_c0_g1_i1	g.1728	UniRef90_B9I9Y5	B9I9Y5	37.32	1e-07	55.1	X	Uncharacterized protein	POPTR_0014s13080g	Populus trichocarpa (Western balsam poplar) (Populus balsamifera subsp. trichocarpa)	.	.	pop:POPTR_0014s13080g;
UniRef90	TRINITY_DN197058_c1_g1	TRINITY_DN197058_c1_g1_i1	g.1729	UniRef90_E0CR52	E0CR52	78.02	0	718	X	Putative uncharacterized protein	VIT_18s0001g02570	Vitis vinifera (Grape)	GO:0009694,GO:1990206,GO:0009753	.	.
UniRef90	TRINITY_DN197058_c1_g1	TRINITY_DN197058_c1_g1_i1	g.1730	UniRef90_I3S6S2	I3S6S2	37.5	1e-09	59.7	X	Uncharacterized protein	.	Medicago truncatula (Barrel medic) (Medicago tribuloides)	.	.	.
NR	TRINITY_DN201376_c2_g2	TRINITY_DN201376_c2_g2_i1	g.1731	gi|1021032182|gb|KZM89966.1|	KZM89966.1	89.47	6e-118	360	X	.	.	.	.	.	.
NR	TRINITY_DN201376_c2_g1	TRINITY_DN201376_c2_g1_i1	g.1732	gi|1021032182|gb|KZM89966.1|	KZM89966.1	88.41	1e-128	387	X	.	.	.	.	.	.
UniRef90	TRINITY_DN201938_c8_g1	TRINITY_DN201938_c8_g1_i1	g.1733	UniRef90_M5WV64	M5WV64	50.5	2e-17	83.6	X	Uncharacterized protein	PRUPE_ppa011022mg	Prunus persica (Peach) (Amygdalus persica)	GO:0006355,GO:0044212	.	pper:PRUPE_ppa011022mg;
UniRef90	TRINITY_DN178458_c0_g1	TRINITY_DN178458_c0_g1_i1	g.1734	UniRef90_M5VI87	M5VI87	73.23	5e-58	187	X	Uncharacterized protein	PRUPE_ppa012349mg	Prunus persica (Peach) (Amygdalus persica)	GO:0003735,GO:0006412	K02935;	pper:PRUPE_ppa012349mg;
UniRef90	TRINITY_DN189794_c1_g3	TRINITY_DN189794_c1_g3_i1	g.1735	UniRef90_D7SW22	D7SW22	31.38	8e-19	95.1	X	Putative uncharacterized protein	VIT_07s0031g01190	Vitis vinifera (Grape)	GO:0016021,GO:0005743	K17785;	vvi:100242349;
UniRef90	TRINITY_DN199433_c1_g11	TRINITY_DN199433_c1_g11_i1	g.1736	UniRef90_M5X1G1	M5X1G1	75.24	9e-46	160	X	Uncharacterized protein	PRUPE_ppa009235mg	Prunus persica (Peach) (Amygdalus persica)	GO:0016021,GO:0005886	.	pper:PRUPE_ppa009235mg;
UniRef90	TRINITY_DN196288_c0_g5	TRINITY_DN196288_c0_g5_i1	g.1739	UniRef90_D7SV41	D7SV41	74.07	0	631	X	Putative uncharacterized protein	VIT_04s0008g06610	Vitis vinifera (Grape)	GO:0003860,GO:0005739	K05605;	vvi:100257773;
UniRef90	TRINITY_DN216406_c5_g19	TRINITY_DN216406_c5_g19_i1	g.1740	UniRef90_I1K9H3	I1K9H3	92.73	2e-62	212	X	Uncharacterized protein	GLYMA_06G088500	Glycine max (Soybean) (Glycine hispida)	GO:0003723,GO:0006378,GO:0005634,GO:0004652	K14376;	gmx:100802620;
UniRef90	TRINITY_DN216406_c5_g16	TRINITY_DN216406_c5_g16_i1	g.1741	UniRef90_M5WAL8	M5WAL8	87.74	5e-63	202	X	Uncharacterized protein	PRUPE_ppa011434mg	Prunus persica (Peach) (Amygdalus persica)	.	.	pper:PRUPE_ppa011434mg;
UniRef90	TRINITY_DN216406_c5_g17	TRINITY_DN216406_c5_g17_i1	g.1742	UniRef90_M5WAL8	M5WAL8	87.02	1e-79	244	X	Uncharacterized protein	PRUPE_ppa011434mg	Prunus persica (Peach) (Amygdalus persica)	.	.	pper:PRUPE_ppa011434mg;
UniRef90	TRINITY_DN216406_c5_g10	TRINITY_DN216406_c5_g10_i1	g.1744	UniRef90_K6C0Y9	K6C0Y9	92	8e-08	54.3	X	Uncharacterized protein (Fragment)	BAZO_12599	Bacillus azotoformans LMG 9581	.	.	.
UniRef90	TRINITY_DN215687_c0_g4	TRINITY_DN215687_c0_g4_i1	g.1745	UniRef90_M0ZZ62	M0ZZ62	57.18	2e-150	447	X	Uncharacterized protein	PGSC0003DMG400004381	Solanum tuberosum (Potato)	GO:0006352,GO:0003690,GO:0009793,GO:0005634,GO:0009846,GO:0006355,GO:0008270	K15196;	sot:102592908;
UniRef90	TRINITY_DN215687_c0_g4	TRINITY_DN215687_c0_g4_i1	g.1746	UniRef90_D7UCC1	D7UCC1	54.44	6e-24	104	X	Putative uncharacterized protein	VIT_15s0046g02440	Vitis vinifera (Grape)	GO:0006352,GO:0006355,GO:0008270	K15196;	vvi:100260157;
UniRef90	TRINITY_DN189504_c0_g7	TRINITY_DN189504_c0_g7_i1	g.1747	UniRef90_D7U9K5	D7U9K5	86.44	1e-68	214	X	Putative uncharacterized protein	VIT_05s0062g00820	Vitis vinifera (Grape)	.	.	.
UniRef90	TRINITY_DN194048_c1_g2	TRINITY_DN194048_c1_g2_i1	g.1749	UniRef90_M1BFN1	M1BFN1	63.77	1e-57	194	X	Uncharacterized protein	PGSC0003DMG400017127	Solanum tuberosum (Potato)	GO:0005634	K15188;	sot:102600355;
UniRef90	TRINITY_DN206389_c5_g9	TRINITY_DN206389_c5_g9_i1	g.1750	UniRef90_K4C561	K4C561	63.72	2e-96	291	X	Uncharacterized protein	.	Solanum lycopersicum (Tomato) (Lycopersicon esculentum)	GO:0010181,GO:0016491	.	.
UniRef90	TRINITY_DN185451_c0_g1	TRINITY_DN185451_c0_g1_i1	g.1751	UniRef90_F6HF28	F6HF28	50.63	5e-18	81.6	X	Putative uncharacterized protein	VIT_01s0011g02790	Vitis vinifera (Grape)	.	.	.
UniRef90	TRINITY_DN206171_c11_g3	TRINITY_DN206171_c11_g3_i1	g.1752	UniRef90_M1A2R7	M1A2R7	75.97	2e-76	235	X	Uncharacterized protein	PGSC0003DMG400005217	Solanum tuberosum (Potato)	GO:0015934,GO:0003735,GO:0006412	K02874;	sot:102592234;
UniRef90	TRINITY_DN206171_c11_g3	TRINITY_DN206171_c11_g3_i1	g.1753	UniRef90_C4J4V6	C4J4V6	36	2e-13	70.9	X	Uncharacterized protein	.	Zea mays (Maize)	.	.	.
UniRef90	TRINITY_DN200754_c3_g3	TRINITY_DN200754_c3_g3_i1	g.1754	UniRef90_A5CBF7	A5CBF7	84.3	2e-69	219	X	Putative uncharacterized protein	VITISV_042408	Vitis vinifera (Grape)	.	.	.
UniRef90	TRINITY_DN205359_c4_g7	TRINITY_DN205359_c4_g7_i1	g.1755	UniRef90_B9SL32	B9SL32	81.25	6e-56	193	X	F-box protein, atfbl3, putative	RCOM_0849630	Ricinus communis (Castor bean)	.	K10268;	rcu:RCOM_0849630;
UniRef90	TRINITY_DN205359_c4_g3	TRINITY_DN205359_c4_g3_i1	g.1756	UniRef90_M5VXM4	M5VXM4	79.65	5e-89	284	X	Uncharacterized protein	PRUPE_ppa002410mg	Prunus persica (Peach) (Amygdalus persica)	.	K10268;	pper:PRUPE_ppa002410mg;
NR	TRINITY_DN215298_c4_g8	TRINITY_DN215298_c4_g8_i1	g.1757	gi|1021040531|gb|KZM98312.1|	KZM98312.1	41.9	8e-11	68.6	X	.	.	.	.	.	.
UniRef90	TRINITY_DN169968_c0_g1	TRINITY_DN169968_c0_g1_i1	g.1758	UniRef90_Q5I2Q5	Q5I2Q5	66.84	0	526	X	Putative alcohol acyl-transferases	AAT3	Cucumis melo (Muskmelon)	GO:0016747	.	.
UniRef90	TRINITY_DN179349_c0_g3	TRINITY_DN179349_c0_g3_i1	g.1759	UniRef90_B9RES9	B9RES9	90.61	1e-118	345	X	Guanine deaminase, putative (EC 3.5.4.3)	RCOM_1428530	Ricinus communis (Castor bean)	GO:0008892,GO:0008270	.	rcu:RCOM_1428530;
UniRef90	TRINITY_DN215638_c1_g2	TRINITY_DN215638_c1_g2_i1	g.1760	UniRef90_A5BNR5	A5BNR5	50	8e-37	143	X	Putative uncharacterized protein	VITISV_035665	Vitis vinifera (Grape)	GO:0015074,GO:0003676,GO:0055114,GO:0008270	.	.
NR	TRINITY_DN201564_c6_g18	TRINITY_DN201564_c6_g18_i1	g.1761	gi|1021024454|gb|KZM82242.1|	KZM82242.1	74.63	1e-58	193	X	.	.	.	.	.	.
UniRef90	TRINITY_DN211416_c4_g1	TRINITY_DN211416_c4_g1_i1	g.1762	UniRef90_K6C0Y9	K6C0Y9	92.86	4e-08	55.1	X	Uncharacterized protein (Fragment)	BAZO_12599	Bacillus azotoformans LMG 9581	.	.	.
UniRef90	TRINITY_DN210440_c6_g1	TRINITY_DN210440_c6_g1_i1	g.1763	UniRef90_B9SPE9	B9SPE9	42.17	4e-61	211	X	Putative uncharacterized protein	RCOM_0085240	Ricinus communis (Castor bean)	GO:0046872	K15685;	rcu:RCOM_0085240;
UniRef90	TRINITY_DN217062_c23_g71	TRINITY_DN217062_c23_g71_i1	g.1765	UniRef90_E5GCN3	E5GCN3	53.95	2e-23	103	X	Nucleolar RNA-associated protein	.	Cucumis melo subsp. melo	.	.	.
UniRef90	TRINITY_DN200499_c1_g3	TRINITY_DN200499_c1_g3_i1	g.1766	UniRef90_F6HPC6	F6HPC6	78.81	0	546	X	Putative uncharacterized protein	VIT_01s0026g02280	Vitis vinifera (Grape)	.	.	vvi:100248279;
UniRef90	TRINITY_DN200499_c1_g2	TRINITY_DN200499_c1_g2_i1	g.1767	UniRef90_B9RN17	B9RN17	58.13	9e-163	474	X	Monoxygenase, putative	RCOM_1342580	Ricinus communis (Castor bean)	GO:0071949,GO:0016021,GO:0016491	.	rcu:RCOM_1342580;
NR	TRINITY_DN204332_c5_g2	TRINITY_DN204332_c5_g2_i1	g.1768	gi|1021025825|gb|KZM83613.1|	KZM83613.1	53.7	5e-104	340	X	.	.	.	.	.	.
UniRef90	TRINITY_DN187299_c3_g1	TRINITY_DN187299_c3_g1_i1	g.1769	UniRef90_I1L944	I1L944	77.39	2e-119	350	X	Uncharacterized protein	GLYMA_10G063200	Glycine max (Soybean) (Glycine hispida)	GO:0005622,GO:0008270	.	.
UniRef90	TRINITY_DN216856_c5_g1	TRINITY_DN216856_c5_g1_i1	g.1771	UniRef90_K7LJV1	K7LJV1	72.16	4e-92	277	X	Uncharacterized protein	GLYMA_10G167500	Glycine max (Soybean) (Glycine hispida)	GO:0003723,GO:0005737,GO:0000176	.	.
UniRef90	TRINITY_DN208669_c1_g3	TRINITY_DN208669_c1_g3_i1	g.1773	UniRef90_B9STK1	B9STK1	56.2	2e-131	403	X	Cellulose synthase, putative (EC 2.4.1.12)	RCOM_0492580	Ricinus communis (Castor bean)	GO:0071555,GO:0030244,GO:0016760,GO:0016021	.	rcu:RCOM_0492580;
UniRef90	TRINITY_DN208669_c1_g3	TRINITY_DN208669_c1_g3_i1	g.1774	UniRef90_K4AQT2	K4AQT2	53.42	2e-133	401	X	Deleted.	.	.	.	.	.
UniRef90	TRINITY_DN201711_c2_g2	TRINITY_DN201711_c2_g2_i1	g.1775	UniRef90_B9SKQ6	B9SKQ6	70.65	0	1028	X	Calmodulin binding protein, putative	RCOM_0543410	Ricinus communis (Castor bean)	.	.	rcu:RCOM_0543410;
UniRef90	TRINITY_DN212360_c2_g7	TRINITY_DN212360_c2_g7_i1	g.1776	UniRef90_A5BBQ4	A5BBQ4	76.17	0	1378	X	Putative uncharacterized protein	VITISV_016128	Vitis vinifera (Grape)	GO:0005622,GO:0006886	.	.
UniRef90	TRINITY_DN189355_c1_g1	TRINITY_DN189355_c1_g1_i1	g.1777	UniRef90_A5B626	A5B626	50.23	5e-45	160	X	Putative uncharacterized protein	VIT_00s0732g00010 VITISV_022980	Vitis vinifera (Grape)	GO:0005634,GO:0043565,GO:0003700	K09338;	vvi:100267724;
UniRef90	TRINITY_DN195473_c2_g7	TRINITY_DN195473_c2_g7_i1	g.1779	UniRef90_M4DM88	M4DM88	54.9	1e-38	143	X	Uncharacterized protein	.	Brassica rapa subsp. pekinensis (Chinese cabbage) (Brassica pekinensis)	.	.	.
UniRef90	TRINITY_DN353955_c2755_g1	TRINITY_DN353955_c2755_g1_i1	g.1780	UniRef90_M1A0G8	M1A0G8	71.68	5e-48	163	X	Uncharacterized protein	PGSC0003DMG400004697	Solanum tuberosum (Potato)	.	.	.
UniRef90	TRINITY_DN216785_c3_g2	TRINITY_DN216785_c3_g2_i1	g.1781	UniRef90_K4EP05	K4EP05	65.16	1e-49	170	X	WRKY10	.	Panax quinquefolius (American ginseng) (Aralia quinquefolia)	GO:0043565,GO:0003700	.	.
UniRef90	TRINITY_DN211023_c8_g1	TRINITY_DN211023_c8_g1_i1	g.1782	UniRef90_K4CW92	K4CW92	90.42	2e-105	322	X	Uncharacterized protein	.	Solanum lycopersicum (Tomato) (Lycopersicon esculentum)	GO:0004842	K10599;	sly:101263464;
UniRef90	TRINITY_DN211023_c8_g3	TRINITY_DN211023_c8_g3_i1	g.1783	UniRef90_D7SZN5	D7SZN5	60.92	7e-20	92	X	Putative uncharacterized protein	VIT_05s0049g01840	Vitis vinifera (Grape)	GO:0004842	K10599;	vvi:100249408;
UniRef90	TRINITY_DN211023_c8_g9	TRINITY_DN211023_c8_g9_i1	g.1784	UniRef90_A5BPJ9	A5BPJ9	88.18	7e-66	209	X	Putative uncharacterized protein	VITISV_037044	Vitis vinifera (Grape)	.	.	.
UniRef90	TRINITY_DN198416_c7_g1	TRINITY_DN198416_c7_g1_i1	g.1785	UniRef90_Q43425	Q43425	74.79	3e-54	179	X	DNA-binding protein	.	Daucus carota (Wild carrot)	GO:0005634,GO:0043565,GO:0003700	.	.
UniRef90	TRINITY_DN187209_c1_g1	TRINITY_DN187209_c1_g1_i1	g.1786	UniRef90_M5W4N5	M5W4N5	59.26	1e-42	159	X	Uncharacterized protein	PRUPE_ppa023474mg	Prunus persica (Peach) (Amygdalus persica)	GO:0003677	.	pper:PRUPE_ppa023474mg;
UniRef90	TRINITY_DN215774_c2_g1	TRINITY_DN215774_c2_g1_i1	g.1787	UniRef90_M5WLY9	M5WLY9	75.8	0	987	X	Uncharacterized protein	PRUPE_ppa002345mg	Prunus persica (Peach) (Amygdalus persica)	GO:0005794,GO:0035250,GO:0010405,GO:0030246,GO:0016021,GO:0018258	.	pper:PRUPE_ppa002345mg;
NR	TRINITY_DN215774_c2_g3	TRINITY_DN215774_c2_g3_i1	g.1789	gi|1009107070|ref|XP_015877699.1|	XP_015877699.1	89.63	4e-78	255	X	.	.	.	.	.	.
UniRef90	TRINITY_DN204711_c1_g1	TRINITY_DN204711_c1_g1_i1	g.1790	UniRef90_B9T0P5	B9T0P5	56.34	0	552	X	Zinc finger protein, putative	RCOM_0126460	Ricinus communis (Castor bean)	GO:0016021,GO:0008270	.	rcu:RCOM_0126460;
UniRef90	TRINITY_DN178853_c0_g1	TRINITY_DN178853_c0_g1_i1	g.1791	UniRef90_K4BXA7	K4BXA7	82.63	6e-119	346	X	Uncharacterized protein	.	Solanum lycopersicum (Tomato) (Lycopersicon esculentum)	GO:0016021	.	sly:101254384;
UniRef90	TRINITY_DN213891_c4_g16	TRINITY_DN213891_c4_g16_i1	g.1792	UniRef90_B9R8K6	B9R8K6	74.02	4e-115	356	X	Cell division protease ftsH, putative (EC 3.6.4.3)	RCOM_1600540	Ricinus communis (Castor bean)	GO:0005524,GO:0051301,GO:0016021,GO:0004222,GO:0008568	K03798;	rcu:RCOM_1600540;
UniRef90	TRINITY_DN213891_c4_g11	TRINITY_DN213891_c4_g11_i1	g.1793	UniRef90_M0YU38	M0YU38	97.21	1e-146	427	X	Uncharacterized protein	.	Hordeum vulgare var. distichum (Domesticated barley)	GO:0005524,GO:0016020,GO:0004222	.	.
UniRef90	TRINITY_DN210824_c1_g5	TRINITY_DN210824_c1_g5_i1	g.1794	UniRef90_K4BLI1	K4BLI1	92.31	1e-79	253	X	Uncharacterized protein	.	Solanum lycopersicum (Tomato) (Lycopersicon esculentum)	GO:0005524,GO:0009941,GO:0009535,GO:0005737,GO:0046872,GO:0006457,GO:0009408	K03686;	sly:101249164;
UniRef90	TRINITY_DN210824_c1_g5	TRINITY_DN210824_c1_g5_i1	g.1795	UniRef90_M5XBN2	M5XBN2	47.75	2e-13	74.3	X	Uncharacterized protein	PRUPE_ppa004678mg	Prunus persica (Peach) (Amygdalus persica)	GO:0005524,GO:0009941,GO:0009535,GO:0046872,GO:0006457,GO:0009408	K03686;	pper:PRUPE_ppa004678mg;
NR	TRINITY_DN192930_c3_g1	TRINITY_DN192930_c3_g1_i1	g.1796	gi|937907115|dbj|BAS82035.1|	BAS82035.1	84.62	7e-13	72	X	.	.	.	.	.	.
UniRef90	TRINITY_DN192930_c3_g4	TRINITY_DN192930_c3_g4_i1	g.1797	UniRef90_F6H0J3	F6H0J3	79.61	6e-78	249	X	Putative uncharacterized protein	VIT_18s0001g02060	Vitis vinifera (Grape)	GO:0005634	K06627;	vvi:100250590;
UniRef90	TRINITY_DN205995_c3_g8	TRINITY_DN205995_c3_g8_i1	g.1798	UniRef90_I7FFS1	I7FFS1	69.72	1e-47	163	X	BZIP transcription factor family protein 2	.	Camellia sinensis (Tea)	GO:0043565,GO:0003700,GO:0006351	.	.
UniRef90	TRINITY_DN205995_c3_g3	TRINITY_DN205995_c3_g3_i1	g.1799	UniRef90_K4CF16	K4CF16	77.55	0	639	X	Uncharacterized protein	.	Solanum lycopersicum (Tomato) (Lycopersicon esculentum)	GO:0006511	.	sly:101248592;
UniRef90	TRINITY_DN205995_c3_g5	TRINITY_DN205995_c3_g5_i1	g.1800	UniRef90_B9STM3	B9STM3	79.61	4e-47	167	X	Ubiquitin fusion degradaton protein, putative	RCOM_1017010	Ricinus communis (Castor bean)	GO:0006511	.	rcu:RCOM_1017010;
UniRef90	TRINITY_DN214790_c4_g2	TRINITY_DN214790_c4_g2_i1	g.1801	UniRef90_B9RLU0	B9RLU0	81.43	0	543	X	Brassinosteroid LRR receptor kinase, putative (EC 2.7.12.2) (EC 3.1.3.16)	RCOM_1470870	Ricinus communis (Castor bean)	GO:0005524,GO:0016021,GO:0004721,GO:0004674	.	rcu:RCOM_1470870;
UniRef90	TRINITY_DN215200_c3_g4	TRINITY_DN215200_c3_g4_i1	g.1802	UniRef90_K4CR21	K4CR21	30.57	5e-30	130	X	Uncharacterized protein	.	Solanum lycopersicum (Tomato) (Lycopersicon esculentum)	.	.	sly:101252019;
NR	TRINITY_DN214062_c2_g1	TRINITY_DN214062_c2_g1_i1	g.1804	gi|1021053100|gb|KZN10878.1|	KZN10878.1	79.77	0	1755	X	.	.	.	.	.	.
NR	TRINITY_DN214062_c2_g1	TRINITY_DN214062_c2_g1_i1	g.1806	gi|965656191|dbj|BAT72610.1|	BAT72610.1	50.88	1e-24	104	X	.	.	.	.	.	.
UniRef90	TRINITY_DN202959_c5_g6	TRINITY_DN202959_c5_g6_i1	g.1811	UniRef90_K7KQP0	K7KQP0	93.78	3e-126	375	X	Uncharacterized protein	GLYMA_05G167700	Glycine max (Soybean) (Glycine hispida)	GO:0003984,GO:0005948,GO:0016597,GO:0005829,GO:0009097,GO:0009099	K01653;	gmx:100779210;
UniRef90	TRINITY_DN213144_c3_g16	TRINITY_DN213144_c3_g16_i1	g.1813	UniRef90_S8DLU6	S8DLU6	88.8	7e-74	234	X	Uncharacterized protein (Fragment)	M569_10838	Genlisea aurea	.	.	.
UniRef90	TRINITY_DN213144_c3_g17	TRINITY_DN213144_c3_g17_i1	g.1814	UniRef90_I3S6C0	I3S6C0	75.93	4e-51	171	X	Uncharacterized protein	.	Lotus japonicus (Lotus corniculatus var. japonicus)	GO:0005622,GO:0000160	.	.
UniRef90	TRINITY_DN213144_c3_g10	TRINITY_DN213144_c3_g10_i1	g.1815	UniRef90_M1D0T3	M1D0T3	84.85	9e-78	241	X	Uncharacterized protein	PGSC0003DMG402030679	Solanum tuberosum (Potato)	.	.	.
UniRef90	TRINITY_DN213144_c3_g18	TRINITY_DN213144_c3_g18_i1	g.1816	UniRef90_S8DLU6	S8DLU6	83.62	8e-62	204	X	Uncharacterized protein (Fragment)	M569_10838	Genlisea aurea	.	.	.
UniRef90	TRINITY_DN145600_c1_g1	TRINITY_DN145600_c1_g1_i1	g.1817	UniRef90_A5BSD0	A5BSD0	76.09	3e-151	434	X	Putative uncharacterized protein	VITISV_009137	Vitis vinifera (Grape)	GO:0005975,GO:0016998,GO:0008061,GO:0006032,GO:0004568	.	.
UniRef90	TRINITY_DN145600_c1_g3	TRINITY_DN145600_c1_g3_i1	g.1818	UniRef90_A5BSD0	A5BSD0	76.13	1e-131	383	X	Putative uncharacterized protein	VITISV_009137	Vitis vinifera (Grape)	GO:0005975,GO:0016998,GO:0008061,GO:0006032,GO:0004568	.	.
UniRef90	TRINITY_DN145600_c1_g2	TRINITY_DN145600_c1_g2_i1	g.1819	UniRef90_A5BSD0	A5BSD0	76.09	3e-151	434	X	Putative uncharacterized protein	VITISV_009137	Vitis vinifera (Grape)	GO:0005975,GO:0016998,GO:0008061,GO:0006032,GO:0004568	.	.
UniRef90	TRINITY_DN145600_c1_g4	TRINITY_DN145600_c1_g4_i1	g.1820	UniRef90_A5BSD0	A5BSD0	76.13	1e-131	383	X	Putative uncharacterized protein	VITISV_009137	Vitis vinifera (Grape)	GO:0005975,GO:0016998,GO:0008061,GO:0006032,GO:0004568	.	.
UniRef90	TRINITY_DN178105_c1_g4	TRINITY_DN178105_c1_g4_i1	g.1821	UniRef90_M1A5H1	M1A5H1	54.35	1e-55	185	X	Uncharacterized protein	PGSC0003DMG400005909	Solanum tuberosum (Potato)	GO:0005509	.	.
UniRef90	TRINITY_DN178105_c1_g4	TRINITY_DN178105_c1_g4_i1	g.1823	UniRef90_K7KMW4	K7KMW4	53.54	4e-22	94.7	X	Uncharacterized protein	.	Glycine max (Soybean) (Glycine hispida)	.	.	.
UniRef90	TRINITY_DN210783_c2_g1	TRINITY_DN210783_c2_g1_i1	g.1824	UniRef90_A9P948	A9P948	47.48	5e-19	88.2	X	Putative uncharacterized protein	.	Populus trichocarpa (Western balsam poplar) (Populus balsamifera subsp. trichocarpa)	.	.	.
UniRef90	TRINITY_DN227103_c0_g3	TRINITY_DN227103_c0_g3_i1	g.1825	UniRef90_B9HNL6	B9HNL6	74.51	1e-43	156	X	Basic helix-loop-helix family protein	POPTR_0009s06910g	Populus trichocarpa (Western balsam poplar) (Populus balsamifera subsp. trichocarpa)	GO:0001046,GO:0005634,GO:0006366,GO:0001228	.	pop:POPTR_0009s06910g;
UniRef90	TRINITY_DN227103_c0_g2	TRINITY_DN227103_c0_g2_i1	g.1826	UniRef90_B9HNL6	B9HNL6	74.51	1e-43	156	X	Basic helix-loop-helix family protein	POPTR_0009s06910g	Populus trichocarpa (Western balsam poplar) (Populus balsamifera subsp. trichocarpa)	GO:0001046,GO:0005634,GO:0006366,GO:0001228	.	pop:POPTR_0009s06910g;
UniRef90	TRINITY_DN227103_c0_g1	TRINITY_DN227103_c0_g1_i1	g.1827	UniRef90_B9HNL6	B9HNL6	74.51	1e-43	156	X	Basic helix-loop-helix family protein	POPTR_0009s06910g	Populus trichocarpa (Western balsam poplar) (Populus balsamifera subsp. trichocarpa)	GO:0001046,GO:0005634,GO:0006366,GO:0001228	.	pop:POPTR_0009s06910g;
UniRef90	TRINITY_DN227103_c0_g6	TRINITY_DN227103_c0_g6_i1	g.1828	UniRef90_B9HNL6	B9HNL6	74.51	1e-43	156	X	Basic helix-loop-helix family protein	POPTR_0009s06910g	Populus trichocarpa (Western balsam poplar) (Populus balsamifera subsp. trichocarpa)	GO:0001046,GO:0005634,GO:0006366,GO:0001228	.	pop:POPTR_0009s06910g;
UniRef90	TRINITY_DN227103_c0_g5	TRINITY_DN227103_c0_g5_i1	g.1829	UniRef90_B9HNL6	B9HNL6	74.51	1e-43	156	X	Basic helix-loop-helix family protein	POPTR_0009s06910g	Populus trichocarpa (Western balsam poplar) (Populus balsamifera subsp. trichocarpa)	GO:0001046,GO:0005634,GO:0006366,GO:0001228	.	pop:POPTR_0009s06910g;
UniRef90	TRINITY_DN182799_c0_g1	TRINITY_DN182799_c0_g1_i1	g.1830	UniRef90_UPI0003BF35C6	UPI0003BF35C6	81.48	2e-07	52.8	X	Uncharacterized protein (Fragment)	SHD_0283	Shewanella decolorationis S12	.	.	.
UniRef90	TRINITY_DN217415_c14_g40	TRINITY_DN217415_c14_g40_i1	g.1831	UniRef90_M1D1X3	M1D1X3	78	5e-41	153	X	Uncharacterized protein	PGSC0003DMG400030952	Solanum tuberosum (Potato)	GO:0005524	K10875;	sot:102588195;
UniRef90	TRINITY_DN216906_c10_g13	TRINITY_DN216906_c10_g13_i1	g.1834	UniRef90_F6H5H0	F6H5H0	81.29	1e-80	270	X	Putative uncharacterized protein	VIT_12s0028g03090	Vitis vinifera (Grape)	GO:0006355,GO:0006351,GO:0010228	.	.
UniRef90	TRINITY_DN217254_c0_g2	TRINITY_DN217254_c0_g2_i1	g.1835	UniRef90_I1KHN6	I1KHN6	65.49	1e-54	180	O	Uncharacterized protein	GLYMA_07G049000	Glycine max (Soybean) (Glycine hispida)	GO:0016021,GO:0009579	.	.
NR	TRINITY_DN201768_c4_g3	TRINITY_DN201768_c4_g3_i1	g.1836	gi|449468824|ref|XP_004152121.1|	XP_004152121.1	93.18	5e-50	177	X	.	.	.	.	.	.
UniRef90	TRINITY_DN216013_c4_g2	TRINITY_DN216013_c4_g2_i1	g.1837	UniRef90_D7SPY2	D7SPY2	74.17	2e-66	209	X	Putative uncharacterized protein	VIT_14s0219g00210	Vitis vinifera (Grape)	.	.	vvi:100259468;
NR	TRINITY_DN201768_c4_g9	TRINITY_DN201768_c4_g9_i1	g.1838	gi|728838353|gb|KHG17796.1|	KHG17796.1	86.05	6e-46	166	X	.	.	.	.	.	.
UniRef90	TRINITY_DN212948_c9_g57	TRINITY_DN212948_c9_g57_i1	g.1839	UniRef90_M4CMI5	M4CMI5	54.1	2e-13	74.3	X	Chlorophyll a-b binding protein, chloroplastic	.	Brassica rapa subsp. pekinensis (Chinese cabbage) (Brassica pekinensis)	GO:0016168,GO:0009535,GO:0016021,GO:0046872,GO:0009765,GO:0009522,GO:0018298,GO:0003743	.	.
UniRef90	TRINITY_DN205836_c0_g7	TRINITY_DN205836_c0_g7_i1	g.1840	UniRef90_B9RPN1	B9RPN1	68.57	4e-23	102	X	Huntingtin interacting protein, putative (EC 2.1.1.43)	RCOM_1546600	Ricinus communis (Castor bean)	GO:0018024	.	rcu:RCOM_1546600;
UniRef90	TRINITY_DN210966_c3_g5	TRINITY_DN210966_c3_g5_i1	g.1841	UniRef90_M5XQS7	M5XQS7	63.35	5e-89	275	X	Peroxidase (EC 1.11.1.7)	PRUPE_ppa008634mg	Prunus persica (Peach) (Amygdalus persica)	GO:0005576,GO:0020037,GO:0042744,GO:0046872,GO:0004601,GO:0006979	K00430;	pper:PRUPE_ppa008634mg;
UniRef90	TRINITY_DN214835_c2_g2	TRINITY_DN214835_c2_g2_i1	g.1843	UniRef90_B9SA18	B9SA18	64.47	4e-88	270	X	Putative uncharacterized protein	RCOM_0182640	Ricinus communis (Castor bean)	.	.	rcu:RCOM_0182640;
NR	TRINITY_DN214835_c2_g2	TRINITY_DN214835_c2_g2_i1	g.1844	gi|1021043481|gb|KZN01262.1|	KZN01262.1	66.21	7e-49	179	X	.	.	.	.	.	.
UniRef90	TRINITY_DN173798_c1_g1	TRINITY_DN173798_c1_g1_i1	g.1847	UniRef90_I3SU04	I3SU04	56.58	3e-19	85.9	X	Uncharacterized protein	.	Lotus japonicus (Lotus corniculatus var. japonicus)	.	.	.
UniRef90	TRINITY_DN173798_c1_g1	TRINITY_DN173798_c1_g1_i1	g.1848	UniRef90_K7VQC2	K7VQC2	100	5e-66	208	X	Histone H4	H4C14 ZEAMMB73_313798	Zea mays (Maize)	GO:0003677,GO:0000786,GO:0006334,GO:0005634	.	.
UniRef90	TRINITY_DN147070_c3_g1	TRINITY_DN147070_c3_g1_i1	g.1849	UniRef90_B2WSN0	B2WSN0	74.68	5e-123	362	O	Eugenol synthase 2	.	Clarkia breweri (Fairy fans) (Eucharidium breweri)	.	.	.
UniRef90	TRINITY_DN207623_c0_g1	TRINITY_DN207623_c0_g1_i1	g.1851	UniRef90_B9RAU0	B9RAU0	80.17	0	765	X	Thyroid hormone receptor interactor, putative (EC 3.6.4.3)	RCOM_1508630	Ricinus communis (Castor bean)	GO:0005524,GO:0008568	.	rcu:RCOM_1508630;
UniRef90	TRINITY_DN212699_c1_g1	TRINITY_DN212699_c1_g1_i1	g.1852	UniRef90_A5C8P8	A5C8P8	40.29	4e-29	119	X	Putative uncharacterized protein	VITISV_020114	Vitis vinifera (Grape)	GO:0003677	.	.
UniRef90	TRINITY_DN214252_c6_g10	TRINITY_DN214252_c6_g10_i1	g.1853	UniRef90_C6T3K7	C6T3K7	58.7	4e-22	95.1	X	Putative uncharacterized protein	.	Glycine max (Soybean) (Glycine hispida)	GO:0004672	.	gmx:100527193;
UniRef90	TRINITY_DN199481_c1_g4	TRINITY_DN199481_c1_g4_i1	g.1854	UniRef90_F6H0H1	F6H0H1	41.3	6e-12	69.7	X	Putative uncharacterized protein	VIT_18s0001g01580	Vitis vinifera (Grape)	GO:0008270	.	.
UniRef90	TRINITY_DN177776_c1_g2	TRINITY_DN177776_c1_g2_i1	g.1855	UniRef90_O04075	O04075	71.11	1e-09	59.3	X	Root abundant protein	.	Triticum aestivum (Wheat)	.	.	.
UniRef90	TRINITY_DN177776_c1_g2	TRINITY_DN177776_c1_g2_i1	g.1856	UniRef90_K4C3K6	K4C3K6	90.67	2e-39	138	X	Uncharacterized protein	.	Solanum lycopersicum (Tomato) (Lycopersicon esculentum)	GO:0022625,GO:0042273,GO:0003735,GO:0006412	K02875;	sly:101265930;
UniRef90	TRINITY_DN177776_c1_g3	TRINITY_DN177776_c1_g3_i1	g.1857	UniRef90_O04075	O04075	71.11	1e-09	59.3	X	Root abundant protein	.	Triticum aestivum (Wheat)	.	.	.
UniRef90	TRINITY_DN177776_c1_g3	TRINITY_DN177776_c1_g3_i1	g.1858	UniRef90_K4C3K6	K4C3K6	90.67	1e-39	138	X	Uncharacterized protein	.	Solanum lycopersicum (Tomato) (Lycopersicon esculentum)	GO:0022625,GO:0042273,GO:0003735,GO:0006412	K02875;	sly:101265930;
UniRef90	TRINITY_DN215931_c4_g12	TRINITY_DN215931_c4_g12_i1	g.1859	UniRef90_K7K4A0	K7K4A0	61.67	4e-41	154	X	Kinesin-like protein	GLYMA_01G168200	Glycine max (Soybean) (Glycine hispida)	GO:0005524,GO:0016887,GO:0005871,GO:0005874,GO:0003777,GO:0007018	K11498;	gmx:100809766;
UniRef90	TRINITY_DN207903_c3_g6	TRINITY_DN207903_c3_g6_i1	g.1860	UniRef90_M5WH96	M5WH96	67.59	2e-46	159	X	Uncharacterized protein	PRUPE_ppa010973mg	Prunus persica (Peach) (Amygdalus persica)	GO:0004089,GO:0006730,GO:0008270	K01674;	pper:PRUPE_ppa010973mg;
UniRef90	TRINITY_DN207903_c3_g1	TRINITY_DN207903_c3_g1_i1	g.1861	UniRef90_M1BC12	M1BC12	44.67	4e-80	258	X	Uncharacterized protein	PGSC0003DMG400016217	Solanum tuberosum (Potato)	GO:0016021,GO:0008270	.	sot:107061636;
UniRef90	TRINITY_DN207903_c3_g3	TRINITY_DN207903_c3_g3_i1	g.1862	UniRef90_D7TIT6	D7TIT6	73.84	2e-90	276	X	Putative uncharacterized protein	VIT_08s0007g04790	Vitis vinifera (Grape)	GO:0008270	K10144;	vvi:100241783;
UniRef90	TRINITY_DN207903_c3_g3	TRINITY_DN207903_c3_g3_i1	g.1863	UniRef90_K4D3H5	K4D3H5	69.7	5e-61	199	X	Uncharacterized protein	.	Solanum lycopersicum (Tomato) (Lycopersicon esculentum)	GO:0004089,GO:0006730,GO:0008270	K01674;	sly:101268239;
UniRef90	TRINITY_DN214622_c0_g2	TRINITY_DN214622_c0_g2_i1	g.1864	UniRef90_K4BQG2	K4BQG2	38.52	2e-17	86.3	X	Uncharacterized protein	.	Solanum lycopersicum (Tomato) (Lycopersicon esculentum)	.	.	.
UniRef90	TRINITY_DN214622_c0_g2	TRINITY_DN214622_c0_g2_i1	g.1865	UniRef90_M1BJA5	M1BJA5	44.74	3e-23	102	X	Uncharacterized protein	PGSC0003DMG400018087	Solanum tuberosum (Potato)	.	.	sot:107060052;
UniRef90	TRINITY_DN214781_c3_g5	TRINITY_DN214781_c3_g5_i1	g.1866	UniRef90_M5WPG4	M5WPG4	64.34	1e-57	198	X	Uncharacterized protein	PRUPE_ppa003449mg	Prunus persica (Peach) (Amygdalus persica)	GO:0003690,GO:0005739,GO:0006355	.	pper:PRUPE_ppa003449mg;
UniRef90	TRINITY_DN201072_c13_g1	TRINITY_DN201072_c13_g1_i1	g.1868	UniRef90_U5FPL8	U5FPL8	78.38	3e-11	63.5	X	Uncharacterized protein (Fragment)	POPTR_0015s019101g	Populus trichocarpa (Western balsam poplar) (Populus balsamifera subsp. trichocarpa)	GO:0005524,GO:0004672	.	pop:POPTR_0015s019101;
UniRef90	TRINITY_DN216537_c2_g1	TRINITY_DN216537_c2_g1_i1	g.1870	UniRef90_B9RC83	B9RC83	50.78	3e-67	230	X	Putative uncharacterized protein	RCOM_1686120	Ricinus communis (Castor bean)	GO:0003676	.	rcu:RCOM_1686120;
UniRef90	TRINITY_DN196777_c1_g1	TRINITY_DN196777_c1_g1_i1	g.1871	UniRef90_D7SIJ8	D7SIJ8	76.22	0	585	X	Putative uncharacterized protein	VIT_17s0000g05310	Vitis vinifera (Grape)	GO:0005524,GO:0000448,GO:0005634,GO:0051731	K06947;	vvi:100244933;
UniRef90	TRINITY_DN210666_c4_g4	TRINITY_DN210666_c4_g4_i1	g.1872	UniRef90_M1CFL6	M1CFL6	73.36	2e-110	332	X	Uncharacterized protein	PGSC0003DMG400025837	Solanum tuberosum (Potato)	GO:0016021,GO:0055085,GO:0005215	.	.
UniRef90	TRINITY_DN91013_c0_g1	TRINITY_DN91013_c0_g1_i1	g.1873	UniRef90_D7TBZ3	D7TBZ3	81.65	4e-56	186	X	Putative uncharacterized protein	VIT_11s0016g05060	Vitis vinifera (Grape)	GO:0016021	.	.
UniRef90	TRINITY_DN200698_c5_g8	TRINITY_DN200698_c5_g8_i1	g.1874	UniRef90_M5XDJ9	M5XDJ9	64.02	2e-70	224	X	Uncharacterized protein	PRUPE_ppa011363mg	Prunus persica (Peach) (Amygdalus persica)	.	.	pper:PRUPE_ppa011363mg;
UniRef90	TRINITY_DN200698_c5_g8	TRINITY_DN200698_c5_g8_i1	g.1875	UniRef90_C6TN79	C6TN79	80	2e-107	320	X	Uncharacterized protein	GLYMA_18G234200	Glycine max (Soybean) (Glycine hispida)	GO:0000149,GO:0035493,GO:0005768,GO:0000323,GO:0060627	.	gmx:100810003;
UniRef90	TRINITY_DN212389_c2_g9	TRINITY_DN212389_c2_g9_i1	g.1876	UniRef90_U5GCU7	U5GCU7	77.78	2e-42	150	X	Uncharacterized protein	POPTR_0005s00450g	Populus trichocarpa (Western balsam poplar) (Populus balsamifera subsp. trichocarpa)	GO:0046872,GO:0003676	.	pop:POPTR_0005s00450g;
NR	TRINITY_DN212389_c2_g8	TRINITY_DN212389_c2_g8_i1	g.1877	gi|590645125|ref|XP_007031270.1|	XP_007031270.1	74.11	4e-44	156	X	.	.	.	.	.	.
UniRef90	TRINITY_DN203207_c5_g27	TRINITY_DN203207_c5_g27_i1	g.1879	UniRef90_A5BZ96	A5BZ96	62.78	0	655	X	Glycosyltransferase (EC 2.4.1.-)	VITISV_034564	Vitis vinifera (Grape)	GO:0008152,GO:0016758	.	.
UniRef90	TRINITY_DN206557_c3_g3	TRINITY_DN206557_c3_g3_i1	g.1881	UniRef90_A5AX17	A5AX17	80.95	2e-69	218	X	Putative uncharacterized protein	VITISV_023658	Vitis vinifera (Grape)	GO:0008173,GO:0005737,GO:0006364	.	.
UniRef90	TRINITY_DN192432_c0_g1	TRINITY_DN192432_c0_g1_i1	g.1882	UniRef90_M0ZIB1	M0ZIB1	51.22	3e-29	113	X	Uncharacterized protein	PGSC0003DMG400000503	Solanum tuberosum (Potato)	.	.	sot:107060316;
UniRef90	TRINITY_DN182628_c1_g1	TRINITY_DN182628_c1_g1_i1	g.1883	UniRef90_M1CGN3	M1CGN3	67.13	4e-77	242	X	Uncharacterized protein	PGSC0003DMG400026078	Solanum tuberosum (Potato)	GO:0003723,GO:0009941,GO:0009658,GO:0009570,GO:0009793,GO:0005634,GO:0005840,GO:0003735,GO:0010027,GO:0006412	K02888;	sot:102595243;
UniRef90	TRINITY_DN217457_c11_g9	TRINITY_DN217457_c11_g9_i1	g.1884	UniRef90_G7ISQ3	G7ISQ3	59.09	2e-12	72	X	UPF0202 plant-like protein (Uncharacterized protein)	MTR_2g028030	Medicago truncatula (Barrel medic) (Medicago tribuloides)	GO:0008080	K14521;	mtr:MTR_2g028030;
UniRef90	TRINITY_DN204225_c3_g1	TRINITY_DN204225_c3_g1_i1	g.1885	UniRef90_U5G5B5	U5G5B5	43.01	7e-16	80.1	X	Uncharacterized protein	POPTR_0010s24650g	Populus trichocarpa (Western balsam poplar) (Populus balsamifera subsp. trichocarpa)	GO:0016021	.	.
UniRef90	TRINITY_DN173874_c3_g4	TRINITY_DN173874_c3_g4_i1	g.1886	UniRef90_Q5G1J2	Q5G1J2	82.63	0	596	O	Thiamine thiazole synthase, chloroplastic (Thiazole biosynthetic enzyme)	THI1	Picrorhiza kurrooa	GO:0009570,GO:0005829,GO:0046872,GO:0016491,GO:0006950,GO:0009228,GO:0052837	.	.
UniRef90	TRINITY_DN171322_c1_g1	TRINITY_DN171322_c1_g1_i1	g.1888	UniRef90_K4B550	K4B550	48.54	9e-21	91.3	X	Uncharacterized protein	.	Solanum lycopersicum (Tomato) (Lycopersicon esculentum)	GO:0016021	.	sly:101267460;
UniRef90	TRINITY_DN215735_c4_g24	TRINITY_DN215735_c4_g24_i1	g.1890	UniRef90_M1APG1	M1APG1	82.83	9e-52	177	X	Uncharacterized protein	PGSC0003DMG400010520	Solanum tuberosum (Potato)	GO:0004722	.	.
NR	TRINITY_DN216810_c10_g20	TRINITY_DN216810_c10_g20_i1	g.1891	gi|225443241|ref|XP_002271570.1|	XP_002271570.1	89.13	0	958	X	.	.	.	.	.	.
UniRef90	TRINITY_DN111117_c0_g2	TRINITY_DN111117_c0_g2_i1	g.1893	UniRef90_K7UQ93	K7UQ93	91.43	7e-17	81.6	X	U1 small nuclear ribonucleoprotein C (U1 snRNP C) (U1-C) (U1C)	LOC100192596 ZEAMMB73_580988	Zea mays (Maize)	GO:0030619,GO:0005685,GO:0071004,GO:0000243,GO:0000395,GO:0003729,GO:0000387,GO:0008270	.	.
UniRef90	TRINITY_DN111117_c0_g3	TRINITY_DN111117_c0_g3_i1	g.1894	UniRef90_K7UQ93	K7UQ93	91.43	7e-17	81.6	X	U1 small nuclear ribonucleoprotein C (U1 snRNP C) (U1-C) (U1C)	LOC100192596 ZEAMMB73_580988	Zea mays (Maize)	GO:0030619,GO:0005685,GO:0071004,GO:0000243,GO:0000395,GO:0003729,GO:0000387,GO:0008270	.	.
UniRef90	TRINITY_DN111117_c0_g4	TRINITY_DN111117_c0_g4_i1	g.1895	UniRef90_B9S3X9	B9S3X9	81.32	5e-47	160	X	U1 small nuclear ribonucleoprotein C (U1 snRNP C) (U1-C) (U1C)	RCOM_0556840	Ricinus communis (Castor bean)	GO:0030619,GO:0005685,GO:0071004,GO:0000243,GO:0000395,GO:0003729,GO:0000387,GO:0019013,GO:0008270	K11095;	rcu:RCOM_0556840;
UniRef90	TRINITY_DN111117_c0_g5	TRINITY_DN111117_c0_g5_i1	g.1896	UniRef90_B9S3X9	B9S3X9	81.32	7e-47	160	X	U1 small nuclear ribonucleoprotein C (U1 snRNP C) (U1-C) (U1C)	RCOM_0556840	Ricinus communis (Castor bean)	GO:0030619,GO:0005685,GO:0071004,GO:0000243,GO:0000395,GO:0003729,GO:0000387,GO:0019013,GO:0008270	K11095;	rcu:RCOM_0556840;
NR	TRINITY_DN214601_c4_g30	TRINITY_DN214601_c4_g30_i1	g.1897	gi|1021031839|gb|KZM89623.1|	KZM89623.1	91.92	0	1172	X	.	.	.	.	.	.
UniRef90	TRINITY_DN214601_c4_g30	TRINITY_DN214601_c4_g30_i1	g.1898	UniRef90_T1LRE1	T1LRE1	76.67	2e-23	95.9	X	Uncharacterized protein	.	Triticum urartu (Red wild einkorn) (Crithodium urartu)	.	.	.
UniRef90	TRINITY_DN214601_c4_g31	TRINITY_DN214601_c4_g31_i1	g.1899	UniRef90_E0CQ80	E0CQ80	94.97	3e-99	313	X	Putative uncharacterized protein	VIT_18s0001g14500	Vitis vinifera (Grape)	GO:0005524,GO:0006457,GO:0006950	K09487;	vvi:100267648;
UniRef90	TRINITY_DN214601_c4_g31	TRINITY_DN214601_c4_g31_i1	g.1900	UniRef90_T1LRE1	T1LRE1	75	2e-22	93.2	X	Uncharacterized protein	.	Triticum urartu (Red wild einkorn) (Crithodium urartu)	.	.	.
UniRef90	TRINITY_DN214601_c4_g32	TRINITY_DN214601_c4_g32_i1	g.1901	UniRef90_B9H4Z6	B9H4Z6	94.58	1e-102	323	X	Uncharacterized protein	POPTR_0005s26260g	Populus trichocarpa (Western balsam poplar) (Populus balsamifera subsp. trichocarpa)	GO:0005524,GO:0006457,GO:0006950	K09487;	pop:POPTR_0005s26260g;
UniRef90	TRINITY_DN214774_c1_g3	TRINITY_DN214774_c1_g3_i1	g.1903	UniRef90_F6GWS8	F6GWS8	79.41	0	760	X	Putative uncharacterized protein	VIT_04s0023g02490	Vitis vinifera (Grape)	GO:0008270	.	vvi:100266109;
NR	TRINITY_DN206739_c6_g5	TRINITY_DN206739_c6_g5_i1	g.1906	gi|723684156|ref|XP_010318358.1|	XP_010318358.1	27.78	2e-13	80.9	X	.	.	.	.	.	.
UniRef90	TRINITY_DN192707_c11_g1	TRINITY_DN192707_c11_g1_i1	g.1907	UniRef90_M5WN19	M5WN19	86.77	0	790	X	Uncharacterized protein	PRUPE_ppa003834mg	Prunus persica (Peach) (Amygdalus persica)	GO:0005525,GO:0005509,GO:0032456,GO:0006897,GO:0005768,GO:0042538,GO:0016020,GO:0009506,GO:0051260	K12483;	pper:PRUPE_ppa003834mg;
UniRef90	TRINITY_DN192707_c11_g1	TRINITY_DN192707_c11_g1_i1	g.1908	UniRef90_K4CHH0	K4CHH0	73.95	5e-58	197	X	Uncharacterized protein	.	Solanum lycopersicum (Tomato) (Lycopersicon esculentum)	GO:0005525,GO:0005509	.	.
UniRef90	TRINITY_DN198987_c22_g7	TRINITY_DN198987_c22_g7_i1	g.1909	UniRef90_K4B9C8	K4B9C8	86.32	4e-123	372	X	Uncharacterized protein	.	Solanum lycopersicum (Tomato) (Lycopersicon esculentum)	GO:0006950	.	sly:101255950;
UniRef90	TRINITY_DN174323_c3_g2	TRINITY_DN174323_c3_g2_i1	g.1911	UniRef90_K4CBH6	K4CBH6	64.6	2e-39	137	X	Uncharacterized protein	.	Solanum lycopersicum (Tomato) (Lycopersicon esculentum)	.	.	sly:104648148;
UniRef90	TRINITY_DN215522_c4_g1	TRINITY_DN215522_c4_g1_i1	g.1912	UniRef90_F2Z9R4	F2Z9R4	93.22	1e-73	231	X	NAD kinase	NbNADK1	Nicotiana benthamiana	GO:0019674,GO:0003951,GO:0006741	.	.
UniRef90	TRINITY_DN215522_c4_g1	TRINITY_DN215522_c4_g1_i1	g.1913	UniRef90_K3WHE0	K3WHE0	41.49	1e-09	59.7	X	Uncharacterized protein	PYU1_G004372	Pythium ultimum DAOM BR144	.	.	.
UniRef90	TRINITY_DN216561_c4_g7	TRINITY_DN216561_c4_g7_i1	g.1914	UniRef90_F6HCI0	F6HCI0	76.18	0	807	X	Putative uncharacterized protein	VIT_11s0118g00560	Vitis vinifera (Grape)	GO:0016021	.	vvi:100251745;
UniRef90	TRINITY_DN212897_c1_g1	TRINITY_DN212897_c1_g1_i1	g.1915	UniRef90_K4BFQ6	K4BFQ6	56.52	5e-58	198	X	Uncharacterized protein	.	Solanum lycopersicum (Tomato) (Lycopersicon esculentum)	GO:0005524	.	sly:101250479;
UniRef90	TRINITY_DN205129_c1_g1	TRINITY_DN205129_c1_g1_i1	g.1916	UniRef90_B9SQF7	B9SQF7	37.42	1e-45	167	X	Putative uncharacterized protein	RCOM_0460020	Ricinus communis (Castor bean)	GO:0016021	.	rcu:RCOM_0460020;
UniRef90	TRINITY_DN205002_c1_g1	TRINITY_DN205002_c1_g1_i1	g.1917	UniRef90_D7TQA6	D7TQA6	77.14	0	1185	X	Putative uncharacterized protein	VIT_08s0040g03140	Vitis vinifera (Grape)	GO:0005524,GO:0016021,GO:0005886,GO:0009506,GO:0004674	.	.
UniRef90	TRINITY_DN143819_c1_g1	TRINITY_DN143819_c1_g1_i1	g.1920	UniRef90_M5XN35	M5XN35	72.7	1e-148	438	X	Uncharacterized protein	PRUPE_ppa004224mg	Prunus persica (Peach) (Amygdalus persica)	.	.	pper:PRUPE_ppa004224mg;
NR	TRINITY_DN211607_c4_g1	TRINITY_DN211607_c4_g1_i1	g.1922	gi|747095268|ref|XP_011095502.1|	XP_011095502.1	44.04	1e-40	155	X	.	.	.	.	.	.
NR	TRINITY_DN179612_c1_g1	TRINITY_DN179612_c1_g1_i1	g.1923	gi|1021033358|gb|KZM91142.1|	KZM91142.1	91.07	0	772	X	.	.	.	.	.	.
UniRef90	TRINITY_DN195032_c3_g13	TRINITY_DN195032_c3_g13_i1	g.1924	UniRef90_UPI0002B48D12	UPI0002B48D12	88.39	4e-68	211	X	Uncharacterized protein	Csa_5G198130	Cucumis sativus (Cucumber)	GO:0005840,GO:0003735,GO:0006412	K02917;	csv:101213553;
UniRef90	TRINITY_DN155132_c0_g1	TRINITY_DN155132_c0_g1_i1	g.1925	UniRef90_F6HE22	F6HE22	54.1	5e-14	75.9	X	Putative uncharacterized protein (Fragment)	VIT_05s0020g05060	Vitis vinifera (Grape)	GO:0030244,GO:0016760,GO:0016021	.	.
UniRef90	TRINITY_DN205065_c1_g2	TRINITY_DN205065_c1_g2_i1	g.1926	UniRef90_F6GSZ6	F6GSZ6	57.85	1e-144	440	X	Putative uncharacterized protein	VIT_17s0000g00960	Vitis vinifera (Grape)	GO:0003677	K17046;	vvi:100245819;
UniRef90	TRINITY_DN216556_c7_g8	TRINITY_DN216556_c7_g8_i1	g.1928	UniRef90_B9SMD3	B9SMD3	80.94	6e-169	491	X	Putative uncharacterized protein	RCOM_0512970	Ricinus communis (Castor bean)	GO:0016021	K12385;	rcu:RCOM_0512970;
UniRef90	TRINITY_DN216556_c7_g8	TRINITY_DN216556_c7_g8_i1	g.1929	UniRef90_M1AM78	M1AM78	87.97	2e-87	276	X	Uncharacterized protein	PGSC0003DMG400009984	Solanum tuberosum (Potato)	GO:0016021,GO:0005886,GO:0009506	.	.
UniRef90	TRINITY_DN216556_c7_g9	TRINITY_DN216556_c7_g9_i1	g.1932	UniRef90_D7UDA3	D7UDA3	89.03	0	697	X	Putative uncharacterized protein	VIT_18s0122g01280	Vitis vinifera (Grape)	GO:0016021,GO:0005319,GO:0005886,GO:0009506	.	.
UniRef90	TRINITY_DN169163_c0_g1	TRINITY_DN169163_c0_g1_i1	g.1933	UniRef90_B9RK54	B9RK54	49.08	6e-66	223	X	Putative uncharacterized protein	RCOM_1046590	Ricinus communis (Castor bean)	.	.	rcu:RCOM_1046590;
UniRef90	TRINITY_DN196864_c5_g2	TRINITY_DN196864_c5_g2_i1	g.1934	UniRef90_M5X8F5	M5X8F5	70.52	2e-84	268	X	Phosphoinositide phospholipase C (EC 3.1.4.11)	PRUPE_ppa003223mg	Prunus persica (Peach) (Amygdalus persica)	GO:0005622,GO:0035556,GO:0016042,GO:0004435,GO:0004871	K05857;	pper:PRUPE_ppa003223mg;
UniRef90	TRINITY_DN201385_c1_g3	TRINITY_DN201385_c1_g3_i1	g.1936	UniRef90_K4CXC8	K4CXC8	67.72	0	548	X	Uncharacterized protein	.	Solanum lycopersicum (Tomato) (Lycopersicon esculentum)	GO:0016021	.	sly:101265484;
UniRef90	TRINITY_DN197784_c2_g1	TRINITY_DN197784_c2_g1_i1	g.1937	UniRef90_B9I995	B9I995	47.94	1e-50	178	X	Uncharacterized protein	POPTR_0014s10660g	Populus trichocarpa (Western balsam poplar) (Populus balsamifera subsp. trichocarpa)	.	.	pop:POPTR_0014s10660g;
UniRef90	TRINITY_DN197784_c2_g1	TRINITY_DN197784_c2_g1_i1	g.1938	UniRef90_K4BJC2	K4BJC2	94.69	3e-64	219	X	Uncharacterized protein	.	Solanum lycopersicum (Tomato) (Lycopersicon esculentum)	GO:0071555,GO:0030244,GO:0016760,GO:0016021	.	.
UniRef90	TRINITY_DN201989_c2_g10	TRINITY_DN201989_c2_g10_i1	g.1939	UniRef90_M5XEV5	M5XEV5	86.96	5e-63	207	X	Phosphoribosylformylglycinamidine cyclo-ligase (EC 6.3.3.1)	PRUPE_ppa006639mg	Prunus persica (Peach) (Amygdalus persica)	GO:0006189,GO:0005524,GO:0009570,GO:0005507,GO:0005739,GO:0004641	K01933;	pper:PRUPE_ppa006639mg;
UniRef90	TRINITY_DN180375_c1_g1	TRINITY_DN180375_c1_g1_i1	g.1940	UniRef90_D7T3I2	D7T3I2	61.93	2e-81	259	X	Putative uncharacterized protein	VIT_00s0179g00360	Vitis vinifera (Grape)	.	.	.
UniRef90	TRINITY_DN171446_c1_g1	TRINITY_DN171446_c1_g1_i1	g.1941	UniRef90_B9SYV7	B9SYV7	68.03	1e-108	323	X	Nucleic acid binding protein, putative	RCOM_0042390	Ricinus communis (Castor bean)	GO:0046872	.	rcu:RCOM_0042390;
UniRef90	TRINITY_DN203299_c5_g1	TRINITY_DN203299_c5_g1_i1	g.1944	UniRef90_A9RAB5	A9RAB5	52.36	1e-44	165	X	Putative WRKY1a transcription factor	WRKY1a	Coffea arabica (Arabian coffee)	GO:0043565,GO:0003700	.	.
UniRef90	TRINITY_DN179903_c0_g2	TRINITY_DN179903_c0_g2_i1	g.1945	UniRef90_Q2PHK7	Q2PHK7	84.13	6e-70	230	X	Cyclin B1-4	DcCycB1-4	Daucus carota (Wild carrot)	GO:0005634	.	.
UniRef90	TRINITY_DN177547_c0_g5	TRINITY_DN177547_c0_g5_i1	g.1947	UniRef90_A5BQL3	A5BQL3	44.72	8e-16	79.3	X	Putative uncharacterized protein	VITISV_037831	Vitis vinifera (Grape)	.	.	.
UniRef90	TRINITY_DN177547_c0_g4	TRINITY_DN177547_c0_g4_i1	g.1948	UniRef90_A5BQL3	A5BQL3	42.37	8e-14	73.2	X	Putative uncharacterized protein	VITISV_037831	Vitis vinifera (Grape)	.	.	.
UniRef90	TRINITY_DN201042_c0_g2	TRINITY_DN201042_c0_g2_i1	g.1949	UniRef90_B9HWN9	B9HWN9	62.38	6e-35	135	X	Uncharacterized protein	POPTR_0010s14180g	Populus trichocarpa (Western balsam poplar) (Populus balsamifera subsp. trichocarpa)	GO:0005524,GO:0042626,GO:0016021,GO:0005886	.	pop:POPTR_0010s14180g;
UniRef90	TRINITY_DN217017_c1_g5	TRINITY_DN217017_c1_g5_i1	g.1950	UniRef90_M5VPV2	M5VPV2	78.18	2e-46	169	X	Uncharacterized protein	PRUPE_ppa000526mg	Prunus persica (Peach) (Amygdalus persica)	GO:0046872	.	pper:PRUPE_ppa000526mg;
UniRef90	TRINITY_DN216326_c4_g5	TRINITY_DN216326_c4_g5_i1	g.1951	UniRef90_D5G0H2	D5G0H2	74.38	0	668	X	Ankyrin-like protein	VIT_01s0010g02480	Vitis vinifera (Grape)	.	.	vvi:100242500;
NR	TRINITY_DN216326_c4_g5	TRINITY_DN216326_c4_g5_i1	g.1952	gi|937904563|dbj|BAS79617.1|	BAS79617.1	26.61	9e-08	57.8	X	.	.	.	.	.	.
UniRef90	TRINITY_DN182099_c0_g1	TRINITY_DN182099_c0_g1_i1	g.1954	UniRef90_D7U8T1	D7U8T1	57.58	5e-67	214	X	Putative uncharacterized protein	VIT_08s0032g01210	Vitis vinifera (Grape)	GO:0005634	.	vvi:100245232;
UniRef90	TRINITY_DN202477_c5_g7	TRINITY_DN202477_c5_g7_i1	g.1956	UniRef90_B9HM18	B9HM18	79.9	0	693	X	Uncharacterized protein	POPTR_0008s04700g	Populus trichocarpa (Western balsam poplar) (Populus balsamifera subsp. trichocarpa)	GO:0005829	K18624;	pop:POPTR_0008s04700g;
UniRef90	TRINITY_DN263113_c0_g1	TRINITY_DN263113_c0_g1_i1	g.1957	UniRef90_F6I1S3	F6I1S3	45.39	2e-56	197	X	Putative uncharacterized protein	VIT_15s0107g00380	Vitis vinifera (Grape)	.	.	.
UniRef90	TRINITY_DN200777_c5_g1	TRINITY_DN200777_c5_g1_i1	g.1958	UniRef90_Q76FX1	Q76FX1	79.31	3e-50	169	X	CCAAT-box binding factor HAP5 homolog	C-HAP5B	Daucus carota (Wild carrot)	GO:0005634	.	.
UniRef90	TRINITY_DN200777_c5_g2	TRINITY_DN200777_c5_g2_i1	g.1959	UniRef90_M5WH06	M5WH06	86.79	3e-92	280	X	Uncharacterized protein	PRUPE_ppa009720mg	Prunus persica (Peach) (Amygdalus persica)	GO:0005737,GO:0005634,GO:0045893	K08066;	pper:PRUPE_ppa009720mg;
UniRef90	TRINITY_DN212897_c2_g6	TRINITY_DN212897_c2_g6_i1	g.1960	UniRef90_D7TJ75	D7TJ75	69.65	1e-83	261	X	Putative uncharacterized protein	VIT_08s0007g03250	Vitis vinifera (Grape)	GO:0045454,GO:0009941,GO:0009535,GO:0005737,GO:0009055,GO:0006749,GO:0004364,GO:0015035	.	vvi:100261348;
UniRef90	TRINITY_DN207274_c2_g3	TRINITY_DN207274_c2_g3_i1	g.1961	UniRef90_F6H551	F6H551	83.48	4e-64	209	X	Putative uncharacterized protein	VIT_12s0028g01410	Vitis vinifera (Grape)	GO:0005634,GO:0043565,GO:0003700	.	.
UniRef90	TRINITY_DN207274_c2_g3	TRINITY_DN207274_c2_g3_i1	g.1962	UniRef90_C6TAA0	C6TAA0	43.37	2e-16	78.6	X	Putative uncharacterized protein (Fragment)	.	Glycine max (Soybean) (Glycine hispida)	.	.	.
UniRef90	TRINITY_DN215144_c8_g32	TRINITY_DN215144_c8_g32_i1	g.1963	UniRef90_O81662	O81662	92.31	4e-22	95.1	X	Transcription activator	MADS1	Pimpinella brachycarpa	GO:0003677,GO:0005634,GO:0003700,GO:0006351	.	.
UniRef90	TRINITY_DN206533_c2199_g1	TRINITY_DN206533_c2199_g1_i1	g.1964	UniRef90_M5XC66	M5XC66	90.22	3e-112	342	X	ATP-dependent 6-phosphofructokinase (ATP-PFK) (Phosphofructokinase) (EC 2.7.1.11) (Phosphohexokinase)	PFK PRUPE_ppa003635mg	Prunus persica (Peach) (Amygdalus persica)	GO:0003872,GO:0005524,GO:0005737,GO:0006002,GO:0046872	K00850;	pper:PRUPE_ppa003635mg;
NR	TRINITY_DN191204_c0_g1	TRINITY_DN191204_c0_g1_i1	g.1965	gi|659107083|ref|XP_008453513.1|	XP_008453513.1	50.77	2e-44	168	X	.	.	.	.	.	.
UniRef90	TRINITY_DN204613_c2_g3	TRINITY_DN204613_c2_g3_i1	g.1966	UniRef90_K4CP36	K4CP36	57.6	3e-42	150	X	Uncharacterized protein	.	Solanum lycopersicum (Tomato) (Lycopersicon esculentum)	.	.	sly:101245869;
NR	TRINITY_DN192518_c1_g1	TRINITY_DN192518_c1_g1_i1	g.1967	gi|359484837|ref|XP_003633171.1|	XP_003633171.1	67.39	5e-107	320	X	.	.	.	.	.	.
UniRef90	TRINITY_DN16219_c0_g4	TRINITY_DN16219_c0_g4_i1	g.1968	UniRef90_I1K4F8	I1K4F8	86.6	5e-54	182	X	Uncharacterized protein	GLYMA_05G174700	Glycine max (Soybean) (Glycine hispida)	GO:0016021	.	gmx:100785650;
UniRef90	TRINITY_DN16219_c0_g3	TRINITY_DN16219_c0_g3_i1	g.1969	UniRef90_I1K4F8	I1K4F8	86.6	2e-54	184	X	Uncharacterized protein	GLYMA_05G174700	Glycine max (Soybean) (Glycine hispida)	GO:0016021	.	gmx:100785650;
UniRef90	TRINITY_DN194950_c1_g1	TRINITY_DN194950_c1_g1_i1	g.1970	UniRef90_F6GT81	F6GT81	80.53	0	617	X	Putative uncharacterized protein	VIT_17s0000g06180	Vitis vinifera (Grape)	GO:0009941,GO:0009535,GO:0043565,GO:0003700,GO:0044212	.	.
UniRef90	TRINITY_DN217369_c10_g65	TRINITY_DN217369_c10_g65_i1	g.1971	UniRef90_M1BUV7	M1BUV7	86.93	2e-89	280	X	Uncharacterized protein	PGSC0003DMG400020708	Solanum tuberosum (Potato)	GO:0016021,GO:0005215	.	.
UniRef90	TRINITY_DN156043_c1_g4	TRINITY_DN156043_c1_g4_i1	g.1972	UniRef90_K4BTX6	K4BTX6	57.58	2e-61	208	X	Glycosyltransferase (EC 2.4.1.-)	.	Solanum lycopersicum (Tomato) (Lycopersicon esculentum)	GO:0009813,GO:0052696,GO:0043231,GO:0080043,GO:0080044	.	sly:101259535;
UniRef90	TRINITY_DN156043_c1_g1	TRINITY_DN156043_c1_g1_i1	g.1973	UniRef90_B9IJE5	B9IJE5	61.07	4e-105	323	X	Uncharacterized protein	POPTR_0017s07880g	Populus trichocarpa (Western balsam poplar) (Populus balsamifera subsp. trichocarpa)	GO:0009813,GO:0052696,GO:0043231,GO:0080043,GO:0080044	.	pop:POPTR_0017s07880g;
UniRef90	TRINITY_DN156043_c1_g2	TRINITY_DN156043_c1_g2_i1	g.1974	UniRef90_K4DG37	K4DG37	58.09	8e-171	498	X	Glycosyltransferase (EC 2.4.1.-)	.	Solanum lycopersicum (Tomato) (Lycopersicon esculentum)	GO:0009813,GO:0052696,GO:0043231,GO:0080043,GO:0080044	.	sly:101248655;
UniRef90	TRINITY_DN212405_c9_g1	TRINITY_DN212405_c9_g1_i1	g.1975	UniRef90_B9RNW0	B9RNW0	65.22	3e-121	357	X	Chorismate mutase cm2, putative (EC 5.4.99.5)	RCOM_0920930	Ricinus communis (Castor bean)	GO:0009073,GO:0046417,GO:0004106	K01850;	rcu:RCOM_0920930;
NR	TRINITY_DN190448_c2_g2	TRINITY_DN190448_c2_g2_i1	g.1976	gi|1021032935|gb|KZM90719.1|	KZM90719.1	87.32	3e-127	371	X	.	.	.	.	.	.
UniRef90	TRINITY_DN211991_c3_g9	TRINITY_DN211991_c3_g9_i1	g.1977	UniRef90_F6HZP9	F6HZP9	67.75	2e-144	429	X	Putative uncharacterized protein	VIT_07s0005g04120	Vitis vinifera (Grape)	GO:0003677,GO:0005634,GO:0006355,GO:0006351	.	vvi:100244545;
NR	TRINITY_DN211991_c3_g9	TRINITY_DN211991_c3_g9_i1	g.1979	gi|1021037488|gb|KZM95271.1|	KZM95271.1	36.92	6e-10	63.2	X	.	.	.	.	.	.
NR	TRINITY_DN162223_c1_g2	TRINITY_DN162223_c1_g2_i1	g.1980	gi|1012349532|gb|KYP60722.1|	KYP60722.1	59.26	7e-09	58.5	X	.	.	.	.	.	.
UniRef90	TRINITY_DN162223_c1_g2	TRINITY_DN162223_c1_g2_i1	g.1981	UniRef90_K9UTK3	K9UTK3	66.36	6e-40	145	X	Ethylene-responsive element binding-factor (Uncharacterized protein)	ERF JCGZ_09862	Jatropha curcas (Barbados nut)	GO:0003677,GO:0005634,GO:0003700,GO:0006351	K09286;	jcu:105650459;
NR	TRINITY_DN193297_c0_g1	TRINITY_DN193297_c0_g1_i1	g.1983	gi|1021028521|gb|KZM86306.1|	KZM86306.1	53.52	2e-40	150	O	.	.	.	.	.	.
UniRef90	TRINITY_DN214809_c6_g19	TRINITY_DN214809_c6_g19_i1	g.1984	UniRef90_K4CRM0	K4CRM0	38.46	1e-25	110	X	Uncharacterized protein	.	Solanum lycopersicum (Tomato) (Lycopersicon esculentum)	GO:0008234	.	.
UniRef90	TRINITY_DN214809_c6_g16	TRINITY_DN214809_c6_g16_i1	g.1985	UniRef90_U5DDE2	U5DDE2	36.45	1e-10	67.4	X	Uncharacterized protein (Fragment)	AMTR_s00832p00008210	Amborella trichopoda	GO:0008234	.	.
UniRef90	TRINITY_DN208046_c0_g1	TRINITY_DN208046_c0_g1_i1	g.1986	UniRef90_D7SY95	D7SY95	76.14	0	818	X	Putative uncharacterized protein	VIT_05s0077g01770	Vitis vinifera (Grape)	GO:0003729,GO:0005730,GO:0006417	K14844;	vvi:100255113;
UniRef90	TRINITY_DN216795_c4_g2	TRINITY_DN216795_c4_g2_i1	g.1988	UniRef90_K4CNS6	K4CNS6	83.96	0	996	X	Elongation factor G, chloroplastic (cEF-G)	.	Solanum lycopersicum (Tomato) (Lycopersicon esculentum)	GO:0005525,GO:0003924,GO:0009507,GO:0005622,GO:0032790,GO:0003746	K02355;	sly:101245683;
UniRef90	TRINITY_DN216795_c4_g2	TRINITY_DN216795_c4_g2_i1	g.1989	UniRef90_Q56XA2	Q56XA2	94.44	4e-132	388	X	Elongation factor G	At1g62750	Arabidopsis thaliana (Mouse-ear cress)	GO:0005525,GO:0003746	.	.
UniRef90	TRINITY_DN216795_c4_g2	TRINITY_DN216795_c4_g2_i1	g.1990	UniRef90_L8UJV1	L8UJV1	58.75	2e-17	80.9	X	Deleted.	.	.	.	.	.
NR	TRINITY_DN210976_c3_g24	TRINITY_DN210976_c3_g24_i1	g.1991	gi|703062706|ref|XP_010086786.1|	XP_010086786.1	72.06	1e-11	68.2	X	.	.	.	.	.	.
UniRef90	TRINITY_DN113791_c0_g2	TRINITY_DN113791_c0_g2_i1	g.1992	UniRef90_A5BDT9	A5BDT9	84.35	1e-58	195	X	Putative uncharacterized protein	VITISV_006762	Vitis vinifera (Grape)	GO:0003677,GO:0005634,GO:0006355,GO:0006351	.	.
UniRef90	TRINITY_DN113791_c0_g1	TRINITY_DN113791_c0_g1_i1	g.1993	UniRef90_A5BDT9	A5BDT9	83.48	1e-57	192	X	Putative uncharacterized protein	VITISV_006762	Vitis vinifera (Grape)	GO:0003677,GO:0005634,GO:0006355,GO:0006351	.	.
UniRef90	TRINITY_DN199015_c8_g2	TRINITY_DN199015_c8_g2_i1	g.1994	UniRef90_K4B9Q9	K4B9Q9	93.33	6e-166	469	X	Derlin	.	Solanum lycopersicum (Tomato) (Lycopersicon esculentum)	GO:0005789,GO:0016021	K13989;	sly:101256736;
UniRef90	TRINITY_DN216896_c38_g1	TRINITY_DN216896_c38_g1_i1	g.1995	UniRef90_K4C2G9	K4C2G9	73.86	1e-120	360	X	Uncharacterized protein	.	Solanum lycopersicum (Tomato) (Lycopersicon esculentum)	GO:0003676,GO:0000166,GO:0008270	.	.
UniRef90	TRINITY_DN135063_c0_g1	TRINITY_DN135063_c0_g1_i1	g.1997	UniRef90_B9SPX0	B9SPX0	69.35	7e-47	168	X	Sugar transporter, putative	RCOM_1101840	Ricinus communis (Castor bean)	GO:0008643,GO:0016021,GO:0022857	.	rcu:RCOM_1101840;
UniRef90	TRINITY_DN217318_c8_g18	TRINITY_DN217318_c8_g18_i1	g.1998	UniRef90_K4C7E3	K4C7E3	43.94	7e-26	107	X	Uncharacterized protein	.	Solanum lycopersicum (Tomato) (Lycopersicon esculentum)	.	.	sly:101253696;
UniRef90	TRINITY_DN217318_c8_g10	TRINITY_DN217318_c8_g10_i1	g.1999	UniRef90_B9SFT6	B9SFT6	50.74	5e-39	147	X	ATP binding protein, putative	RCOM_0723030	Ricinus communis (Castor bean)	GO:0043531,GO:0006952,GO:0007165	.	rcu:RCOM_0723030;
NR	TRINITY_DN197010_c1_g1	TRINITY_DN197010_c1_g1_i1	g.2003	gi|1021029851|gb|KZM87636.1|	KZM87636.1	35.37	1e-08	62	X	.	.	.	.	.	.
UniRef90	TRINITY_DN210106_c5_g21	TRINITY_DN210106_c5_g21_i1	g.2004	UniRef90_B9GMD6	B9GMD6	83.91	5e-40	151	X	Uncharacterized protein	POPTR_0001s14660g	Populus trichocarpa (Western balsam poplar) (Populus balsamifera subsp. trichocarpa)	GO:0005524,GO:0042626,GO:0016021,GO:0005886	.	pop:POPTR_0001s14660g;
UniRef90	TRINITY_DN134023_c1_g1	TRINITY_DN134023_c1_g1_i1	g.2006	UniRef90_F6H5T9	F6H5T9	90.91	2e-69	224	X	Putative uncharacterized protein	VIT_14s0108g00870	Vitis vinifera (Grape)	GO:0030060,GO:0005975,GO:0006108	.	.
UniRef90	TRINITY_DN134023_c1_g4	TRINITY_DN134023_c1_g4_i1	g.2007	UniRef90_F6H5T9	F6H5T9	90.08	4e-69	224	X	Putative uncharacterized protein	VIT_14s0108g00870	Vitis vinifera (Grape)	GO:0030060,GO:0005975,GO:0006108	.	.
UniRef90	TRINITY_DN167137_c0_g2	TRINITY_DN167137_c0_g2_i1	g.2008	UniRef90_I1NA44	I1NA44	62.89	1e-30	119	X	Uncharacterized protein	GLYMA_19G177500	Glycine max (Soybean) (Glycine hispida)	GO:0005524,GO:0004017	K00939;	gmx:102666238;
UniRef90	TRINITY_DN174195_c1_g1	TRINITY_DN174195_c1_g1_i1	g.2009	UniRef90_M1AQU3	M1AQU3	75.23	7e-52	171	X	Uncharacterized protein	PGSC0003DMG400010880	Solanum tuberosum (Potato)	GO:0016021,GO:0055085	.	.
UniRef90	TRINITY_DN190853_c1_g1	TRINITY_DN190853_c1_g1_i1	g.2010	UniRef90_K4BE16	K4BE16	47.92	1e-36	134	X	Uncharacterized protein	.	Solanum lycopersicum (Tomato) (Lycopersicon esculentum)	GO:0004112,GO:0016021	.	sly:101246022;
UniRef90	TRINITY_DN179637_c0_g1	TRINITY_DN179637_c0_g1_i1	g.2011	UniRef90_M0SI74	M0SI74	63.49	9e-16	79.3	X	Uncharacterized protein	.	Musa acuminata subsp. malaccensis (Wild banana) (Musa malaccensis)	GO:0019172,GO:0016798	K18881;	mus:103978686;
UniRef90	TRINITY_DN204744_c2_g2	TRINITY_DN204744_c2_g2_i1	g.2012	UniRef90_R4HZ96	R4HZ96	83.08	2e-77	239	X	Beta-carotene isomerase D27 (Dwarf 27) (Uncharacterized protein)	MTR_1g471050	Medicago truncatula (Barrel medic) (Medicago tribuloides)	GO:0016853	K17911;	mtr:MTR_1g471050;
UniRef90	TRINITY_DN213884_c4_g6	TRINITY_DN213884_c4_g6_i1	g.2013	UniRef90_F6HVK5	F6HVK5	84.76	1e-118	361	X	Putative uncharacterized protein	VIT_14s0081g00240	Vitis vinifera (Grape)	GO:0006189,GO:0005524,GO:0046084,GO:0046872,GO:0004638,GO:0004639	K11808;	vvi:100250122;
UniRef90	TRINITY_DN211293_c3_g2	TRINITY_DN211293_c3_g2_i1	g.2015	UniRef90_M5Y3P4	M5Y3P4	96.27	5e-83	268	X	Uncharacterized protein	PRUPE_ppa002039mg	Prunus persica (Peach) (Amygdalus persica)	GO:0070772,GO:0043550	K15305;	pper:PRUPE_ppa002039mg;
UniRef90	TRINITY_DN197004_c3_g11	TRINITY_DN197004_c3_g11_i1	g.2016	UniRef90_B9S3I1	B9S3I1	68.98	0	532	X	Eukaryotic translation initiation factor 2c, putative	RCOM_1161560	Ricinus communis (Castor bean)	GO:0003743	K11593;	rcu:RCOM_1161560;
UniRef90	TRINITY_DN211293_c3_g7	TRINITY_DN211293_c3_g7_i1	g.2021	UniRef90_S8C5E9	S8C5E9	97.12	2e-90	273	X	Uncharacterized protein (Fragment)	M569_12844	Genlisea aurea	GO:0070772,GO:0043550	.	.
UniRef90	TRINITY_DN193183_c4_g1	TRINITY_DN193183_c4_g1_i1	g.2022	UniRef90_M5XGJ9	M5XGJ9	84.24	1e-121	355	X	Uncharacterized protein	PRUPE_ppa010837mg	Prunus persica (Peach) (Amygdalus persica)	GO:0005886	.	pper:PRUPE_ppa010837mg;
UniRef90	TRINITY_DN309790_c0_g1	TRINITY_DN309790_c0_g1_i1	g.2023	UniRef90_M1BNE4	M1BNE4	32	1e-13	74.7	X	Uncharacterized protein	PGSC0003DMG400019127	Solanum tuberosum (Potato)	GO:0003676	.	.
NR	TRINITY_DN212583_c9_g36	TRINITY_DN212583_c9_g36_i1	g.2024	gi|921130886|ref|XP_013439978.1|	XP_013439978.1	56.52	2e-07	58.2	X	.	.	.	.	.	.
NR	TRINITY_DN212583_c9_g36	TRINITY_DN212583_c9_g36_i1	g.2025	gi|734553071|gb|KHN80492.1|	KHN80492.1	36.59	1e-07	56.2	X	.	.	.	.	.	.
UniRef90	TRINITY_DN199541_c0_g1	TRINITY_DN199541_c0_g1_i1	g.2026	UniRef90_K4BYE9	K4BYE9	65.12	9e-89	271	X	Uncharacterized protein	.	Solanum lycopersicum (Tomato) (Lycopersicon esculentum)	GO:0003677	K09422;	sly:101256283;
UniRef90	TRINITY_DN211039_c1_g1	TRINITY_DN211039_c1_g1_i1	g.2027	UniRef90_F6HUU7	F6HUU7	72.9	0	806	X	Putative uncharacterized protein	VIT_14s0066g00460	Vitis vinifera (Grape)	GO:0005524,GO:0005737,GO:0035556,GO:0005634,GO:0005886,GO:0004674	.	.
UniRef90	TRINITY_DN213448_c2_g23	TRINITY_DN213448_c2_g23_i1	g.2028	UniRef90_UPI0002B4BDA7	UPI0002B4BDA7	86.98	3e-88	270	X	Uncharacterized protein	Csa_1G595810	Cucumis sativus (Cucumber)	GO:0005622,GO:0007034	K12191;	csv:101205975;
UniRef90	TRINITY_DN193241_c3_g2	TRINITY_DN193241_c3_g2_i1	g.2029	UniRef90_M5W438	M5W438	56.12	1e-61	205	X	Uncharacterized protein	PRUPE_ppa008130mg	Prunus persica (Peach) (Amygdalus persica)	.	.	pper:PRUPE_ppa008130mg;
UniRef90	TRINITY_DN212995_c3_g6	TRINITY_DN212995_c3_g6_i1	g.2030	UniRef90_F6HM90	F6HM90	83.93	2e-132	402	X	Putative uncharacterized protein	VIT_10s0003g01150	Vitis vinifera (Grape)	GO:0019778,GO:0019779,GO:0006501,GO:0006995,GO:0005829,GO:0044805,GO:0010150,GO:0016236,GO:0000422,GO:0034727,GO:0030163,GO:0032446	.	.
UniRef90	TRINITY_DN212995_c3_g2	TRINITY_DN212995_c3_g2_i1	g.2031	UniRef90_F6HM90	F6HM90	83.82	2e-120	370	X	Putative uncharacterized protein	VIT_10s0003g01150	Vitis vinifera (Grape)	GO:0019778,GO:0019779,GO:0006501,GO:0006995,GO:0005829,GO:0044805,GO:0010150,GO:0016236,GO:0000422,GO:0034727,GO:0030163,GO:0032446	.	.
UniRef90	TRINITY_DN209877_c1_g6	TRINITY_DN209877_c1_g6_i1	g.2032	UniRef90_B9SGK1	B9SGK1	33.77	9e-55	198	X	Putative uncharacterized protein	RCOM_0553590	Ricinus communis (Castor bean)	.	.	rcu:RCOM_0553590;
UniRef90	TRINITY_DN154708_c0_g1	TRINITY_DN154708_c0_g1_i1	g.2033	UniRef90_F6HB26	F6HB26	79.66	9e-58	195	X	Putative uncharacterized protein	VIT_05s0094g00800	Vitis vinifera (Grape)	.	K12857;	vvi:100267975;
UniRef90	TRINITY_DN154708_c0_g1	TRINITY_DN154708_c0_g1_i1	g.2034	UniRef90_A5AG24	A5AG24	89.17	4e-70	223	X	Putative uncharacterized protein	VITISV_034676	Vitis vinifera (Grape)	.	.	.
UniRef90	TRINITY_DN201850_c1_g3	TRINITY_DN201850_c1_g3_i1	g.2035	UniRef90_D7T6Q6	D7T6Q6	77.97	2e-132	390	X	Putative uncharacterized protein	VIT_05s0020g02600	Vitis vinifera (Grape)	GO:0015194,GO:0016021	.	vvi:100258051;
NR	TRINITY_DN201850_c1_g3	TRINITY_DN201850_c1_g3_i1	g.2036	gi|1021051984|gb|KZN09762.1|	KZN09762.1	88.14	4e-108	328	X	.	.	.	.	.	.
UniRef90	TRINITY_DN217055_c10_g25	TRINITY_DN217055_c10_g25_i1	g.2037	UniRef90_I1IEP4	I1IEP4	45.59	2e-70	241	X	Uncharacterized protein	.	Brachypodium distachyon (Purple false brome) (Trachynia distachya)	GO:0000977,GO:0005634,GO:0006357,GO:0003700	.	.
UniRef90	TRINITY_DN187691_c1_g2	TRINITY_DN187691_c1_g2_i1	g.2038	UniRef90_Q5D1M2	Q5D1M2	85.2	0	635	X	Class III HD-Zip protein 5 (Homeobox-leucine zipper family protein)	HB5 POPTR_0001s18930g	Populus trichocarpa (Western balsam poplar) (Populus balsamifera subsp. trichocarpa)	GO:0003677,GO:0008289,GO:0005634	K09338;	pop:POPTR_0001s18930g;
UniRef90	TRINITY_DN203257_c4_g1	TRINITY_DN203257_c4_g1_i1	g.2039	UniRef90_K4CAH6	K4CAH6	69.14	1e-126	378	X	Uncharacterized protein	.	Solanum lycopersicum (Tomato) (Lycopersicon esculentum)	GO:0005524,GO:0004672	.	sly:101253697;
UniRef90	TRINITY_DN203257_c4_g1	TRINITY_DN203257_c4_g1_i1	g.2040	UniRef90_K4CAH6	K4CAH6	86.18	7e-91	281	X	Uncharacterized protein	.	Solanum lycopersicum (Tomato) (Lycopersicon esculentum)	GO:0005524,GO:0004672	.	sly:101253697;
UniRef90	TRINITY_DN203896_c1_g3	TRINITY_DN203896_c1_g3_i1	g.2041	UniRef90_F6HZ76	F6HZ76	70.54	0	750	X	Putative uncharacterized protein	VIT_07s0005g00970	Vitis vinifera (Grape)	.	.	.
UniRef90	TRINITY_DN209068_c4_g1	TRINITY_DN209068_c4_g1_i1	g.2044	UniRef90_A5AEL2	A5AEL2	56.46	4e-66	230	X	Putative uncharacterized protein	VITISV_035038	Vitis vinifera (Grape)	GO:0008270	.	.
UniRef90	TRINITY_DN197064_c2_g3	TRINITY_DN197064_c2_g3_i1	g.2045	UniRef90_B9I5B2	B9I5B2	65	3e-36	137	X	Uncharacterized protein	POPTR_0012s02150g	Populus trichocarpa (Western balsam poplar) (Populus balsamifera subsp. trichocarpa)	GO:0004144,GO:0047196,GO:0005886,GO:0019432	.	pop:POPTR_0012s02150g;
UniRef90	TRINITY_DN197064_c2_g2	TRINITY_DN197064_c2_g2_i1	g.2046	UniRef90_B9I5B2	B9I5B2	64.52	7e-48	171	X	Uncharacterized protein	POPTR_0012s02150g	Populus trichocarpa (Western balsam poplar) (Populus balsamifera subsp. trichocarpa)	GO:0004144,GO:0047196,GO:0005886,GO:0019432	.	pop:POPTR_0012s02150g;
UniRef90	TRINITY_DN197064_c2_g1	TRINITY_DN197064_c2_g1_i1	g.2047	UniRef90_E0CVH5	E0CVH5	59.38	4e-151	446	X	Putative uncharacterized protein	VIT_16s0098g00380	Vitis vinifera (Grape)	GO:0004144,GO:0016021,GO:0047196,GO:0005886,GO:0019432	.	.
UniRef90	TRINITY_DN197064_c2_g4	TRINITY_DN197064_c2_g4_i1	g.2049	UniRef90_B9I5B2	B9I5B2	64.52	3e-48	171	X	Uncharacterized protein	POPTR_0012s02150g	Populus trichocarpa (Western balsam poplar) (Populus balsamifera subsp. trichocarpa)	GO:0004144,GO:0047196,GO:0005886,GO:0019432	.	pop:POPTR_0012s02150g;
UniRef90	TRINITY_DN174875_c1_g1	TRINITY_DN174875_c1_g1_i1	g.2050	UniRef90_M1ANQ5	M1ANQ5	67.34	1e-80	254	X	Uncharacterized protein	PGSC0003DMG400010342	Solanum tuberosum (Potato)	GO:0005634,GO:0031347,GO:0004842,GO:0008270	K19042;	sot:102579383;
UniRef90	TRINITY_DN193058_c3_g5	TRINITY_DN193058_c3_g5_i1	g.2051	UniRef90_B9H5I4	B9H5I4	83.51	8e-53	180	X	Uncharacterized protein	POPTR_0005s27340g	Populus trichocarpa (Western balsam poplar) (Populus balsamifera subsp. trichocarpa)	GO:0005524,GO:0004674	.	pop:POPTR_0005s27340g;
UniRef90	TRINITY_DN193058_c3_g6	TRINITY_DN193058_c3_g6_i1	g.2052	UniRef90_S8CAS4	S8CAS4	84.71	4e-45	159	X	Uncharacterized protein (Fragment)	M569_10762	Genlisea aurea	GO:0005524,GO:0004674	.	.
UniRef90	TRINITY_DN197256_c3_g2	TRINITY_DN197256_c3_g2_i1	g.2053	UniRef90_M1CWZ5	M1CWZ5	57.26	6e-41	154	X	Uncharacterized protein	PGSC0003DMG400029771	Solanum tuberosum (Potato)	.	.	.
UniRef90	TRINITY_DN186999_c1_g1	TRINITY_DN186999_c1_g1_i1	g.2054	UniRef90_D7SYH1	D7SYH1	67.58	6e-175	525	X	Putative uncharacterized protein	VIT_05s0077g00470	Vitis vinifera (Grape)	GO:0005737,GO:0016874,GO:0005634,GO:0042787,GO:0004842	K10589;	vvi:100243032;
UniRef90	TRINITY_DN198132_c6_g15	TRINITY_DN198132_c6_g15_i1	g.2057	UniRef90_D7TKC4	D7TKC4	61.29	3e-41	150	X	Putative uncharacterized protein	VIT_10s0003g04070	Vitis vinifera (Grape)	.	.	.
UniRef90	TRINITY_DN203602_c7_g1	TRINITY_DN203602_c7_g1_i1	g.2058	UniRef90_A5BIA1	A5BIA1	94.65	4e-123	356	X	Putative uncharacterized protein	VIT_14s0060g01930 VITISV_022459	Vitis vinifera (Grape)	GO:0003723,GO:0022625,GO:0003735,GO:0006412	K02883;	vvi:104881363;
UniRef90	TRINITY_DN215973_c2_g14	TRINITY_DN215973_c2_g14_i1	g.2059	UniRef90_K4BCH4	K4BCH4	64.66	2e-162	476	X	Uncharacterized protein	.	Solanum lycopersicum (Tomato) (Lycopersicon esculentum)	GO:0008139,GO:0005643,GO:0005487,GO:0006606	K14307;	sly:101255050;
UniRef90	TRINITY_DN175016_c0_g1	TRINITY_DN175016_c0_g1_i1	g.2062	UniRef90_F6H6X6	F6H6X6	42.39	3e-07	53.5	X	Putative uncharacterized protein	VIT_05s0077g01910	Vitis vinifera (Grape)	.	.	.
UniRef90	TRINITY_DN208857_c5_g5	TRINITY_DN208857_c5_g5_i1	g.2064	UniRef90_K4C3V7	K4C3V7	68.67	1e-73	238	X	Diacylglycerol kinase (DAG kinase) (EC 2.7.1.107)	.	Solanum lycopersicum (Tomato) (Lycopersicon esculentum)	GO:0005524,GO:0004143,GO:0007205	K00901;	sly:101262422;
UniRef90	TRINITY_DN215430_c2_g10	TRINITY_DN215430_c2_g10_i1	g.2065	UniRef90_B9SBY6	B9SBY6	83.24	4e-108	318	X	Apolipoprotein d, putative	RCOM_0700620	Ricinus communis (Castor bean)	GO:0005215	K03098;	rcu:RCOM_0700620;
UniRef90	TRINITY_DN215430_c2_g10	TRINITY_DN215430_c2_g10_i1	g.2066	UniRef90_B9IMG6	B9IMG6	92.73	2e-112	328	X	Putative SNARE family protein	POPTR_0018s11900g	Populus trichocarpa (Western balsam poplar) (Populus balsamifera subsp. trichocarpa)	GO:0005484,GO:0000149,GO:0031201,GO:0006887,GO:0016021,GO:0006906	K08516;	pop:POPTR_0018s11900g;
UniRef90	TRINITY_DN217047_c11_g2	TRINITY_DN217047_c11_g2_i1	g.2067	UniRef90_B8AHG0	B8AHG0	77.78	2e-20	91.3	X	Putative uncharacterized protein	OsI_05744	Oryza sativa subsp. indica (Rice)	GO:0006281,GO:0003682,GO:0008280,GO:0007064	.	.
UniRef90	TRINITY_DN158909_c1_g1	TRINITY_DN158909_c1_g1_i1	g.2068	UniRef90_D7T7R3	D7T7R3	85.25	1e-108	321	X	ER lumen protein-retaining receptor	VIT_16s0039g02210	Vitis vinifera (Grape)	GO:0046923,GO:0005789,GO:0016021,GO:0006621,GO:0015031	K10949;	vvi:100259733;
UniRef90	TRINITY_DN194823_c3_g1	TRINITY_DN194823_c3_g1_i1	g.2069	UniRef90_B9RV89	B9RV89	89.9	5e-55	179	X	Adenine phosphoribosyltransferase, putative (EC 2.4.2.7)	RCOM_0901050	Ricinus communis (Castor bean)	GO:0003999,GO:0006168,GO:0005737,GO:0009116	K00759;	rcu:RCOM_0901050;
UniRef90	TRINITY_DN194823_c3_g1	TRINITY_DN194823_c3_g1_i1	g.2070	UniRef90_B9RV89	B9RV89	86.36	7e-47	158	X	Adenine phosphoribosyltransferase, putative (EC 2.4.2.7)	RCOM_0901050	Ricinus communis (Castor bean)	GO:0003999,GO:0006168,GO:0005737,GO:0009116	K00759;	rcu:RCOM_0901050;
NR	TRINITY_DN119460_c0_g1	TRINITY_DN119460_c0_g1_i1	g.2071	gi|1021052095|gb|KZN09873.1|	KZN09873.1	96.06	2e-75	244	X	.	.	.	.	.	.
UniRef90	TRINITY_DN212948_c9_g115	TRINITY_DN212948_c9_g115_i1	g.2072	UniRef90_Q9ATF5	Q9ATF5	92.63	9e-60	191	X	60S ribosomal protein L18a	RPL18A	Castanea sativa (Sweet chestnut)	GO:0005840,GO:0003735,GO:0006412	.	.
UniRef90	TRINITY_DN217251_c8_g1	TRINITY_DN217251_c8_g1_i1	g.2074	UniRef90_D7TP35	D7TP35	82.76	8e-64	200	X	Putative uncharacterized protein	VIT_07s0104g01380	Vitis vinifera (Grape)	.	.	vvi:100242612;
UniRef90	TRINITY_DN198667_c1_g3	TRINITY_DN198667_c1_g3_i1	g.2075	UniRef90_K4C1T3	K4C1T3	61.17	2e-156	458	X	Uncharacterized protein	.	Solanum lycopersicum (Tomato) (Lycopersicon esculentum)	GO:0009738,GO:0046872,GO:0005634,GO:0004722,GO:0010440	.	sly:101258862;
UniRef90	TRINITY_DN204154_c7_g1	TRINITY_DN204154_c7_g1_i1	g.2076	UniRef90_E0CV89	E0CV89	68.14	0	813	X	Putative uncharacterized protein	VIT_16s0098g01320	Vitis vinifera (Grape)	GO:0004842	.	vvi:100253690;
UniRef90	TRINITY_DN217428_c14_g24	TRINITY_DN217428_c14_g24_i1	g.2078	UniRef90_S4SA24	S4SA24	50	8e-27	108	X	NBS protein (Fragment)	NBS6	Fragaria vesca (Woodland strawberry) (Potentilla vesca)	.	.	.
UniRef90	TRINITY_DN217428_c14_g21	TRINITY_DN217428_c14_g21_i1	g.2079	UniRef90_M5WM39	M5WM39	59.05	3e-32	128	X	Uncharacterized protein (Fragment)	PRUPE_ppa023688mg	Prunus persica (Peach) (Amygdalus persica)	GO:0043531,GO:0007165	.	pper:PRUPE_ppa023688mg;
UniRef90	TRINITY_DN211811_c2_g1	TRINITY_DN211811_c2_g1_i1	g.2080	UniRef90_F6GXZ1	F6GXZ1	45.82	4e-44	165	X	Putative uncharacterized protein	VIT_08s0058g00880	Vitis vinifera (Grape)	GO:0005622,GO:0006886	.	vvi:100267076;
UniRef90	TRINITY_DN212947_c3_g10	TRINITY_DN212947_c3_g10_i1	g.2081	UniRef90_D7SKR3	D7SKR3	30.45	1e-18	94.4	X	Putative uncharacterized protein	VIT_06s0004g03580	Vitis vinifera (Grape)	GO:0030014,GO:0003723,GO:0000166,GO:0004842,GO:0008270	.	.
UniRef90	TRINITY_DN216232_c4_g2	TRINITY_DN216232_c4_g2_i1	g.2082	UniRef90_F6HLP0	F6HLP0	72.27	8e-86	264	O	Putative uncharacterized protein	VIT_08s0007g05790	Vitis vinifera (Grape)	GO:0005509	K13448;	vvi:100264151;
UniRef90	TRINITY_DN210529_c1_g2	TRINITY_DN210529_c1_g2_i1	g.2084	UniRef90_M1BXZ3	M1BXZ3	77.86	6e-69	227	X	Uncharacterized protein	PGSC0003DMG400021539	Solanum tuberosum (Potato)	GO:0016021,GO:0005215	K12347;	sot:102578842;
NR	TRINITY_DN214751_c3_g11	TRINITY_DN214751_c3_g11_i1	g.2086	gi|1021031626|gb|KZM89410.1|	KZM89410.1	91.8	2e-26	111	X	.	.	.	.	.	.
UniRef90	TRINITY_DN206271_c7_g2	TRINITY_DN206271_c7_g2_i1	g.2088	UniRef90_M1BSL2	M1BSL2	74.73	2e-153	440	X	Uncharacterized protein	PGSC0003DMG400020175	Solanum tuberosum (Potato)	GO:0004842	K09561;	sot:102589792;
UniRef90	TRINITY_DN214444_c6_g3	TRINITY_DN214444_c6_g3_i1	g.2090	UniRef90_D7TBJ5	D7TBJ5	74.26	8e-59	188	X	Putative uncharacterized protein	VIT_11s0016g03470	Vitis vinifera (Grape)	GO:0016021	.	vvi:100242209;
UniRef90	TRINITY_DN211383_c6_g9	TRINITY_DN211383_c6_g9_i1	g.2092	UniRef90_K4BVT1	K4BVT1	67.5	6e-101	322	X	Uncharacterized protein	.	Solanum lycopersicum (Tomato) (Lycopersicon esculentum)	GO:0006820,GO:0016021,GO:0008381,GO:0005886	.	sly:101251284;
UniRef90	TRINITY_DN208052_c7_g4	TRINITY_DN208052_c7_g4_i1	g.2094	UniRef90_F6HW67	F6HW67	72.2	2e-94	285	O	Putative uncharacterized protein	VIT_17s0119g00110	Vitis vinifera (Grape)	.	.	vvi:100264685;
UniRef90	TRINITY_DN215221_c4_g9	TRINITY_DN215221_c4_g9_i1	g.2095	UniRef90_F6I5L5	F6I5L5	73.85	1e-61	211	X	Putative uncharacterized protein	VIT_14s0171g00380	Vitis vinifera (Grape)	.	.	vvi:100261067;
UniRef90	TRINITY_DN215221_c4_g8	TRINITY_DN215221_c4_g8_i1	g.2096	UniRef90_B9IF67	B9IF67	54.4	7e-33	128	X	Uncharacterized protein	POPTR_0015s10380g	Populus trichocarpa (Western balsam poplar) (Populus balsamifera subsp. trichocarpa)	.	.	pop:POPTR_0015s10380g;
UniRef90	TRINITY_DN215221_c4_g4	TRINITY_DN215221_c4_g4_i1	g.2097	UniRef90_M1BST9	M1BST9	81.02	1e-53	189	X	Uncharacterized protein	PGSC0003DMG400020226	Solanum tuberosum (Potato)	.	.	sot:102597253;
NR	TRINITY_DN213886_c2_g8	TRINITY_DN213886_c2_g8_i1	g.2098	gi|658035111|ref|XP_008353077.1|	XP_008353077.1	83.39	1e-160	481	X	.	.	.	.	.	.
UniRef90	TRINITY_DN182948_c0_g1	TRINITY_DN182948_c0_g1_i1	g.2099	UniRef90_B9S113	B9S113	79	2e-123	360	X	Calcyclin-binding protein, putative	RCOM_0632630	Ricinus communis (Castor bean)	.	K04507;	rcu:RCOM_0632630;
UniRef90	TRINITY_DN204065_c8_g2	TRINITY_DN204065_c8_g2_i1	g.2101	UniRef90_F6HTC8	F6HTC8	74.33	3e-89	273	X	Putative uncharacterized protein	VIT_02s0012g00560	Vitis vinifera (Grape)	GO:0005794,GO:0016021,GO:0009705,GO:0009506,GO:0046786	.	vvi:100245417;
UniRef90	TRINITY_DN204065_c8_g5	TRINITY_DN204065_c8_g5_i1	g.2102	UniRef90_F6HTC8	F6HTC8	76.24	2e-147	425	X	Putative uncharacterized protein	VIT_02s0012g00560	Vitis vinifera (Grape)	GO:0005794,GO:0016021,GO:0009705,GO:0009506,GO:0046786	.	vvi:100245417;
UniRef90	TRINITY_DN204065_c8_g4	TRINITY_DN204065_c8_g4_i1	g.2103	UniRef90_I3SIX7	I3SIX7	77.48	1e-56	187	X	Uncharacterized protein	.	Lotus japonicus (Lotus corniculatus var. japonicus)	GO:0016021	.	.
UniRef90	TRINITY_DN214865_c5_g2	TRINITY_DN214865_c5_g2_i1	g.2104	UniRef90_A5C6A6	A5C6A6	48.84	0	785	X	Putative uncharacterized protein	VITISV_042892	Vitis vinifera (Grape)	.	.	.
UniRef90	TRINITY_DN206052_c6_g1	TRINITY_DN206052_c6_g1_i1	g.2105	UniRef90_A5C2V2	A5C2V2	70.1	6e-96	302	X	Putative uncharacterized protein	VITISV_034891	Vitis vinifera (Grape)	GO:0003723,GO:0009982,GO:0001522	.	.
UniRef90	TRINITY_DN206052_c6_g1	TRINITY_DN206052_c6_g1_i1	g.2106	UniRef90_B9RVG5	B9RVG5	70.59	1e-17	85.1	X	Pseudouridylate synthase, putative	RCOM_1135680	Ricinus communis (Castor bean)	GO:0003723,GO:0009982,GO:0001522	K06173;	rcu:RCOM_1135680;
UniRef90	TRINITY_DN211003_c4_g1	TRINITY_DN211003_c4_g1_i1	g.2107	UniRef90_I3SVM0	I3SVM0	78.7	9e-53	179	X	Uncharacterized protein	.	Lotus japonicus (Lotus corniculatus var. japonicus)	GO:0016021,GO:0004576,GO:0006486	.	.
UniRef90	TRINITY_DN186220_c0_g1	TRINITY_DN186220_c0_g1_i1	g.2108	UniRef90_M5VGR0	M5VGR0	70.04	3e-122	360	X	Uncharacterized protein	PRUPE_ppa018623mg	Prunus persica (Peach) (Amygdalus persica)	.	.	pper:PRUPE_ppa018623mg;
UniRef90	TRINITY_DN213888_c3_g3	TRINITY_DN213888_c3_g3_i1	g.2111	UniRef90_F6HH14	F6HH14	64.51	0	911	X	Putative uncharacterized protein	VIT_11s0016g03700	Vitis vinifera (Grape)	.	.	.
UniRef90	TRINITY_DN208764_c2_g2	TRINITY_DN208764_c2_g2_i1	g.2112	UniRef90_M5WZ26	M5WZ26	75.06	0	664	X	Uncharacterized protein	PRUPE_ppa006182mg	Prunus persica (Peach) (Amygdalus persica)	GO:0005524,GO:0016021,GO:0004672	.	pper:PRUPE_ppa006182mg;
UniRef90	TRINITY_DN197111_c3_g2	TRINITY_DN197111_c3_g2_i1	g.2113	UniRef90_D7T5C3	D7T5C3	87.5	9e-40	141	X	Putative uncharacterized protein	VIT_00s0211g00160	Vitis vinifera (Grape)	GO:0016740	K00600;	vvi:100854244;
UniRef90	TRINITY_DN212063_c3_g7	TRINITY_DN212063_c3_g7_i1	g.2114	UniRef90_K4BT59	K4BT59	80.49	2e-68	223	X	Uncharacterized protein	.	Solanum lycopersicum (Tomato) (Lycopersicon esculentum)	.	.	sly:101260338;
UniRef90	TRINITY_DN211062_c2_g1	TRINITY_DN211062_c2_g1_i1	g.2115	UniRef90_U5FRE0	U5FRE0	74.87	7e-102	306	X	Uncharacterized protein (Fragment)	POPTR_0013s025002g	Populus trichocarpa (Western balsam poplar) (Populus balsamifera subsp. trichocarpa)	GO:0016884	.	pop:POPTR_0013s025002;
UniRef90	TRINITY_DN214514_c5_g5	TRINITY_DN214514_c5_g5_i1	g.2116	UniRef90_K4APW5	K4APW5	78.49	8e-88	282	X	Deleted.	.	.	.	.	.
UniRef90	TRINITY_DN187743_c2_g1	TRINITY_DN187743_c2_g1_i1	g.2117	UniRef90_B9SG43	B9SG43	54.88	6e-10	62.8	X	Copper ion binding protein, putative	RCOM_1155100	Ricinus communis (Castor bean)	.	.	rcu:RCOM_1155100;
UniRef90	TRINITY_DN187743_c2_g2	TRINITY_DN187743_c2_g2_i1	g.2118	UniRef90_B9SG43	B9SG43	54.88	7e-10	62.8	X	Copper ion binding protein, putative	RCOM_1155100	Ricinus communis (Castor bean)	.	.	rcu:RCOM_1155100;
UniRef90	TRINITY_DN217324_c18_g28	TRINITY_DN217324_c18_g28_i1	g.2119	UniRef90_D7SW22	D7SW22	79.07	4e-62	211	X	Putative uncharacterized protein	VIT_07s0031g01190	Vitis vinifera (Grape)	GO:0016021,GO:0005743	K17785;	vvi:100242349;
UniRef90	TRINITY_DN187607_c1_g21	TRINITY_DN187607_c1_g21_i1	g.2120	UniRef90_A5B2G5	A5B2G5	71.28	6e-37	133	X	Putative uncharacterized protein	VITISV_033379	Vitis vinifera (Grape)	.	.	.
UniRef90	TRINITY_DN187607_c1_g21	TRINITY_DN187607_c1_g21_i1	g.2121	UniRef90_J3LJ09	J3LJ09	56.6	1e-08	57	X	Uncharacterized protein	.	Oryza brachyantha	.	.	.
UniRef90	TRINITY_DN165338_c0_g1	TRINITY_DN165338_c0_g1_i1	g.2122	UniRef90_E1U332	E1U332	79.83	2e-59	195	X	Isoflavone reductase-like protein (EC 1.3.1.-) (Pollen allergen Ole e 12.01) (allergen Ole e 12.01)	.	Olea europaea (Common olive)	GO:0005737,GO:0016491	.	.
UniRef90	TRINITY_DN212332_c1_g8	TRINITY_DN212332_c1_g8_i1	g.2124	UniRef90_M1B629	M1B629	76	2e-53	179	X	Uncharacterized protein	PGSC0003DMG400014618	Solanum tuberosum (Potato)	GO:0008270	.	.
UniRef90	TRINITY_DN201085_c2_g4	TRINITY_DN201085_c2_g4_i1	g.2125	UniRef90_M8CEA3	M8CEA3	90.57	1e-63	200	X	Aquaporin PIP2-1 (Uncharacterized protein)	F775_32196	Aegilops tauschii (Tausch's goatgrass) (Aegilops squarrosa)	GO:0016021,GO:0005215	.	.
UniRef90	TRINITY_DN201085_c2_g3	TRINITY_DN201085_c2_g3_i1	g.2126	UniRef90_M8CEA3	M8CEA3	90.57	1e-63	200	X	Aquaporin PIP2-1 (Uncharacterized protein)	F775_32196	Aegilops tauschii (Tausch's goatgrass) (Aegilops squarrosa)	GO:0016021,GO:0005215	.	.
UniRef90	TRINITY_DN217305_c13_g1	TRINITY_DN217305_c13_g1_i1	g.2127	UniRef90_Q17U56	Q17U56	84.67	1e-177	514	X	Beta transducin-like protein, putative	SBB1_14t00008	Solanum bulbocastanum (Wild potato)	.	.	.
UniRef90	TRINITY_DN212514_c2_g6	TRINITY_DN212514_c2_g6_i1	g.2128	UniRef90_K4B8V8	K4B8V8	87.58	3e-94	280	X	D-tyrosyl-tRNA(Tyr) deacylase (EC 3.1.-.-)	.	Solanum lycopersicum (Tomato) (Lycopersicon esculentum)	GO:0019478,GO:0051500,GO:0002161,GO:0005737,GO:0006399	K07560;	sly:101245317;
UniRef90	TRINITY_DN191651_c1_g9	TRINITY_DN191651_c1_g9_i1	g.2129	UniRef90_K4CXW1	K4CXW1	80.45	7e-76	234	X	HVA22-like protein	.	Solanum lycopersicum (Tomato) (Lycopersicon esculentum)	GO:0016021	K17279;	sly:101250343;
UniRef90	TRINITY_DN216462_c3_g9	TRINITY_DN216462_c3_g9_i1	g.2130	UniRef90_M0RJM7	M0RJM7	72.58	4e-43	152	X	Uncharacterized protein	.	Musa acuminata subsp. malaccensis (Wild banana) (Musa malaccensis)	.	K13173;	mus:103968691;
NR	TRINITY_DN204153_c9_g2	TRINITY_DN204153_c9_g2_i1	g.2132	gi|297739452|emb|CBI29634.3|	CBI29634.3	88.57	7e-32	130	X	.	.	.	.	.	.
NR	TRINITY_DN204153_c9_g3	TRINITY_DN204153_c9_g3_i1	g.2133	gi|604329864|gb|EYU35037.1|	EYU35037.1	89.13	2e-46	172	X	.	.	.	.	.	.
UniRef90	TRINITY_DN204153_c9_g6	TRINITY_DN204153_c9_g6_i1	g.2134	UniRef90_K4B1M7	K4B1M7	83.82	0	668	X	Uncharacterized protein	.	Solanum lycopersicum (Tomato) (Lycopersicon esculentum)	GO:0010265,GO:0005618,GO:0005829,GO:0005634,GO:0005886,GO:0016567,GO:0009733,GO:0010228,GO:0010051	K17263;	sly:101255836;
NR	TRINITY_DN211144_c12_g28	TRINITY_DN211144_c12_g28_i1	g.2136	gi|802615612|ref|XP_012075268.1|	XP_012075268.1	52.48	3e-20	96.7	X	.	.	.	.	.	.
UniRef90	TRINITY_DN211144_c12_g29	TRINITY_DN211144_c12_g29_i1	g.2138	UniRef90_A5CBE8	A5CBE8	50	5e-22	97.1	X	Putative uncharacterized protein	VITISV_014074	Vitis vinifera (Grape)	.	.	.
UniRef90	TRINITY_DN213451_c1_g4	TRINITY_DN213451_c1_g4_i1	g.2139	UniRef90_D7TJZ3	D7TJZ3	37.46	6e-110	369	X	Putative uncharacterized protein	VIT_10s0003g02700	Vitis vinifera (Grape)	GO:0005685,GO:0071004,GO:0000243,GO:0000395	.	.
UniRef90	TRINITY_DN209882_c0_g6	TRINITY_DN209882_c0_g6_i1	g.2141	UniRef90_D3Y3E8	D3Y3E8	64.49	5e-121	364	X	B-zip transcription factor	.	Vitis pseudoreticulata (Chinese wild grapevine)	.	.	.
UniRef90	TRINITY_DN202461_c3_g2	TRINITY_DN202461_c3_g2_i1	g.2143	UniRef90_K4BQ15	K4BQ15	51.26	5e-72	234	X	Uncharacterized protein	.	Solanum lycopersicum (Tomato) (Lycopersicon esculentum)	.	.	sly:101255876;
UniRef90	TRINITY_DN204757_c3_g2	TRINITY_DN204757_c3_g2_i1	g.2144	UniRef90_B9RR35	B9RR35	82.27	4e-116	352	X	Zinc ion binding protein, putative	RCOM_0708790	Ricinus communis (Castor bean)	GO:0046872	.	rcu:RCOM_0708790;
UniRef90	TRINITY_DN215873_c10_g3	TRINITY_DN215873_c10_g3_i1	g.2145	UniRef90_M0RJM7	M0RJM7	67.37	9e-25	103	X	Uncharacterized protein	.	Musa acuminata subsp. malaccensis (Wild banana) (Musa malaccensis)	.	K13173;	mus:103968691;
UniRef90	TRINITY_DN172666_c0_g1	TRINITY_DN172666_c0_g1_i1	g.2147	UniRef90_K3XF72	K3XF72	82.27	2e-69	231	X	Uncharacterized protein	SETIT_000541mg	Setaria italica (Foxtail millet) (Panicum italicum)	GO:0016021	.	sita:101756784;
UniRef90	TRINITY_DN144713_c0_g1	TRINITY_DN144713_c0_g1_i1	g.2150	UniRef90_K4D3D9	K4D3D9	84.15	6e-40	141	X	Uncharacterized protein	.	Solanum lycopersicum (Tomato) (Lycopersicon esculentum)	.	.	sly:101262159;
UniRef90	TRINITY_DN212322_c10_g3	TRINITY_DN212322_c10_g3_i1	g.2151	UniRef90_K4BC28	K4BC28	77.78	1e-80	249	X	Uncharacterized protein	.	Solanum lycopersicum (Tomato) (Lycopersicon esculentum)	.	.	sly:101262881;
UniRef90	TRINITY_DN212322_c10_g7	TRINITY_DN212322_c10_g7_i1	g.2152	UniRef90_I3NMN2	I3NMN2	69.8	2e-60	194	X	60S ribosomal protein L18aA	RPL18aA	Hevea brasiliensis (Para rubber tree) (Siphonia brasiliensis)	GO:0016021,GO:0005840	.	.
UniRef90	TRINITY_DN206725_c5_g1	TRINITY_DN206725_c5_g1_i1	g.2154	UniRef90_M5XDS8	M5XDS8	65.42	1e-156	454	X	Uncharacterized protein	PRUPE_ppa008129mg	Prunus persica (Peach) (Amygdalus persica)	GO:0048193,GO:0016021,GO:0005634	.	pper:PRUPE_ppa008129mg;
UniRef90	TRINITY_DN215720_c5_g2	TRINITY_DN215720_c5_g2_i1	g.2155	UniRef90_B9RIC7	B9RIC7	85.42	2e-80	256	X	Calcium-dependent protein kinase, putative (EC 2.7.11.17)	RCOM_1577820	Ricinus communis (Castor bean)	GO:0005524,GO:0005509,GO:0004683	K13412;	rcu:RCOM_1577820;
NR	TRINITY_DN215720_c5_g1	TRINITY_DN215720_c5_g1_i1	g.2156	gi|1021047349|gb|KZN05129.1|	KZN05129.1	50.95	8e-89	291	X	.	.	.	.	.	.
UniRef90	TRINITY_DN215720_c5_g7	TRINITY_DN215720_c5_g7_i1	g.2158	UniRef90_D7SKE3	D7SKE3	43.75	2e-10	62	X	Putative uncharacterized protein	VIT_06s0004g04870	Vitis vinifera (Grape)	.	.	.
UniRef90	TRINITY_DN215720_c5_g4	TRINITY_DN215720_c5_g4_i1	g.2159	UniRef90_UPI0002B4169A	UPI0002B4169A	96.12	4e-68	223	X	Uncharacterized protein	Csa_4G172540	Cucumis sativus (Cucumber)	GO:0005524,GO:0005509,GO:0004674	K13412;	csv:101208990;
UniRef90	TRINITY_DN178100_c2_g1	TRINITY_DN178100_c2_g1_i1	g.2160	UniRef90_M0STA1	M0STA1	74.04	2e-48	159	X	Uncharacterized protein	.	Musa acuminata subsp. malaccensis (Wild banana) (Musa malaccensis)	.	.	.
UniRef90	TRINITY_DN215720_c5_g9	TRINITY_DN215720_c5_g9_i1	g.2161	UniRef90_K4D2F4	K4D2F4	84.38	0	593	X	Uncharacterized protein	.	Solanum lycopersicum (Tomato) (Lycopersicon esculentum)	GO:0005524,GO:0009738,GO:0005509,GO:0009931,GO:0005516,GO:0004683,GO:0005737,GO:0035556,GO:0005634,GO:0018105,GO:0005886,GO:0046777	K13412;	sly:101260188;
NR	TRINITY_DN206033_c1_g1	TRINITY_DN206033_c1_g1_i1	g.2163	gi|976907652|gb|KVH94972.1|	KVH94972.1	46.83	4e-23	103	X	.	.	.	.	.	.
UniRef90	TRINITY_DN192043_c4_g8	TRINITY_DN192043_c4_g8_i1	g.2164	UniRef90_K4CYE6	K4CYE6	40.48	1e-07	54.3	X	Uncharacterized protein	.	Solanum lycopersicum (Tomato) (Lycopersicon esculentum)	.	.	.
UniRef90	TRINITY_DN188655_c0_g1	TRINITY_DN188655_c0_g1_i1	g.2165	UniRef90_B9S9D4	B9S9D4	64.86	8e-64	209	X	Leucoanthocyanidin dioxygenase, putative (EC 1.14.11.19)	RCOM_0884210	Ricinus communis (Castor bean)	GO:0050589,GO:0046872	.	rcu:RCOM_0884210;
NR	TRINITY_DN191358_c2_g2	TRINITY_DN191358_c2_g2_i1	g.2166	gi|720035749|ref|XP_010267135.1|	XP_010267135.1	63.55	8e-30	117	X	.	.	.	.	.	.
NR	TRINITY_DN191358_c2_g1	TRINITY_DN191358_c2_g1_i1	g.2167	gi|720035749|ref|XP_010267135.1|	XP_010267135.1	75.43	9e-81	251	X	.	.	.	.	.	.
UniRef90	TRINITY_DN210042_c3_g6	TRINITY_DN210042_c3_g6_i1	g.2168	UniRef90_B9SZX9	B9SZX9	91.34	1e-77	242	X	N-acylneuraminate-9-phosphatase, putative	RCOM_0072550	Ricinus communis (Castor bean)	GO:0016787,GO:0008152	.	rcu:RCOM_0072550;
UniRef90	TRINITY_DN210042_c3_g8	TRINITY_DN210042_c3_g8_i1	g.2169	UniRef90_K4CXE0	K4CXE0	81.53	7e-116	353	X	Sodium/hydrogen exchanger	.	Solanum lycopersicum (Tomato) (Lycopersicon esculentum)	GO:0016021,GO:0005886,GO:0055075,GO:0006885,GO:0009651,GO:0015385,GO:0005774	.	.
UniRef90	TRINITY_DN209594_c1_g2	TRINITY_DN209594_c1_g2_i1	g.2170	UniRef90_M1CI54	M1CI54	74.09	0	558	X	Uncharacterized protein	PGSC0003DMG400026424	Solanum tuberosum (Potato)	.	.	.
UniRef90	TRINITY_DN216761_c13_g6	TRINITY_DN216761_c13_g6_i1	g.2173	UniRef90_D7T985	D7T985	67.26	2e-42	152	X	Putative uncharacterized protein	VIT_01s0011g03130	Vitis vinifera (Grape)	.	.	vvi:100252587;
UniRef90	TRINITY_DN211594_c1_g1	TRINITY_DN211594_c1_g1_i1	g.2174	UniRef90_D7TZ53	D7TZ53	62.41	2e-113	347	X	Putative uncharacterized protein	VIT_05s0077g00060	Vitis vinifera (Grape)	GO:0005739,GO:0008236,GO:0031977	.	vvi:100252881;
UniRef90	TRINITY_DN211594_c1_g1	TRINITY_DN211594_c1_g1_i1	g.2176	UniRef90_B9RWT1	B9RWT1	83.63	1e-136	400	X	Carboxyl-terminal-processing protease, putative (EC 3.4.21.102)	RCOM_1024120	Ricinus communis (Castor bean)	GO:0008236	.	rcu:RCOM_1024120;
UniRef90	TRINITY_DN210885_c7_g11	TRINITY_DN210885_c7_g11_i1	g.2178	UniRef90_M0TI58	M0TI58	84.35	7e-180	516	X	Uncharacterized protein	.	Musa acuminata subsp. malaccensis (Wild banana) (Musa malaccensis)	GO:0000175,GO:0003723,GO:0006396,GO:0006402,GO:0004654	.	.
UniRef90	TRINITY_DN210885_c7_g11	TRINITY_DN210885_c7_g11_i1	g.2179	UniRef90_M5VW77	M5VW77	90.86	1e-120	359	X	Uncharacterized protein (Fragment)	PRUPE_ppa021007mg	Prunus persica (Peach) (Amygdalus persica)	GO:0003723,GO:0006402,GO:0004654	K00962;	pper:PRUPE_ppa021007mg;
UniRef90	TRINITY_DN48106_c0_g1	TRINITY_DN48106_c0_g1_i1	g.2180	UniRef90_U5GPM4	U5GPM4	73.83	3e-110	327	X	Uncharacterized protein (Fragment)	POPTR_0002s13610g	Populus trichocarpa (Western balsam poplar) (Populus balsamifera subsp. trichocarpa)	GO:0005525,GO:0003924	.	pop:POPTR_0002s13610g;
NR	TRINITY_DN183961_c3_g1	TRINITY_DN183961_c3_g1_i1	g.2181	gi|1027101993|ref|XP_008229055.2|	XP_008229055.2	89.43	2e-69	234	X	.	.	.	.	.	.
UniRef90	TRINITY_DN161081_c1_g2	TRINITY_DN161081_c1_g2_i1	g.2182	UniRef90_K4D2T4	K4D2T4	60.48	1e-36	142	X	Uncharacterized protein	.	Solanum lycopersicum (Tomato) (Lycopersicon esculentum)	GO:0000902,GO:0007010	K16810;	sly:101261178;
UniRef90	TRINITY_DN208096_c2_g3	TRINITY_DN208096_c2_g3_i1	g.2186	UniRef90_K7UHC4	K7UHC4	90.41	1e-93	282	X	Uncharacterized protein	pco088744 ZEAMMB73_676116	Zea mays (Maize)	GO:0050660,GO:0017150	.	.
UniRef90	TRINITY_DN208096_c2_g4	TRINITY_DN208096_c2_g4_i1	g.2187	UniRef90_D7U5F6	D7U5F6	68.56	0	749	X	tRNA-dihydrouridine(47) synthase [NAD(P)(+)] (EC 1.3.1.-) (tRNA-dihydrouridine synthase 3)	VIT_03s0038g00870	Vitis vinifera (Grape)	GO:0005829,GO:0050660,GO:0046872,GO:0017150	K05544;	vvi:100262408;
UniRef90	TRINITY_DN196608_c5_g8	TRINITY_DN196608_c5_g8_i1	g.2190	UniRef90_B9SRT1	B9SRT1	85.58	3e-55	190	X	Vacuolar sorting receptor 1, putative	RCOM_1057980	Ricinus communis (Castor bean)	GO:0005509,GO:0016021	.	rcu:RCOM_1057980;
UniRef90	TRINITY_DN192630_c5_g2	TRINITY_DN192630_c5_g2_i1	g.2191	UniRef90_D3YLT6	D3YLT6	91.43	3e-66	206	O	NAC protein (Fragment)	.	Solanum melongena (Eggplant) (Aubergine)	GO:0003677,GO:0005634,GO:0006355,GO:0006351	.	.
UniRef90	TRINITY_DN196778_c13_g12	TRINITY_DN196778_c13_g12_i1	g.2192	UniRef90_Q9MBB3	Q9MBB3	96.41	2e-135	390	X	40S ribosomal protein S3a (Protein cyc07)	cyc07	Daucus carota (Wild carrot)	GO:0022627,GO:0003735,GO:0006412	.	.
UniRef90	TRINITY_DN196778_c13_g12	TRINITY_DN196778_c13_g12_i1	g.2193	UniRef90_C4XYD4	C4XYD4	37.1	8e-18	85.5	X	40S ribosomal protein S3aE	CLUG_00956	Clavispora lusitaniae (strain ATCC 42720) (Yeast) (Candida lusitaniae)	GO:0005840	.	clu:CLUG_00956;
UniRef90	TRINITY_DN196778_c13_g11	TRINITY_DN196778_c13_g11_i1	g.2194	UniRef90_Q9MBB3	Q9MBB3	98.37	1e-82	253	X	40S ribosomal protein S3a (Protein cyc07)	cyc07	Daucus carota (Wild carrot)	GO:0022627,GO:0003735,GO:0006412	.	.
UniRef90	TRINITY_DN200721_c0_g3	TRINITY_DN200721_c0_g3_i1	g.2195	UniRef90_K4DH17	K4DH17	73.77	7e-165	472	X	Uncharacterized protein	.	Solanum lycopersicum (Tomato) (Lycopersicon esculentum)	GO:0080023,GO:0033542,GO:0005777	K19658;	sly:101253171;
NR	TRINITY_DN195642_c1_g1	TRINITY_DN195642_c1_g1_i1	g.2196	gi|1021030898|gb|KZM88683.1|	KZM88683.1	85.85	1e-51	183	X	.	.	.	.	.	.
UniRef90	TRINITY_DN215699_c5_g1	TRINITY_DN215699_c5_g1_i1	g.2197	UniRef90_F6I222	F6I222	72.9	1e-126	382	X	Putative uncharacterized protein	VIT_00s0207g00090	Vitis vinifera (Grape)	GO:0005737,GO:0032436,GO:0000209,GO:0042787,GO:0031624,GO:0000151,GO:0061630,GO:0008270	.	.
UniRef90	TRINITY_DN216989_c1_g1	TRINITY_DN216989_c1_g1_i1	g.2198	UniRef90_A5AGK9	A5AGK9	67.35	2e-132	412	X	Putative uncharacterized protein	VITISV_008862	Vitis vinifera (Grape)	GO:0005524,GO:0016021,GO:0004672	.	.
UniRef90	TRINITY_DN214410_c12_g2	TRINITY_DN214410_c12_g2_i1	g.2199	UniRef90_K4B3X5	K4B3X5	81.6	0	551	X	Uncharacterized protein	.	Solanum lycopersicum (Tomato) (Lycopersicon esculentum)	GO:0005829,GO:0006094,GO:0046166,GO:0019563,GO:0006096,GO:0004807	K01803;	sly:101246286;
UniRef90	TRINITY_DN214410_c12_g2	TRINITY_DN214410_c12_g2_i1	g.2200	UniRef90_M5VPX0	M5VPX0	93.42	6e-157	451	X	Uncharacterized protein	PRUPE_ppa007644mg	Prunus persica (Peach) (Amygdalus persica)	.	.	pper:PRUPE_ppa007644mg;
UniRef90	TRINITY_DN214410_c12_g1	TRINITY_DN214410_c12_g1_i1	g.2202	UniRef90_M5VPX0	M5VPX0	91.78	0	559	X	Uncharacterized protein	PRUPE_ppa007644mg	Prunus persica (Peach) (Amygdalus persica)	.	.	pper:PRUPE_ppa007644mg;
UniRef90	TRINITY_DN205257_c2_g3	TRINITY_DN205257_c2_g3_i1	g.2204	UniRef90_D7SU25	D7SU25	86.34	0	1008	X	Putative uncharacterized protein	VIT_04s0008g02560	Vitis vinifera (Grape)	GO:0005524,GO:0004672	.	vvi:100244035;
UniRef90	TRINITY_DN206038_c5_g2	TRINITY_DN206038_c5_g2_i1	g.2205	UniRef90_M5XBV9	M5XBV9	82.21	0	783	X	Uncharacterized protein	PRUPE_ppa005865mg	Prunus persica (Peach) (Amygdalus persica)	.	.	pper:PRUPE_ppa005865mg;
UniRef90	TRINITY_DN195711_c0_g1	TRINITY_DN195711_c0_g1_i1	g.2206	UniRef90_B9RNK9	B9RNK9	61.5	2e-87	269	X	Putative uncharacterized protein	RCOM_1339920	Ricinus communis (Castor bean)	GO:0016021	.	rcu:RCOM_1339920;
UniRef90	TRINITY_DN214070_c6_g23	TRINITY_DN214070_c6_g23_i1	g.2207	UniRef90_K4B504	K4B504	51.38	1e-11	69.3	X	Uncharacterized protein	.	Solanum lycopersicum (Tomato) (Lycopersicon esculentum)	GO:0003676,GO:0000166	.	.
UniRef90	TRINITY_DN213933_c1_g7	TRINITY_DN213933_c1_g7_i1	g.2208	UniRef90_F6H4B7	F6H4B7	75.16	5e-79	254	X	Putative uncharacterized protein	VIT_07s0031g01780	Vitis vinifera (Grape)	GO:0000287,GO:0008193,GO:0006400,GO:0008033	K10761;	vvi:100264494;
UniRef90	TRINITY_DN173032_c0_g1	TRINITY_DN173032_c0_g1_i1	g.2210	UniRef90_M5WH53	M5WH53	69.9	0	719	X	Uncharacterized protein	PRUPE_ppa004583mg	Prunus persica (Peach) (Amygdalus persica)	GO:0016021	.	pper:PRUPE_ppa004583mg;
UniRef90	TRINITY_DN200054_c3_g4	TRINITY_DN200054_c3_g4_i1	g.2212	UniRef90_D7UA24	D7UA24	81.82	2e-51	177	X	Putative uncharacterized protein	VIT_14s0060g01260	Vitis vinifera (Grape)	GO:0005737,GO:0043022,GO:0016149	.	.
UniRef90	TRINITY_DN195617_c4_g2	TRINITY_DN195617_c4_g2_i1	g.2213	UniRef90_K4BQ13	K4BQ13	78.41	5e-37	138	X	Uncharacterized protein	.	Solanum lycopersicum (Tomato) (Lycopersicon esculentum)	GO:0003985,GO:0008152	.	.
UniRef90	TRINITY_DN168531_c0_g3	TRINITY_DN168531_c0_g3_i1	g.2214	UniRef90_B9GK37	B9GK37	80.56	8e-12	69.3	X	Polycomb group protein VERNALIZATION 2	POPTR_0001s11740g	Populus trichocarpa (Western balsam poplar) (Populus balsamifera subsp. trichocarpa)	.	.	pop:POPTR_0001s11740g;
UniRef90	TRINITY_DN199446_c1_g1	TRINITY_DN199446_c1_g1_i1	g.2216	UniRef90_K4CKY7	K4CKY7	83.67	4e-121	364	X	Uncharacterized protein	.	Solanum lycopersicum (Tomato) (Lycopersicon esculentum)	GO:0006820,GO:0050982,GO:0016021,GO:0008381,GO:0005886	.	.
UniRef90	TRINITY_DN211974_c7_g9	TRINITY_DN211974_c7_g9_i1	g.2217	UniRef90_K7QTZ2	K7QTZ2	64.38	2e-127	377	X	R2R3-MYB transcription factor	MYB1	Jatropha curcas (Barbados nut)	GO:0003677	K09422;	jcu:105630904;
UniRef90	TRINITY_DN211974_c7_g7	TRINITY_DN211974_c7_g7_i1	g.2219	UniRef90_K7QTZ2	K7QTZ2	52.63	1e-56	191	X	R2R3-MYB transcription factor	MYB1	Jatropha curcas (Barbados nut)	GO:0003677	K09422;	jcu:105630904;
NR	TRINITY_DN208762_c2_g1	TRINITY_DN208762_c2_g1_i1	g.2222	gi|1021027976|gb|KZM85763.1|	KZM85763.1	94.87	2e-42	159	X	.	.	.	.	.	.
UniRef90	TRINITY_DN213834_c4_g4	TRINITY_DN213834_c4_g4_i1	g.2223	UniRef90_M1A8G3	M1A8G3	64.22	7e-100	311	X	Uncharacterized protein	PGSC0003DMG400006642	Solanum tuberosum (Potato)	GO:0016021	.	sot:102581124;
UniRef90	TRINITY_DN208476_c0_g1	TRINITY_DN208476_c0_g1_i1	g.2225	UniRef90_M5X1W3	M5X1W3	78.05	6e-170	491	X	Uncharacterized protein	PRUPE_ppa004744mg	Prunus persica (Peach) (Amygdalus persica)	GO:0016705	.	pper:PRUPE_ppa004744mg;
UniRef90	TRINITY_DN208476_c0_g2	TRINITY_DN208476_c0_g2_i1	g.2226	UniRef90_A5AMV7	A5AMV7	73.79	5e-97	301	X	Putative uncharacterized protein	VITISV_023540	Vitis vinifera (Grape)	.	.	.
UniRef90	TRINITY_DN212837_c2_g1	TRINITY_DN212837_c2_g1_i1	g.2228	UniRef90_G7KWK2	G7KWK2	67.48	9e-86	278	X	Hydroxyproline-rich glycoprotein family protein (Uncharacterized protein)	MTR_7g005390	Medicago truncatula (Barrel medic) (Medicago tribuloides)	GO:0005886	.	mtr:MTR_7g005390;
UniRef90	TRINITY_DN172381_c1_g1	TRINITY_DN172381_c1_g1_i1	g.2229	UniRef90_M5VZ87	M5VZ87	85.54	3e-102	310	X	Uncharacterized protein	PRUPE_ppa008834mg	Prunus persica (Peach) (Amygdalus persica)	GO:0016787,GO:0008152	K07025;	pper:PRUPE_ppa008834mg;
UniRef90	TRINITY_DN187711_c2_g1	TRINITY_DN187711_c2_g1_i1	g.2230	UniRef90_Q6V397	Q6V397	58.72	0	876	X	EIN2	.	Petunia hybrida (Petunia)	GO:0009873,GO:0016021,GO:0005622,GO:0005215	.	.
UniRef90	TRINITY_DN195909_c1_g1	TRINITY_DN195909_c1_g1_i1	g.2231	UniRef90_K4B381	K4B381	78.71	0	649	X	N-acetylglutamate-5-P reductase (Uncharacterized protein)	NAGPR	Solanum lycopersicum (Tomato) (Lycopersicon esculentum)	GO:0003942,GO:0051287,GO:0006526,GO:0009570,GO:0005507,GO:0016020,GO:0005730	K00145;	sly:101252029;
UniRef90	TRINITY_DN213329_c2_g16	TRINITY_DN213329_c2_g16_i1	g.2232	UniRef90_M5VJN5	M5VJN5	52.68	6e-56	199	X	Uncharacterized protein (Fragment)	PRUPE_ppa019021mg	Prunus persica (Peach) (Amygdalus persica)	.	.	pper:PRUPE_ppa019021mg;
UniRef90	TRINITY_DN213329_c2_g16	TRINITY_DN213329_c2_g16_i1	g.2233	UniRef90_D0VEA6	D0VEA6	50.75	6e-36	135	X	Apetala 2-like protein (Fragment)	.	Nicotiana tabacum (Common tobacco)	GO:0003677,GO:0007275,GO:0005634,GO:0003700,GO:0006351	.	.
UniRef90	TRINITY_DN213329_c2_g16	TRINITY_DN213329_c2_g16_i1	g.2234	UniRef90_M5VJN5	M5VJN5	61.68	1e-31	128	X	Uncharacterized protein (Fragment)	PRUPE_ppa019021mg	Prunus persica (Peach) (Amygdalus persica)	.	.	pper:PRUPE_ppa019021mg;
UniRef90	TRINITY_DN196661_c4_g2	TRINITY_DN196661_c4_g2_i1	g.2235	UniRef90_F6HE15	F6HE15	63.55	2e-151	453	X	Putative uncharacterized protein	VIT_05s0020g00450	Vitis vinifera (Grape)	GO:0006306	.	vvi:100247823;
UniRef90	TRINITY_DN189039_c2_g1	TRINITY_DN189039_c2_g1_i1	g.2236	UniRef90_D5L105	D5L105	72.22	5e-84	255	X	AP2 domain class transcription factor	AP2D21	Malus domestica (Apple) (Pyrus malus)	GO:0003677,GO:0005634,GO:0003700,GO:0006351	.	mdm:103440753;
UniRef90	TRINITY_DN209424_c8_g13	TRINITY_DN209424_c8_g13_i1	g.2238	UniRef90_K4B574	K4B574	96.58	3e-74	236	X	Uncharacterized protein	.	Solanum lycopersicum (Tomato) (Lycopersicon esculentum)	GO:0003978,GO:0006012,GO:0016021	K12448;	sly:101244819;
UniRef90	TRINITY_DN209424_c8_g16	TRINITY_DN209424_c8_g16_i1	g.2239	UniRef90_D7TU77	D7TU77	84.96	9e-66	214	X	Putative uncharacterized protein	VIT_03s0017g00980	Vitis vinifera (Grape)	GO:0003978,GO:0006012,GO:0016021	K12448;	vvi:100250343;
UniRef90	TRINITY_DN188740_c1_g1	TRINITY_DN188740_c1_g1_i1	g.2240	UniRef90_Q96453	Q96453	82.38	6e-162	461	X	14-3-3-like protein D (SGF14D)	GF14D	Glycine max (Soybean) (Glycine hispida)	.	K06630;	gmx:547990;
UniRef90	TRINITY_DN209760_c0_g1	TRINITY_DN209760_c0_g1_i1	g.2241	UniRef90_R0I5L4	R0I5L4	74.77	1e-50	169	X	Uncharacterized protein (Fragment)	CARUB_v10014855mg	Capsella rubella	.	K03939;	crb:CARUB_v10014855mg;
UniRef90	TRINITY_DN209760_c0_g2	TRINITY_DN209760_c0_g2_i1	g.2242	UniRef90_K4BJB8	K4BJB8	49.09	2e-07	53.1	X	Uncharacterized protein	.	Solanum lycopersicum (Tomato) (Lycopersicon esculentum)	GO:0006120,GO:0005747	K03939;	sly:101244937;
NR	TRINITY_DN212774_c6_g4	TRINITY_DN212774_c6_g4_i1	g.2244	gi|19223852|gb|AAL86359.1|	AAL86359.1	81.25	8e-65	219	X	.	.	.	.	.	.
UniRef90	TRINITY_DN214228_c10_g23	TRINITY_DN214228_c10_g23_i1	g.2245	UniRef90_A5C0J6	A5C0J6	87.14	2e-36	132	X	Putative uncharacterized protein	VITISV_021048	Vitis vinifera (Grape)	GO:0005525,GO:0003924,GO:0005622,GO:0007264	.	.
UniRef90	TRINITY_DN214086_c3_g7	TRINITY_DN214086_c3_g7_i1	g.2246	UniRef90_M5VXQ7	M5VXQ7	68.29	1e-72	238	X	Uncharacterized protein	PRUPE_ppa003579mg	Prunus persica (Peach) (Amygdalus persica)	GO:0008408,GO:0003676	.	pper:PRUPE_ppa003579mg;
UniRef90	TRINITY_DN198494_c3_g2	TRINITY_DN198494_c3_g2_i1	g.2247	UniRef90_B9RH46	B9RH46	80.61	8e-36	134	X	Transcription factor, putative	RCOM_1447120	Ricinus communis (Castor bean)	.	.	rcu:RCOM_1447120;
UniRef90	TRINITY_DN198494_c3_g4	TRINITY_DN198494_c3_g4_i1	g.2248	UniRef90_F6H463	F6H463	78.99	1e-45	159	X	Putative uncharacterized protein	VIT_14s0068g01690	Vitis vinifera (Grape)	.	.	vvi:100253170;
UniRef90	TRINITY_DN172022_c1_g4	TRINITY_DN172022_c1_g4_i1	g.2249	UniRef90_F6HHD6	F6HHD6	49.18	2e-91	286	O	Putative uncharacterized protein	VIT_06s0080g00910	Vitis vinifera (Grape)	GO:0016021	.	vvi:100244949;
UniRef90	TRINITY_DN172022_c1_g3	TRINITY_DN172022_c1_g3_i1	g.2251	UniRef90_F6HHD6	F6HHD6	50.22	5e-66	217	O	Putative uncharacterized protein	VIT_06s0080g00910	Vitis vinifera (Grape)	GO:0016021	.	vvi:100244949;
UniRef90	TRINITY_DN138712_c0_g2	TRINITY_DN138712_c0_g2_i1	g.2253	UniRef90_A9PCZ7	A9PCZ7	50.91	5e-22	94	O	BZIP transcription factor family protein	POPTR_0009s12250g	Populus trichocarpa (Western balsam poplar) (Populus balsamifera subsp. trichocarpa)	GO:0043565,GO:0003700	.	pop:POPTR_0009s12250g;
UniRef90	TRINITY_DN138712_c0_g1	TRINITY_DN138712_c0_g1_i1	g.2254	UniRef90_A9PCZ7	A9PCZ7	50	8e-22	93.2	X	BZIP transcription factor family protein	POPTR_0009s12250g	Populus trichocarpa (Western balsam poplar) (Populus balsamifera subsp. trichocarpa)	GO:0043565,GO:0003700	.	pop:POPTR_0009s12250g;
UniRef90	TRINITY_DN216455_c1_g1	TRINITY_DN216455_c1_g1_i1	g.2255	UniRef90_M0ZVU2	M0ZVU2	45.8	5e-49	176	X	Uncharacterized protein	PGSC0003DMG400003585	Solanum tuberosum (Potato)	.	.	.
UniRef90	TRINITY_DN210316_c0_g6	TRINITY_DN210316_c0_g6_i1	g.2256	UniRef90_F6HUX4	F6HUX4	75.33	0	707	X	Putative uncharacterized protein	VIT_14s0066g00850	Vitis vinifera (Grape)	GO:0016021,GO:0015112,GO:0009705	K02575;	vvi:100261203;
UniRef90	TRINITY_DN210316_c0_g6	TRINITY_DN210316_c0_g6_i1	g.2257	UniRef90_Q570L4	Q570L4	56.25	9e-13	68.2	X	Putative uncharacterized protein	.	Arabidopsis thaliana (Mouse-ear cress)	.	.	.
UniRef90	TRINITY_DN215598_c4_g2	TRINITY_DN215598_c4_g2_i1	g.2258	UniRef90_K4ASR1	K4ASR1	81.82	5e-117	346	X	Uncharacterized protein	.	Solanum lycopersicum (Tomato) (Lycopersicon esculentum)	GO:0005484,GO:0000149,GO:0031201,GO:0012505,GO:0006887,GO:0016021,GO:0006886,GO:0005886,GO:0048278,GO:0006906	K08486;	sly:101262338;
UniRef90	TRINITY_DN215598_c4_g2	TRINITY_DN215598_c4_g2_i1	g.2259	UniRef90_A5AM92	A5AM92	47.97	7e-24	102	X	Putative uncharacterized protein	VITISV_023038	Vitis vinifera (Grape)	.	.	.
UniRef90	TRINITY_DN182053_c1_g1	TRINITY_DN182053_c1_g1_i1	g.2260	UniRef90_K4BD51	K4BD51	79.01	8e-87	264	X	Uncharacterized protein	.	Solanum lycopersicum (Tomato) (Lycopersicon esculentum)	.	.	sly:101258116;
NR	TRINITY_DN211087_c4_g2	TRINITY_DN211087_c4_g2_i1	g.2262	gi|848884162|ref|XP_012842358.1|	XP_012842358.1	72.99	1e-59	208	X	.	.	.	.	.	.
UniRef90	TRINITY_DN209386_c1_g2	TRINITY_DN209386_c1_g2_i1	g.2263	UniRef90_B9RTQ3	B9RTQ3	61.22	6e-07	52.8	X	Putative uncharacterized protein	RCOM_0911890	Ricinus communis (Castor bean)	.	.	rcu:RCOM_0911890;
UniRef90	TRINITY_DN203855_c0_g7	TRINITY_DN203855_c0_g7_i1	g.2264	UniRef90_B9SH93	B9SH93	96.75	3e-81	252	X	Naphthoate synthase, putative (EC 4.1.3.36)	RCOM_0527990	Ricinus communis (Castor bean)	GO:0008935,GO:0009234	K01661;	rcu:RCOM_0527990;
UniRef90	TRINITY_DN216731_c6_g11	TRINITY_DN216731_c6_g11_i1	g.2265	UniRef90_B9RJ06	B9RJ06	65.77	3e-38	142	X	Calmodulin binding protein, putative	RCOM_1754220	Ricinus communis (Castor bean)	.	.	rcu:RCOM_1754220;
NR	TRINITY_DN200389_c4_g9	TRINITY_DN200389_c4_g9_i1	g.2266	gi|697122240|ref|XP_009615103.1|	XP_009615103.1	68.57	4e-46	160	X	.	.	.	.	.	.
NR	TRINITY_DN200389_c4_g6	TRINITY_DN200389_c4_g6_i1	g.2267	gi|697122240|ref|XP_009615103.1|	XP_009615103.1	69.8	6e-68	218	X	.	.	.	.	.	.
NR	TRINITY_DN200389_c4_g6	TRINITY_DN200389_c4_g6_i1	g.2268	gi|747071912|ref|XP_011082849.1|	XP_011082849.1	74.12	2e-29	120	X	.	.	.	.	.	.
UniRef90	TRINITY_DN48903_c1_g2	TRINITY_DN48903_c1_g2_i1	g.2270	UniRef90_A1YL93	A1YL93	85.96	3e-65	207	X	Proline-rich protein (Fragment)	PRP4	Gossypium hirsutum (Upland cotton) (Gossypium mexicanum)	.	.	.
UniRef90	TRINITY_DN48903_c1_g1	TRINITY_DN48903_c1_g1_i1	g.2271	UniRef90_A1YL93	A1YL93	85.09	3e-64	205	X	Proline-rich protein (Fragment)	PRP4	Gossypium hirsutum (Upland cotton) (Gossypium mexicanum)	.	.	.
NR	TRINITY_DN199942_c9_g3	TRINITY_DN199942_c9_g3_i1	g.2272	gi|1021029851|gb|KZM87636.1|	KZM87636.1	35.85	1e-27	117	X	.	.	.	.	.	.
UniRef90	TRINITY_DN213919_c4_g4	TRINITY_DN213919_c4_g4_i1	g.2273	UniRef90_B9IHC2	B9IHC2	57.91	0	1278	X	Uncharacterized protein	POPTR_0016s02020g	Populus trichocarpa (Western balsam poplar) (Populus balsamifera subsp. trichocarpa)	GO:0016021	.	pop:POPTR_0016s02020g;
UniRef90	TRINITY_DN215721_c2_g17	TRINITY_DN215721_c2_g17_i1	g.2274	UniRef90_A5B3W5	A5B3W5	72.13	9e-79	244	X	Putative uncharacterized protein	VITISV_022777	Vitis vinifera (Grape)	.	.	.
NR	TRINITY_DN213292_c0_g8	TRINITY_DN213292_c0_g8_i1	g.2276	gi|1021050501|gb|KZN08279.1|	KZN08279.1	54.55	4e-13	71.2	X	.	.	.	.	.	.
UniRef90	TRINITY_DN214425_c2_g4	TRINITY_DN214425_c2_g4_i1	g.2278	UniRef90_M5WUH2	M5WUH2	79.84	3e-72	229	X	Uncharacterized protein	PRUPE_ppa008752mg	Prunus persica (Peach) (Amygdalus persica)	GO:0016021	.	pper:PRUPE_ppa008752mg;
UniRef90	TRINITY_DN214425_c2_g1	TRINITY_DN214425_c2_g1_i1	g.2279	UniRef90_M5WUH2	M5WUH2	72.68	3e-99	301	X	Uncharacterized protein	PRUPE_ppa008752mg	Prunus persica (Peach) (Amygdalus persica)	GO:0016021	.	pper:PRUPE_ppa008752mg;
UniRef90	TRINITY_DN214425_c2_g1	TRINITY_DN214425_c2_g1_i1	g.2280	UniRef90_M5WUH2	M5WUH2	76.64	1e-72	230	X	Uncharacterized protein	PRUPE_ppa008752mg	Prunus persica (Peach) (Amygdalus persica)	GO:0016021	.	pper:PRUPE_ppa008752mg;
[truncated: 24,664 more rows]
