# Supplementary material for: The mRNA and miRNA transcriptomic landscape of Panax ginseng under the high ambient temperature
Source: BMC Syst Biol. 2018 Mar 19;12(Suppl 2):27. doi: 10.1186/s12918-018-0548-z (PMC5861484; doi:10.1186/s12918-018-0548-z)
Supplement: Supplementary file 4 — Gene expression of assembled contigs. The expression levels and expression profiles of 26,461 contigs are shown. Also, the significance level of differential expression between G3 and G5 samples are provided. (XLS 2250 kb) [file 12918_2018_548_MOESM4_ESM.xlsx]

## Sheet: Gene_Expression
Contig_gene	Contig_transcript	GeneID	G3 (FPKM)	G5 (FPKM)	Log2 FoldChange	Z-score	p-val	q-val	DEG	Profile	FoldChangeBar
TRINITY_DN209106_c6_g3	TRINITY_DN209106_c6_g3_i1	g.1	553.548	552.136	-0.004	1.213	0.225	1	X	Const	-0.004
TRINITY_DN204336_c2_g1	TRINITY_DN204336_c2_g1_i1	g.2	10.016	26.164	1.385	-2.532	0.011	0.152	X	Const	1.385
TRINITY_DN178339_c1_g1	TRINITY_DN178339_c1_g1_i1	g.3	6.157	10.211	0.73	-0.867	0.386	1	X	Const	0.73
TRINITY_DN178339_c1_g1	TRINITY_DN178339_c1_g1_i1	g.4	6.157	10.211	0.73	-0.867	0.386	1	X	Const	0.73
TRINITY_DN140694_c0_g2	TRINITY_DN140694_c0_g2_i1	g.5	3.553	3.735	0.072	0.028	0.978	1	X	Const	0.072
TRINITY_DN140694_c0_g1	TRINITY_DN140694_c0_g1_i1	g.6	3.234	4.074	0.333	-0.216	0.829	1	X	Const	0.333
TRINITY_DN184241_c1_g1	TRINITY_DN184241_c1_g1_i1	g.7	1.093	1.562	0.515	-0.232	0.817	1	X	Const	0.515
TRINITY_DN200018_c1_g1	TRINITY_DN200018_c1_g1_i1	g.8	11.928	14.713	0.303	-0.359	0.72	1	X	Const	0.303
TRINITY_DN48420_c0_g1	TRINITY_DN48420_c0_g1_i1	g.9	4.298	2.924	-0.556	0.607	0.544	1	X	Const	-0.556
TRINITY_DN205478_c2_g4	TRINITY_DN205478_c2_g4_i1	g.10	2.161	2.322	0.104	-0.002	0.999	1	X	Const	0.104
TRINITY_DN199816_c1_g1	TRINITY_DN199816_c1_g1_i1	g.11	403.818	264.794	-0.609	6.299	0	0	O	Down	-0.609
TRINITY_DN188937_c1_g2	TRINITY_DN188937_c1_g2_i1	g.13	1.75	0	-1.028	0.613	0.54	1	X	Const	-1.028
TRINITY_DN208958_c6_g4	TRINITY_DN208958_c6_g4_i1	g.16	1.274	1.233	-0.047	0.082	0.935	1	X	Const	-0.047
TRINITY_DN208958_c6_g2	TRINITY_DN208958_c6_g2_i1	g.17	4.74	2.751	-0.785	0.826	0.409	1	X	Const	-0.785
TRINITY_DN213405_c4_g9	TRINITY_DN213405_c4_g9_i1	g.18	15.775	13.579	-0.216	0.596	0.551	1	X	Const	-0.216
TRINITY_DN213405_c4_g6	TRINITY_DN213405_c4_g6_i1	g.19	13.052	11.475	-0.186	0.493	0.622	1	X	Const	-0.186
TRINITY_DN195369_c2_g5	TRINITY_DN195369_c2_g5_i1	g.20	0	1.089	2.1	-0.711	0.477	1	X	Const	2.1
TRINITY_DN195369_c2_g5	TRINITY_DN195369_c2_g5_i1	g.21	0	1.089	2.1	-0.711	0.477	1	X	Const	2.1
TRINITY_DN195369_c2_g5	TRINITY_DN195369_c2_g5_i1	g.22	0	1.089	2.1	-0.711	0.477	1	X	Const	2.1
TRINITY_DN115985_c0_g1	TRINITY_DN115985_c0_g1_i1	g.23	20.12	31.493	0.646	-1.34	0.18	0.922	X	Const	0.646
TRINITY_DN177824_c1_g1	TRINITY_DN177824_c1_g1_i1	g.24	27.179	37.811	0.476	-1.04	0.298	1	X	Const	0.476
TRINITY_DN177824_c1_g2	TRINITY_DN177824_c1_g2_i1	g.25	34.251	40.603	0.245	-0.431	0.666	1	X	Const	0.245
TRINITY_DN196360_c5_g14	TRINITY_DN196360_c5_g14_i1	g.26	1.756	0	-0.898	0.556	0.578	1	X	Const	-0.898
TRINITY_DN214217_c5_g10	TRINITY_DN214217_c5_g10_i1	g.27	4.371	3.347	-0.385	0.467	0.641	1	X	Const	-0.385
TRINITY_DN210889_c2_g3	TRINITY_DN210889_c2_g3_i1	g.29	1.468	2.8	0.932	-0.579	0.562	1	X	Const	0.932
TRINITY_DN205925_c5_g2	TRINITY_DN205925_c5_g2_i1	g.30	11.004	16.7	0.602	-0.903	0.366	1	X	Const	0.602
TRINITY_DN164440_c0_g1	TRINITY_DN164440_c0_g1_i1	g.31	11.069	8.867	-0.32	0.65	0.515	1	X	Const	-0.32
TRINITY_DN212019_c4_g6	TRINITY_DN212019_c4_g6_i1	g.32	2.019	1.826	-0.145	0.167	0.867	1	X	Const	-0.145
TRINITY_DN189832_c1_g2	TRINITY_DN189832_c1_g2_i1	g.33	6.131	7.067	0.205	-0.13	0.896	1	X	Const	0.205
TRINITY_DN114214_c0_g5	TRINITY_DN114214_c0_g5_i1	g.34	3.879	1.479	-1.391	1.133	0.257	1	X	Const	-1.391
TRINITY_DN190451_c2_g3	TRINITY_DN190451_c2_g3_i1	g.35	5.117	5.705	0.157	-0.063	0.95	1	X	Const	0.157
TRINITY_DN217131_c12_g25	TRINITY_DN217131_c12_g25_i1	g.37	1.18	0	-2.546	0.907	0.364	1	X	Const	-2.546
TRINITY_DN205312_c4_g3	TRINITY_DN205312_c4_g3_i1	g.38	2.988	6.949	1.218	-1.168	0.243	1	X	Const	1.218
TRINITY_DN171494_c1_g1	TRINITY_DN171494_c1_g1_i1	g.39	2.741	2.833	0.048	0.044	0.965	1	X	Const	0.048
TRINITY_DN216825_c4_g1	TRINITY_DN216825_c4_g1_i1	g.40	0	2.218	2.211	-1.05	0.294	1	X	Const	2.211
TRINITY_DN215124_c3_g4	TRINITY_DN215124_c3_g4_i1	g.41	1.302	3.907	1.585	-1.093	0.275	1	X	Const	1.585
TRINITY_DN202242_c1_g1	TRINITY_DN202242_c1_g1_i1	g.42	45.971	40.397	-0.186	0.927	0.354	1	X	Const	-0.186
TRINITY_DN200813_c1_g7	TRINITY_DN200813_c1_g7_i1	g.46	0	3.546	1.915	-1.202	0.229	1	X	Const	1.915
TRINITY_DN179061_c1_g1	TRINITY_DN179061_c1_g1_i1	g.47	1.253	2.468	0.978	-0.57	0.569	1	X	Const	0.978
TRINITY_DN211353_c7_g7	TRINITY_DN211353_c7_g7_i1	g.49	10.099	18.076	0.84	-1.331	0.183	0.93	X	Const	0.84
TRINITY_DN214199_c3_g3	TRINITY_DN214199_c3_g3_i1	g.51	0	1.508	1.19	-0.533	0.594	1	X	Const	1.19
TRINITY_DN214752_c1_g8	TRINITY_DN214752_c1_g8_i1	g.55	1.033	0	-0.485	0.269	0.788	1	X	Const	-0.485
TRINITY_DN216145_c4_g1	TRINITY_DN216145_c4_g1_i1	g.56	54.636	77.08	0.497	-1.56	0.119	0.744	X	Const	0.497
TRINITY_DN205238_c8_g4	TRINITY_DN205238_c8_g4_i1	g.57	5.895	10.433	0.824	-0.991	0.321	1	X	Const	0.824
TRINITY_DN205238_c8_g4	TRINITY_DN205238_c8_g4_i1	g.58	5.895	10.433	0.824	-0.991	0.321	1	X	Const	0.824
TRINITY_DN205806_c4_g1	TRINITY_DN205806_c4_g1_i1	g.59	20.834	15.373	-0.439	1.12	0.263	1	X	Const	-0.439
TRINITY_DN214650_c2_g5	TRINITY_DN214650_c2_g5_i1	g.60	0	1.254	0.363	-0.135	0.893	1	X	Const	0.363
TRINITY_DN207488_c0_g6	TRINITY_DN207488_c0_g6_i1	g.62	0	1.014	0.555	-0.204	0.839	1	X	Const	0.555
TRINITY_DN187765_c1_g11	TRINITY_DN187765_c1_g11_i1	g.63	4.593	15.873	1.789	-2.418	0.016	0.194	X	Const	1.789
TRINITY_DN167236_c0_g1	TRINITY_DN167236_c0_g1_i1	g.64	0	1.28	1.947	-0.73	0.465	1	X	Const	1.947
TRINITY_DN209086_c1_g2	TRINITY_DN209086_c1_g2_i1	g.65	3.814	3.887	0.027	0.071	0.943	1	X	Const	0.027
TRINITY_DN209086_c1_g2	TRINITY_DN209086_c1_g2_i1	g.66	3.814	3.887	0.027	0.071	0.943	1	X	Const	0.027
TRINITY_DN209086_c1_g6	TRINITY_DN209086_c1_g6_i1	g.68	2.859	2.698	-0.084	0.151	0.88	1	X	Const	-0.084
TRINITY_DN216082_c7_g2	TRINITY_DN216082_c7_g2_i1	g.69	1.568	2.235	0.511	-0.275	0.783	1	X	Const	0.511
TRINITY_DN166559_c2_g2	TRINITY_DN166559_c2_g2_i1	g.72	4883.65	5585.18	0.194	-3.277	0.001	0.022	X	Const	0.194
TRINITY_DN166559_c2_g1	TRINITY_DN166559_c2_g1_i1	g.73	4503.48	5252.34	0.222	-4.131	0	0.001	O	Up	0.222
TRINITY_DN199197_c1_g1	TRINITY_DN199197_c1_g1_i1	g.74	2.38	3.383	0.507	-0.335	0.737	1	X	Const	0.507
TRINITY_DN211151_c1_g8	TRINITY_DN211151_c1_g8_i1	g.75	0	1.372	1.237	-0.526	0.599	1	X	Const	1.237
TRINITY_DN211151_c1_g9	TRINITY_DN211151_c1_g9_i1	g.76	2.248	0	-1.222	0.787	0.431	1	X	Const	-1.222
TRINITY_DN211151_c1_g2	TRINITY_DN211151_c1_g2_i1	g.77	1.146	1.229	0.101	0	1	1	X	Const	0.101
TRINITY_DN177901_c1_g1	TRINITY_DN177901_c1_g1_i1	g.78	65.393	113.911	0.801	-3.185	0.001	0.029	X	Const	0.801
TRINITY_DN177901_c1_g1	TRINITY_DN177901_c1_g1_i1	g.79	65.393	113.911	0.801	-3.185	0.001	0.029	X	Const	0.801
TRINITY_DN196146_c0_g1	TRINITY_DN196146_c0_g1_i1	g.80	12.126	21.255	0.81	-1.391	0.164	0.881	X	Const	0.81
TRINITY_DN207204_c5_g29	TRINITY_DN207204_c5_g29_i1	g.81	1.231	1.76	0.516	-0.246	0.805	1	X	Const	0.516
TRINITY_DN207204_c5_g21	TRINITY_DN207204_c5_g21_i1	g.82	1.756	1.318	-0.414	0.312	0.755	1	X	Const	-0.414
TRINITY_DN200291_c9_g5	TRINITY_DN200291_c9_g5_i1	g.83	6.505	10.54	0.696	-0.839	0.401	1	X	Const	0.696
TRINITY_DN200291_c9_g7	TRINITY_DN200291_c9_g7_i1	g.84	1.94	3.327	0.778	-0.529	0.597	1	X	Const	0.778
TRINITY_DN200291_c9_g6	TRINITY_DN200291_c9_g6_i1	g.85	15.95	18.612	0.223	-0.247	0.805	1	X	Const	0.223
TRINITY_DN200291_c9_g9	TRINITY_DN200291_c9_g9_i1	g.86	1.07	5.889	2.46	-1.832	0.067	0.532	X	Const	2.46
TRINITY_DN205478_c2_g2	TRINITY_DN205478_c2_g2_i1	g.87	1.149	0	-0.544	0.309	0.758	1	X	Const	-0.544
TRINITY_DN214602_c2_g4	TRINITY_DN214602_c2_g4_i1	g.89	0	1.656	2.21	-0.907	0.364	1	X	Const	2.21
TRINITY_DN214602_c2_g2	TRINITY_DN214602_c2_g2_i1	g.90	2.866	5.273	0.88	-0.752	0.452	1	X	Const	0.88
TRINITY_DN210863_c7_g13	TRINITY_DN210863_c7_g13_i1	g.91	14.593	14.807	0.021	0.151	0.88	1	X	Const	0.021
TRINITY_DN142874_c1_g3	TRINITY_DN142874_c1_g3_i1	g.92	2.676	4.872	0.864	-0.711	0.477	1	X	Const	0.864
TRINITY_DN142874_c1_g1	TRINITY_DN142874_c1_g1_i1	g.93	2.473	4.659	0.914	-0.734	0.463	1	X	Const	0.914
TRINITY_DN208803_c6_g5	TRINITY_DN208803_c6_g5_i1	g.94	15.524	25.567	0.72	-1.353	0.176	0.911	X	Const	0.72
TRINITY_DN216230_c8_g11	TRINITY_DN216230_c8_g11_i1	g.95	1.325	1.343	0.019	0.046	0.963	1	X	Const	0.019
TRINITY_DN200670_c4_g3	TRINITY_DN200670_c4_g3_i1	g.97	0	1.054	1.362	-0.501	0.616	1	X	Const	1.362
TRINITY_DN200670_c4_g8	TRINITY_DN200670_c4_g8_i1	g.98	7.724	6.144	-0.33	0.555	0.579	1	X	Const	-0.33
TRINITY_DN195460_c3_g1	TRINITY_DN195460_c3_g1_i1	g.99	15.407	28.217	0.873	-1.727	0.084	0.61	X	Const	0.873
TRINITY_DN179545_c0_g1	TRINITY_DN179545_c0_g1_i1	g.100	0	1.066	0.849	-0.326	0.744	1	X	Const	0.849
TRINITY_DN194152_c1_g1	TRINITY_DN194152_c1_g1_i1	g.101	2.206	3.08	0.481	-0.301	0.764	1	X	Const	0.481
TRINITY_DN208124_c1_g2	TRINITY_DN208124_c1_g2_i1	g.103	2.053	1.679	-0.29	0.262	0.794	1	X	Const	-0.29
TRINITY_DN190286_c4_g4	TRINITY_DN190286_c4_g4_i1	g.104	1.452	1.038	-0.484	0.318	0.75	1	X	Const	-0.484
TRINITY_DN203447_c1_g4	TRINITY_DN203447_c1_g4_i1	g.105	12.291	20.718	0.753	-1.277	0.202	0.967	X	Const	0.753
TRINITY_DN212684_c7_g10	TRINITY_DN212684_c7_g10_i1	g.106	1.038	1.336	0.364	-0.14	0.889	1	X	Const	0.364
TRINITY_DN212684_c7_g13	TRINITY_DN212684_c7_g13_i1	g.107	2.025	1.042	-0.959	0.626	0.531	1	X	Const	-0.959
TRINITY_DN212433_c12_g7	TRINITY_DN212433_c12_g7_i1	g.109	7.796	6.159	-0.34	0.57	0.569	1	X	Const	-0.34
TRINITY_DN200653_c4_g3	TRINITY_DN200653_c4_g3_i1	g.110	3.198	2.427	-0.398	0.409	0.683	1	X	Const	-0.398
TRINITY_DN206763_c4_g2	TRINITY_DN206763_c4_g2_i1	g.111	30.563	28.922	-0.08	0.484	0.628	1	X	Const	-0.08
TRINITY_DN206763_c4_g1	TRINITY_DN206763_c4_g1_i1	g.113	6.911	13.38	0.953	-1.295	0.195	0.955	X	Const	0.953
TRINITY_DN214791_c4_g2	TRINITY_DN214791_c4_g2_i1	g.114	0	1.774	2.16	-0.924	0.355	1	X	Const	2.16
TRINITY_DN214791_c4_g1	TRINITY_DN214791_c4_g1_i1	g.116	5.853	4.913	-0.253	0.402	0.688	1	X	Const	-0.253
TRINITY_DN216446_c5_g12	TRINITY_DN216446_c5_g12_i1	g.117	35.249	45.288	0.362	-0.806	0.42	1	X	Const	0.362
TRINITY_DN216446_c5_g12	TRINITY_DN216446_c5_g12_i1	g.118	35.249	45.288	0.362	-0.806	0.42	1	X	Const	0.362
TRINITY_DN204728_c1_g1	TRINITY_DN204728_c1_g1_i1	g.121	5.721	10.865	0.925	-1.134	0.257	1	X	Const	0.925
TRINITY_DN204728_c1_g2	TRINITY_DN204728_c1_g2_i1	g.122	2.89	7.804	1.433	-1.423	0.155	0.853	X	Const	1.433
TRINITY_DN179885_c0_g1	TRINITY_DN179885_c0_g1_i1	g.123	367.665	426.282	0.213	-1.092	0.275	1	X	Const	0.213
TRINITY_DN356769_c0_g1	TRINITY_DN356769_c0_g1_i1	g.124	4.131	0	-4.224	2.073	0.038	0.37	X	Const	-4.224
TRINITY_DN186226_c2_g1	TRINITY_DN186226_c2_g1_i1	g.125	3.735	7.177	0.942	-0.938	0.348	1	X	Const	0.942
TRINITY_DN190409_c4_g1	TRINITY_DN190409_c4_g1_i1	g.126	1.314	0	-1.391	0.659	0.51	1	X	Const	-1.391
TRINITY_DN197996_c2_g1	TRINITY_DN197996_c2_g1_i1	g.127	29.701	41.275	0.475	-1.083	0.279	1	X	Const	0.475
TRINITY_DN197996_c2_g1	TRINITY_DN197996_c2_g1_i1	g.128	29.701	41.275	0.475	-1.083	0.279	1	X	Const	0.475
TRINITY_DN203961_c1_g1	TRINITY_DN203961_c1_g1_i1	g.129	4.417	5.519	0.321	-0.239	0.811	1	X	Const	0.321
TRINITY_DN210200_c4_g4	TRINITY_DN210200_c4_g4_i1	g.130	8.213	7.454	-0.14	0.331	0.741	1	X	Const	-0.14
TRINITY_DN210200_c4_g3	TRINITY_DN210200_c4_g3_i1	g.133	8.118	4.997	-0.7	0.992	0.321	1	X	Const	-0.7
TRINITY_DN210200_c4_g2	TRINITY_DN210200_c4_g2_i1	g.135	22.93	14.552	-0.656	1.587	0.112	0.721	X	Const	-0.656
TRINITY_DN93242_c0_g2	TRINITY_DN93242_c0_g2_i1	g.136	0	1.248	1.585	-0.617	0.537	1	X	Const	1.585
TRINITY_DN93242_c0_g1	TRINITY_DN93242_c0_g1_i1	g.137	0	1.079	1.946	-0.671	0.503	1	X	Const	1.946
TRINITY_DN207561_c1_g3	TRINITY_DN207561_c1_g3_i1	g.138	6.815	12.122	0.831	-1.078	0.281	1	X	Const	0.831
TRINITY_DN207561_c1_g6	TRINITY_DN207561_c1_g6_i1	g.139	9.132	15.287	0.743	-1.082	0.279	1	X	Const	0.743
TRINITY_DN207561_c1_g7	TRINITY_DN207561_c1_g7_i1	g.140	9.182	17.389	0.921	-1.429	0.153	0.849	X	Const	0.921
TRINITY_DN207561_c1_g5	TRINITY_DN207561_c1_g5_i1	g.141	10.167	13.6	0.42	-0.535	0.593	1	X	Const	0.42
TRINITY_DN215955_c11_g19	TRINITY_DN215955_c11_g19_i1	g.142	8.154	13.655	0.744	-1.023	0.306	1	X	Const	0.744
TRINITY_DN214818_c2_g2	TRINITY_DN214818_c2_g2_i1	g.143	0	1.716	0.907	-0.442	0.658	1	X	Const	0.907
TRINITY_DN214818_c2_g2	TRINITY_DN214818_c2_g2_i1	g.144	0	1.716	0.907	-0.442	0.658	1	X	Const	0.907
TRINITY_DN211677_c4_g8	TRINITY_DN211677_c4_g8_i1	g.146	16.377	21.397	0.386	-0.603	0.547	1	X	Const	0.386
TRINITY_DN194674_c1_g1	TRINITY_DN194674_c1_g1_i1	g.147	1.028	1.733	0.753	-0.369	0.712	1	X	Const	0.753
TRINITY_DN181878_c0_g1	TRINITY_DN181878_c0_g1_i1	g.148	3.508	5.14	0.551	-0.454	0.65	1	X	Const	0.551
TRINITY_DN199483_c4_g9	TRINITY_DN199483_c4_g9_i1	g.150	3.096	5.5	0.829	-0.725	0.469	1	X	Const	0.829
TRINITY_DN199621_c1_g1	TRINITY_DN199621_c1_g1_i1	g.151	14.331	23.528	0.715	-1.289	0.197	0.958	X	Const	0.715
TRINITY_DN36675_c0_g1	TRINITY_DN36675_c0_g1_i1	g.153	6.426	10.564	0.717	-0.866	0.386	1	X	Const	0.717
TRINITY_DN188230_c1_g1	TRINITY_DN188230_c1_g1_i1	g.154	3.462	4.334	0.324	-0.215	0.83	1	X	Const	0.324
TRINITY_DN194528_c0_g19	TRINITY_DN194528_c0_g19_i1	g.156	1.551	3.327	1.101	-0.739	0.46	1	X	Const	1.101
TRINITY_DN194528_c0_g18	TRINITY_DN194528_c0_g18_i1	g.157	1.441	4.943	1.778	-1.343	0.179	0.92	X	Const	1.778
TRINITY_DN194528_c0_g17	TRINITY_DN194528_c0_g17_i1	g.158	1.482	3.086	1.058	-0.686	0.493	1	X	Const	1.058
TRINITY_DN194528_c0_g16	TRINITY_DN194528_c0_g16_i1	g.159	1.208	2.448	1.019	-0.59	0.555	1	X	Const	1.019
TRINITY_DN194528_c0_g11	TRINITY_DN194528_c0_g11_i1	g.160	1.866	3.578	0.939	-0.66	0.509	1	X	Const	0.939
TRINITY_DN194528_c0_g10	TRINITY_DN194528_c0_g10_i1	g.161	1.06	2.424	1.193	-0.678	0.498	1	X	Const	1.193
TRINITY_DN194528_c0_g13	TRINITY_DN194528_c0_g13_i1	g.162	1.441	2.471	0.778	-0.456	0.649	1	X	Const	0.778
TRINITY_DN194528_c0_g12	TRINITY_DN194528_c0_g12_i1	g.163	3.587	7.768	1.115	-1.141	0.254	1	X	Const	1.115
TRINITY_DN193964_c4_g9	TRINITY_DN193964_c4_g9_i1	g.164	9.869	17.107	0.794	-1.223	0.221	1	X	Const	0.794
TRINITY_DN209178_c9_g3	TRINITY_DN209178_c9_g3_i1	g.165	0	2.145	2.892	-1.214	0.225	1	X	Const	2.892
TRINITY_DN204345_c2_g5	TRINITY_DN204345_c2_g5_i1	g.166	6.396	8.324	0.38	-0.369	0.712	1	X	Const	0.38
TRINITY_DN214692_c6_g56	TRINITY_DN214692_c6_g56_i1	g.167	0	2.015	1.218	-0.629	0.529	1	X	Const	1.218
TRINITY_DN214692_c6_g57	TRINITY_DN214692_c6_g57_i1	g.168	2.847	3.935	0.467	-0.328	0.743	1	X	Const	0.467
TRINITY_DN214692_c6_g58	TRINITY_DN214692_c6_g58_i1	g.169	40.631	39.209	-0.051	0.474	0.636	1	X	Const	-0.051
TRINITY_DN103332_c1_g1	TRINITY_DN103332_c1_g1_i1	g.170	7.645	8.466	0.147	-0.064	0.949	1	X	Const	0.147
TRINITY_DN206961_c3_g1	TRINITY_DN206961_c3_g1_i1	g.171	1.72	5.999	1.802	-1.495	0.135	0.797	X	Const	1.802
TRINITY_DN207396_c1_g1	TRINITY_DN207396_c1_g1_i1	g.172	6.27	4.562	-0.459	0.635	0.525	1	X	Const	-0.459
TRINITY_DN213581_c0_g11	TRINITY_DN213581_c0_g11_i1	g.173	4.683	5.432	0.214	-0.124	0.901	1	X	Const	0.214
TRINITY_DN213581_c0_g12	TRINITY_DN213581_c0_g12_i1	g.175	1.124	0	-0.96	0.467	0.64	1	X	Const	-0.96
TRINITY_DN200890_c3_g2	TRINITY_DN200890_c3_g2_i1	g.176	3.093	1.537	-1.009	0.804	0.421	1	X	Const	-1.009
TRINITY_DN212368_c7_g11	TRINITY_DN212368_c7_g11_i1	g.178	4.987	5.79	0.215	-0.129	0.897	1	X	Const	0.215
TRINITY_DN201571_c2_g2	TRINITY_DN201571_c2_g2_i1	g.179	2.527	4.434	0.811	-0.637	0.524	1	X	Const	0.811
TRINITY_DN201571_c2_g1	TRINITY_DN201571_c2_g1_i1	g.180	0	2.174	1.435	-0.752	0.452	1	X	Const	1.435
TRINITY_DN214351_c1_g3	TRINITY_DN214351_c1_g3_i1	g.181	2.702	2.507	-0.108	0.166	0.868	1	X	Const	-0.108
TRINITY_DN201364_c6_g1	TRINITY_DN201364_c6_g1_i1	g.182	14.581	27.452	0.913	-1.779	0.075	0.572	X	Const	0.913
TRINITY_DN214444_c9_g2	TRINITY_DN214444_c9_g2_i1	g.184	10.135	20.849	1.041	-1.756	0.079	0.59	X	Const	1.041
TRINITY_DN194859_c4_g1	TRINITY_DN194859_c4_g1_i1	g.185	59.059	95.98	0.701	-2.549	0.011	0.146	X	Const	0.701
TRINITY_DN202282_c6_g1	TRINITY_DN202282_c6_g1_i1	g.186	20.948	44.085	1.073	-2.627	0.009	0.123	X	Const	1.073
TRINITY_DN204243_c2_g2	TRINITY_DN204243_c2_g2_i1	g.189	1.477	4.632	1.649	-1.227	0.22	1	X	Const	1.649
TRINITY_DN199340_c0_g3	TRINITY_DN199340_c0_g3_i1	g.190	0	1.321	3.101	-0.988	0.323	1	X	Const	3.101
TRINITY_DN181795_c1_g1	TRINITY_DN181795_c1_g1_i1	g.191	49.397	107.494	1.122	-4.27	0	0.001	O	Up	1.122
TRINITY_DN199882_c1_g1	TRINITY_DN199882_c1_g1_i1	g.192	6.119	6.432	0.072	0.036	0.971	1	X	Const	0.072
TRINITY_DN190513_c1_g2	TRINITY_DN190513_c1_g2_i1	g.195	18.83	0	-4.61	4.509	0	0	O	Down	-4.61
TRINITY_DN205680_c1_g1	TRINITY_DN205680_c1_g1_i1	g.196	1.433	3.031	1.081	-0.693	0.488	1	X	Const	1.081
TRINITY_DN205680_c1_g2	TRINITY_DN205680_c1_g2_i1	g.197	1.222	2.494	1.029	-0.601	0.548	1	X	Const	1.029
TRINITY_DN205680_c1_g3	TRINITY_DN205680_c1_g3_i1	g.198	4.252	10.774	1.341	-1.581	0.114	0.726	X	Const	1.341
TRINITY_DN212997_c2_g2	TRINITY_DN212997_c2_g2_i1	g.199	0	1.366	1.194	-0.509	0.611	1	X	Const	1.194
TRINITY_DN178132_c1_g2	TRINITY_DN178132_c1_g2_i1	g.201	1.064	2.472	1.216	-0.696	0.486	1	X	Const	1.216
TRINITY_DN216725_c4_g6	TRINITY_DN216725_c4_g6_i1	g.202	8.479	7.273	-0.221	0.444	0.657	1	X	Const	-0.221
TRINITY_DN216725_c4_g2	TRINITY_DN216725_c4_g2_i1	g.203	39.67	40.637	0.035	0.207	0.836	1	X	Const	0.035
TRINITY_DN216725_c4_g9	TRINITY_DN216725_c4_g9_i1	g.204	61.793	95.706	0.631	-2.277	0.023	0.258	X	Const	0.631
TRINITY_DN213643_c6_g1	TRINITY_DN213643_c6_g1_i1	g.205	0	2.6	1.627	-0.91	0.363	1	X	Const	1.627
TRINITY_DN190795_c2_g2	TRINITY_DN190795_c2_g2_i1	g.206	9.305	24.959	1.423	-2.53	0.011	0.152	X	Const	1.423
TRINITY_DN164806_c1_g1	TRINITY_DN164806_c1_g1_i1	g.207	74.215	129.506	0.803	-3.407	0.001	0.015	O	Up	0.803
TRINITY_DN211207_c6_g8	TRINITY_DN211207_c6_g8_i1	g.208	75.75	128.871	0.767	-3.242	0.001	0.024	X	Const	0.767
TRINITY_DN202164_c7_g3	TRINITY_DN202164_c7_g3_i1	g.209	1.155	0	-0.221	0.164	0.87	1	X	Const	-0.221
TRINITY_DN194192_c2_g3	TRINITY_DN194192_c2_g3_i1	g.210	2.798	2.031	-0.462	0.427	0.67	1	X	Const	-0.462
TRINITY_DN212323_c3_g1	TRINITY_DN212323_c3_g1_i1	g.211	3.375	3.358	-0.007	0.098	0.922	1	X	Const	-0.007
TRINITY_DN173276_c0_g2	TRINITY_DN173276_c0_g2_i1	g.212	2.32	2.843	0.293	-0.151	0.88	1	X	Const	0.293
TRINITY_DN215555_c4_g2	TRINITY_DN215555_c4_g2_i1	g.213	8.255	8.772	0.088	0.02	0.984	1	X	Const	0.088
TRINITY_DN194959_c1_g1	TRINITY_DN194959_c1_g1_i1	g.215	1.74	2.176	0.323	-0.151	0.88	1	X	Const	0.323
TRINITY_DN194959_c1_g1	TRINITY_DN194959_c1_g1_i1	g.216	1.74	2.176	0.323	-0.151	0.88	1	X	Const	0.323
TRINITY_DN353955_c830_g2	TRINITY_DN353955_c830_g2_i1	g.217	1.03	1.237	0.264	-0.085	0.932	1	X	Const	0.264
TRINITY_DN199641_c4_g1	TRINITY_DN199641_c4_g1_i1	g.219	16.119	20.985	0.381	-0.587	0.557	1	X	Const	0.381
TRINITY_DN192918_c0_g2	TRINITY_DN192918_c0_g2_i1	g.220	2.298	2.19	-0.069	0.126	0.9	1	X	Const	-0.069
TRINITY_DN192918_c0_g1	TRINITY_DN192918_c0_g1_i1	g.221	17.031	9.637	-0.822	1.62	0.105	0.697	X	Const	-0.822
TRINITY_DN203472_c3_g5	TRINITY_DN203472_c3_g5_i1	g.222	15.954	23.197	0.54	-0.943	0.346	1	X	Const	0.54
TRINITY_DN217130_c18_g14	TRINITY_DN217130_c18_g14_i1	g.223	3.069	6.277	1.032	-0.956	0.339	1	X	Const	1.032
TRINITY_DN215558_c3_g1	TRINITY_DN215558_c3_g1_i1	g.224	1.348	0	-1.445	0.685	0.493	1	X	Const	-1.445
TRINITY_DN203598_c0_g4	TRINITY_DN203598_c0_g4_i1	g.227	1.298	1.253	-0.051	0.084	0.933	1	X	Const	-0.051
TRINITY_DN203598_c0_g3	TRINITY_DN203598_c0_g3_i1	g.228	0	1.061	0.545	-0.204	0.838	1	X	Const	0.545
TRINITY_DN191077_c1_g1	TRINITY_DN191077_c1_g1_i1	g.229	24.219	54.975	1.183	-3.202	0.001	0.027	X	Const	1.183
TRINITY_DN136450_c0_g2	TRINITY_DN136450_c0_g2_i1	g.230	8.225	7.055	-0.221	0.437	0.662	1	X	Const	-0.221
TRINITY_DN214482_c6_g5	TRINITY_DN214482_c6_g5_i1	g.231	5.839	12.322	1.077	-1.394	0.163	0.879	X	Const	1.077
TRINITY_DN213308_c1_g19	TRINITY_DN213308_c1_g19_i1	g.232	6.152	4.13	-0.575	0.745	0.457	1	X	Const	-0.575
TRINITY_DN201370_c3_g5	TRINITY_DN201370_c3_g5_i1	g.233	1.718	3.697	1.106	-0.782	0.434	1	X	Const	1.106
TRINITY_DN201370_c3_g5	TRINITY_DN201370_c3_g5_i1	g.234	1.718	3.697	1.106	-0.782	0.434	1	X	Const	1.106
TRINITY_DN201370_c3_g5	TRINITY_DN201370_c3_g5_i1	g.235	1.718	3.697	1.106	-0.782	0.434	1	X	Const	1.106
TRINITY_DN178203_c2_g1	TRINITY_DN178203_c2_g1_i1	g.237	78.212	121.697	0.638	-2.597	0.009	0.131	X	Const	0.638
TRINITY_DN120435_c0_g1	TRINITY_DN120435_c0_g1_i1	g.239	1.298	2.004	0.627	-0.327	0.744	1	X	Const	0.627
TRINITY_DN197136_c3_g6	TRINITY_DN197136_c3_g6_i1	g.240	0	2.077	1.514	-0.768	0.443	1	X	Const	1.514
TRINITY_DN216816_c7_g55	TRINITY_DN216816_c7_g55_i1	g.241	3.021	7.127	1.238	-1.201	0.23	1	X	Const	1.238
TRINITY_DN115909_c1_g1	TRINITY_DN115909_c1_g1_i1	g.242	10.609	12.882	0.28	-0.299	0.765	1	X	Const	0.28
TRINITY_DN186556_c1_g1	TRINITY_DN186556_c1_g1_i1	g.243	3.229	13.087	2.019	-2.397	0.017	0.202	X	Const	2.019
TRINITY_DN191005_c1_g2	TRINITY_DN191005_c1_g2_i1	g.245	6.079	0	-3.082	2.256	0.024	0.268	X	Const	-3.082
TRINITY_DN196923_c0_g1	TRINITY_DN196923_c0_g1_i1	g.246	18.537	21.652	0.224	-0.269	0.788	1	X	Const	0.224
TRINITY_DN203836_c3_g1	TRINITY_DN203836_c3_g1_i1	g.247	1.933	2.322	0.265	-0.116	0.907	1	X	Const	0.265
TRINITY_DN210860_c2_g2	TRINITY_DN210860_c2_g2_i1	g.248	1.512	2.038	0.431	-0.214	0.831	1	X	Const	0.431
TRINITY_DN210860_c2_g1	TRINITY_DN210860_c2_g1_i1	g.249	4.391	14.697	1.743	-2.281	0.023	0.256	X	Const	1.743
TRINITY_DN206211_c0_g3	TRINITY_DN206211_c0_g3_i1	g.250	2.208	3.439	0.639	-0.438	0.662	1	X	Const	0.639
TRINITY_DN206533_c3166_g8	TRINITY_DN206533_c3166_g8_i1	g.251	0	2.457	1.685	-0.909	0.363	1	X	Const	1.685
TRINITY_DN206533_c3166_g9	TRINITY_DN206533_c3166_g9_i1	g.252	1.251	3.458	1.467	-0.965	0.334	1	X	Const	1.467
TRINITY_DN206533_c3166_g4	TRINITY_DN206533_c3166_g4_i1	g.253	1.337	0	-2.027	0.849	0.396	1	X	Const	-2.027
TRINITY_DN206533_c3166_g2	TRINITY_DN206533_c3166_g2_i1	g.254	10.903	11.539	0.082	0.032	0.974	1	X	Const	0.082
TRINITY_DN202617_c5_g2	TRINITY_DN202617_c5_g2_i1	g.255	4.204	3.515	-0.258	0.346	0.729	1	X	Const	-0.258
TRINITY_DN207144_c1_g3	TRINITY_DN207144_c1_g3_i1	g.258	37.26	67.767	0.863	-2.646	0.008	0.118	X	Const	0.863
TRINITY_DN210846_c3_g2	TRINITY_DN210846_c3_g2_i1	g.259	7.56	28.099	1.894	-3.355	0.001	0.017	O	Up	1.894
TRINITY_DN182501_c2_g1	TRINITY_DN182501_c2_g1_i1	g.261	87.953	57.155	-0.622	2.986	0.003	0.049	X	Const	-0.622
TRINITY_DN208485_c10_g1	TRINITY_DN208485_c10_g1_i1	g.262	7.658	7.236	-0.082	0.245	0.806	1	X	Const	-0.082
TRINITY_DN215712_c2_g1	TRINITY_DN215712_c2_g1_i1	g.263	1.931	2.871	0.572	-0.354	0.723	1	X	Const	0.572
TRINITY_DN215672_c5_g1	TRINITY_DN215672_c5_g1_i1	g.264	10.124	7.348	-0.462	0.812	0.417	1	X	Const	-0.462
TRINITY_DN200249_c1_g1	TRINITY_DN200249_c1_g1_i1	g.265	3.356	2.173	-0.627	0.587	0.557	1	X	Const	-0.627
TRINITY_DN175645_c1_g1	TRINITY_DN175645_c1_g1_i1	g.266	5.58	3.995	-0.482	0.622	0.534	1	X	Const	-0.482
TRINITY_DN215581_c1_g1	TRINITY_DN215581_c1_g1_i1	g.267	10.029	23.139	1.206	-2.114	0.035	0.344	X	Const	1.206
TRINITY_DN207511_c3_g4	TRINITY_DN207511_c3_g4_i1	g.268	1.585	4.894	1.627	-1.248	0.212	0.989	X	Const	1.627
TRINITY_DN208605_c2_g2	TRINITY_DN208605_c2_g2_i1	g.270	7.204	12.427	0.787	-1.033	0.302	1	X	Const	0.787
TRINITY_DN208443_c2_g18	TRINITY_DN208443_c2_g18_i1	g.271	3.329	4.722	0.504	-0.393	0.694	1	X	Const	0.504
TRINITY_DN214746_c0_g4	TRINITY_DN214746_c0_g4_i1	g.272	1.995	2.978	0.578	-0.365	0.715	1	X	Const	0.578
TRINITY_DN177312_c2_g1	TRINITY_DN177312_c2_g1_i1	g.273	38.849	30.995	-0.326	1.234	0.217	0.999	X	Const	-0.326
TRINITY_DN211293_c3_g8	TRINITY_DN211293_c3_g8_i1	g.274	3.52	2.091	-0.751	0.689	0.491	1	X	Const	-0.751
TRINITY_DN200501_c5_g5	TRINITY_DN200501_c5_g5_i1	g.276	2.667	3.005	0.172	-0.058	0.954	1	X	Const	0.172
TRINITY_DN200501_c5_g5	TRINITY_DN200501_c5_g5_i1	g.277	2.667	3.005	0.172	-0.058	0.954	1	X	Const	0.172
TRINITY_DN213612_c3_g20	TRINITY_DN213612_c3_g20_i1	g.279	3.453	1.372	-1.332	1.037	0.3	1	X	Const	-1.332
TRINITY_DN209707_c1_g10	TRINITY_DN209707_c1_g10_i1	g.280	5.807	19.382	1.739	-2.615	0.009	0.126	X	Const	1.739
TRINITY_DN208844_c2_g12	TRINITY_DN208844_c2_g12_i1	g.281	1.633	2.957	0.857	-0.549	0.583	1	X	Const	0.857
TRINITY_DN210257_c7_g10	TRINITY_DN210257_c7_g10_i1	g.282	0	1.007	0.779	-0.291	0.771	1	X	Const	0.779
TRINITY_DN162853_c2_g1	TRINITY_DN162853_c2_g1_i1	g.283	19.344	21.176	0.131	-0.064	0.949	1	X	Const	0.131
TRINITY_DN215124_c3_g5	TRINITY_DN215124_c3_g5_i1	g.285	2.473	3.461	0.485	-0.322	0.748	1	X	Const	0.485
TRINITY_DN188249_c0_g1	TRINITY_DN188249_c0_g1_i1	g.287	177.18	35.097	-2.336	10.612	0	0	O	Down	-2.336
TRINITY_DN206604_c5_g1	TRINITY_DN206604_c5_g1_i1	g.288	11.385	14.407	0.34	-0.418	0.676	1	X	Const	0.34
TRINITY_DN195654_c4_g1	TRINITY_DN195654_c4_g1_i1	g.289	386.03	566.875	0.554	-4.803	0	0	O	Up	0.554
TRINITY_DN188942_c1_g3	TRINITY_DN188942_c1_g3_i1	g.290	9.202	13.593	0.563	-0.756	0.449	1	X	Const	0.563
TRINITY_DN217281_c22_g16	TRINITY_DN217281_c22_g16_i1	g.291	3.432	4.048	0.238	-0.129	0.897	1	X	Const	0.238
TRINITY_DN205617_c1_g2	TRINITY_DN205617_c1_g2_i1	g.292	6.791	7.448	0.133	-0.041	0.967	1	X	Const	0.133
TRINITY_DN208348_c2_g3	TRINITY_DN208348_c2_g3_i1	g.293	16.986	13.253	-0.358	0.873	0.383	1	X	Const	-0.358
TRINITY_DN213583_c1_g2	TRINITY_DN213583_c1_g2_i1	g.294	0	1.437	3.859	-1.132	0.258	1	X	Const	3.859
TRINITY_DN206522_c2_g3	TRINITY_DN206522_c2_g3_i1	g.295	3.94	3.943	0.001	0.098	0.922	1	X	Const	0.001
TRINITY_DN193871_c2_g1	TRINITY_DN193871_c2_g1_i1	g.296	1.506	3.563	1.242	-0.851	0.395	1	X	Const	1.242
TRINITY_DN214315_c7_g42	TRINITY_DN214315_c7_g42_i1	g.297	8.507	8.374	-0.023	0.177	0.86	1	X	Const	-0.023
TRINITY_DN214315_c7_g43	TRINITY_DN214315_c7_g43_i1	g.299	3.579	5.539	0.63	-0.547	0.584	1	X	Const	0.63
TRINITY_DN212807_c4_g3	TRINITY_DN212807_c4_g3_i1	g.300	4.368	6.698	0.617	-0.588	0.557	1	X	Const	0.617
TRINITY_DN212807_c4_g6	TRINITY_DN212807_c4_g6_i1	g.301	10.604	15.271	0.526	-0.743	0.458	1	X	Const	0.526
TRINITY_DN212807_c4_g7	TRINITY_DN212807_c4_g7_i1	g.302	2.45	2.477	0.016	0.066	0.947	1	X	Const	0.016
TRINITY_DN212807_c4_g5	TRINITY_DN212807_c4_g5_i1	g.303	5.982	10.316	0.786	-0.941	0.347	1	X	Const	0.786
TRINITY_DN212807_c4_g5	TRINITY_DN212807_c4_g5_i1	g.304	5.982	10.316	0.786	-0.941	0.347	1	X	Const	0.786
TRINITY_DN183281_c0_g2	TRINITY_DN183281_c0_g2_i1	g.306	482.5	665.444	0.464	-4.23	0	0.001	O	Up	0.464
TRINITY_DN215073_c4_g3	TRINITY_DN215073_c4_g3_i1	g.308	0	1.279	2.276	-0.813	0.416	1	X	Const	2.276
TRINITY_DN205915_c6_g1	TRINITY_DN205915_c6_g1_i1	g.309	7.218	2.738	-1.398	1.551	0.121	0.753	X	Const	-1.398
TRINITY_DN205915_c6_g1	TRINITY_DN205915_c6_g1_i1	g.310	7.218	2.738	-1.398	1.551	0.121	0.753	X	Const	-1.398
TRINITY_DN205915_c6_g1	TRINITY_DN205915_c6_g1_i1	g.311	7.218	2.738	-1.398	1.551	0.121	0.753	X	Const	-1.398
TRINITY_DN213167_c3_g4	TRINITY_DN213167_c3_g4_i1	g.312	2.006	1.866	-0.104	0.14	0.888	1	X	Const	-0.104
TRINITY_DN214976_c4_g3	TRINITY_DN214976_c4_g3_i1	g.314	3.622	3.321	-0.125	0.207	0.836	1	X	Const	-0.125
TRINITY_DN214976_c4_g3	TRINITY_DN214976_c4_g3_i1	g.315	3.622	3.321	-0.125	0.207	0.836	1	X	Const	-0.125
TRINITY_DN214976_c4_g5	TRINITY_DN214976_c4_g5_i1	g.316	2.915	2.353	-0.309	0.326	0.745	1	X	Const	-0.309
TRINITY_DN136560_c0_g1	TRINITY_DN136560_c0_g1_i1	g.317	2.434	2.436	0.001	0.077	0.939	1	X	Const	0.001
TRINITY_DN136560_c0_g2	TRINITY_DN136560_c0_g2_i1	g.318	0	1.088	0.22	-0.058	0.953	1	X	Const	0.22
TRINITY_DN136560_c0_g4	TRINITY_DN136560_c0_g4_i1	g.319	0	1.15	0.642	-0.254	0.799	1	X	Const	0.642
TRINITY_DN203656_c0_g2	TRINITY_DN203656_c0_g2_i1	g.320	6.38	4.14	-0.624	0.806	0.42	1	X	Const	-0.624
TRINITY_DN191620_c6_g8	TRINITY_DN191620_c6_g8_i1	g.321	0	1.261	1.24	-0.505	0.613	1	X	Const	1.24
TRINITY_DN204407_c0_g3	TRINITY_DN204407_c0_g3_i1	g.322	47.905	48.203	0.009	0.315	0.753	1	X	Const	0.009
TRINITY_DN204407_c0_g9	TRINITY_DN204407_c0_g9_i1	g.323	22.732	47.319	1.058	-2.685	0.007	0.108	X	Const	1.058
TRINITY_DN216990_c5_g2	TRINITY_DN216990_c5_g2_i1	g.324	8.883	8.974	0.015	0.127	0.899	1	X	Const	0.015
TRINITY_DN212549_c8_g2	TRINITY_DN212549_c8_g2_i1	g.326	1.971	9.536	2.274	-2.218	0.027	0.285	X	Const	2.274
TRINITY_DN140129_c0_g1	TRINITY_DN140129_c0_g1_i1	g.327	2.797	9.459	1.758	-1.842	0.066	0.525	X	Const	1.758
TRINITY_DN202899_c4_g1	TRINITY_DN202899_c4_g1_i1	g.328	2.292	0	-2.805	1.327	0.185	0.934	X	Const	-2.805
TRINITY_DN138750_c0_g4	TRINITY_DN138750_c0_g4_i1	g.329	1	1.715	0.778	-0.38	0.704	1	X	Const	0.778
TRINITY_DN190897_c1_g1	TRINITY_DN190897_c1_g1_i1	g.330	3.28	13.417	2.032	-2.438	0.015	0.187	X	Const	2.032
TRINITY_DN213007_c1_g10	TRINITY_DN213007_c1_g10_i1	g.333	3.456	5.652	0.71	-0.627	0.531	1	X	Const	0.71
TRINITY_DN142600_c1_g1	TRINITY_DN142600_c1_g1_i1	g.334	1.093	1.312	0.263	-0.087	0.931	1	X	Const	0.263
TRINITY_DN142600_c1_g2	TRINITY_DN142600_c1_g2_i1	g.335	0	1.523	0.652	-0.298	0.766	1	X	Const	0.652
TRINITY_DN202077_c5_g2	TRINITY_DN202077_c5_g2_i1	g.339	4.256	3.474	-0.293	0.379	0.705	1	X	Const	-0.293
TRINITY_DN125634_c0_g2	TRINITY_DN125634_c0_g2_i1	g.340	0	1.476	0.673	-0.303	0.762	1	X	Const	0.673
TRINITY_DN189602_c1_g1	TRINITY_DN189602_c1_g1_i1	g.342	1.164	1.28	0.137	-0.019	0.985	1	X	Const	0.137
TRINITY_DN214756_c1_g11	TRINITY_DN214756_c1_g11_i1	g.343	0	1.323	0.545	-0.227	0.82	1	X	Const	0.545
TRINITY_DN201957_c6_g2	TRINITY_DN201957_c6_g2_i1	g.344	4.969	9.026	0.861	-0.964	0.335	1	X	Const	0.861
TRINITY_DN201957_c6_g2	TRINITY_DN201957_c6_g2_i1	g.345	4.969	9.026	0.861	-0.964	0.335	1	X	Const	0.861
TRINITY_DN201957_c6_g1	TRINITY_DN201957_c6_g1_i1	g.346	19.158	21.929	0.195	-0.207	0.836	1	X	Const	0.195
TRINITY_DN202691_c1_g8	TRINITY_DN202691_c1_g8_i1	g.347	19.763	52.884	1.42	-3.676	0	0.006	O	Up	1.42
TRINITY_DN215446_c3_g1	TRINITY_DN215446_c3_g1_i1	g.349	1.54	1.368	-0.171	0.161	0.872	1	X	Const	-0.171
TRINITY_DN215446_c3_g1	TRINITY_DN215446_c3_g1_i1	g.350	1.54	1.368	-0.171	0.161	0.872	1	X	Const	-0.171
TRINITY_DN201577_c3_g4	TRINITY_DN201577_c3_g4_i1	g.352	5.242	14.488	1.467	-1.976	0.048	0.434	X	Const	1.467
TRINITY_DN201577_c3_g3	TRINITY_DN201577_c3_g3_i1	g.353	7.451	10.474	0.491	-0.568	0.57	1	X	Const	0.491
TRINITY_DN201577_c3_g1	TRINITY_DN201577_c3_g1_i1	g.354	30.39	66.816	1.137	-3.407	0.001	0.015	O	Up	1.137
TRINITY_DN202035_c2_g8	TRINITY_DN202035_c2_g8_i1	g.355	4.61	3.845	-0.262	0.365	0.715	1	X	Const	-0.262
TRINITY_DN214228_c10_g26	TRINITY_DN214228_c10_g26_i1	g.356	6.752	3.62	-0.899	1.091	0.275	1	X	Const	-0.899
TRINITY_DN17169_c0_g1	TRINITY_DN17169_c0_g1_i1	g.357	0	1.909	1.363	-0.675	0.5	1	X	Const	1.363
TRINITY_DN17169_c0_g2	TRINITY_DN17169_c0_g2_i1	g.358	1.113	2.97	1.416	-0.869	0.385	1	X	Const	1.416
TRINITY_DN216428_c4_g1	TRINITY_DN216428_c4_g1_i1	g.359	7.685	7.373	-0.06	0.217	0.828	1	X	Const	-0.06
TRINITY_DN201100_c1_g2	TRINITY_DN201100_c1_g2_i1	g.360	99.802	90.643	-0.139	1.149	0.25	1	X	Const	-0.139
TRINITY_DN210691_c5_g1	TRINITY_DN210691_c5_g1_i1	g.361	1.296	2.891	1.158	-0.72	0.471	1	X	Const	1.158
TRINITY_DN217062_c23_g51	TRINITY_DN217062_c23_g51_i1	g.362	10.46	10.645	0.025	0.121	0.903	1	X	Const	0.025
TRINITY_DN217439_c16_g50	TRINITY_DN217439_c16_g50_i1	g.363	1.362	1.752	0.363	-0.16	0.873	1	X	Const	0.363
TRINITY_DN169347_c0_g2	TRINITY_DN169347_c0_g2_i1	g.364	2.091	4.066	0.959	-0.718	0.473	1	X	Const	0.959
TRINITY_DN214688_c0_g1	TRINITY_DN214688_c0_g1_i1	g.365	2.505	2.595	0.051	0.04	0.968	1	X	Const	0.051
TRINITY_DN204637_c3_g2	TRINITY_DN204637_c3_g2_i1	g.366	50.876	44.19	-0.203	1.029	0.304	1	X	Const	-0.203
TRINITY_DN198504_c0_g2	TRINITY_DN198504_c0_g2_i1	g.367	12.776	17.924	0.488	-0.738	0.46	1	X	Const	0.488
TRINITY_DN198504_c0_g1	TRINITY_DN198504_c0_g1_i1	g.368	0	1.591	1.364	-0.616	0.538	1	X	Const	1.364
TRINITY_DN198504_c0_g6	TRINITY_DN198504_c0_g6_i1	g.369	3.962	7.095	0.841	-0.834	0.404	1	X	Const	0.841
TRINITY_DN198504_c0_g5	TRINITY_DN198504_c0_g5_i1	g.370	2.061	1.06	-0.959	0.632	0.527	1	X	Const	-0.959
TRINITY_DN194781_c4_g6	TRINITY_DN194781_c4_g6_i1	g.371	7.355	16.485	1.164	-1.729	0.084	0.607	X	Const	1.164
TRINITY_DN196703_c0_g6	TRINITY_DN196703_c0_g6_i1	g.372	5.892	9.552	0.697	-0.8	0.424	1	X	Const	0.697
TRINITY_DN34652_c0_g1	TRINITY_DN34652_c0_g1_i1	g.373	28.924	0	-5.814	5.695	0	0	O	Down	-5.814
TRINITY_DN34652_c0_g1	TRINITY_DN34652_c0_g1_i1	g.374	28.924	0	-5.814	5.695	0	0	O	Down	-5.814
TRINITY_DN34652_c0_g1	TRINITY_DN34652_c0_g1_i1	g.375	28.924	0	-5.814	5.695	0	0	O	Down	-5.814
TRINITY_DN34652_c0_g1	TRINITY_DN34652_c0_g1_i1	g.377	28.924	0	-5.814	5.695	0	0	O	Down	-5.814
TRINITY_DN184503_c1_g3	TRINITY_DN184503_c1_g3_i1	g.378	2.169	0	-2.393	1.19	0.234	1	X	Const	-2.393
TRINITY_DN210568_c2_g1	TRINITY_DN210568_c2_g1_i1	g.379	0	2.265	2.441	-1.131	0.258	1	X	Const	2.441
TRINITY_DN206751_c5_g2	TRINITY_DN206751_c5_g2_i1	g.381	3.647	4.785	0.392	-0.291	0.771	1	X	Const	0.392
TRINITY_DN201264_c0_g4	TRINITY_DN201264_c0_g4_i1	g.382	4.179	5.193	0.313	-0.224	0.823	1	X	Const	0.313
TRINITY_DN201264_c0_g7	TRINITY_DN201264_c0_g7_i1	g.383	1.578	1.429	-0.143	0.147	0.883	1	X	Const	-0.143
TRINITY_DN196387_c2_g3	TRINITY_DN196387_c2_g3_i1	g.384	0	1.148	0.293	-0.096	0.924	1	X	Const	0.293
TRINITY_DN196387_c2_g1	TRINITY_DN196387_c2_g1_i1	g.385	3.748	3.904	0.059	0.041	0.967	1	X	Const	0.059
TRINITY_DN375292_c0_g1	TRINITY_DN375292_c0_g1_i1	g.386	1.694	1.321	-0.359	0.276	0.783	1	X	Const	-0.359
TRINITY_DN173781_c2_g1	TRINITY_DN173781_c2_g1_i1	g.387	0	1.08	2.302	-0.752	0.452	1	X	Const	2.302
TRINITY_DN206229_c2_g5	TRINITY_DN206229_c2_g5_i1	g.388	1.353	1.591	0.234	-0.079	0.937	1	X	Const	0.234
TRINITY_DN192561_c1_g4	TRINITY_DN192561_c1_g4_i1	g.389	5.706	5.54	-0.043	0.168	0.867	1	X	Const	-0.043
TRINITY_DN209465_c7_g6	TRINITY_DN209465_c7_g6_i1	g.390	5.662	7.884	0.478	-0.477	0.634	1	X	Const	0.478
TRINITY_DN209465_c7_g5	TRINITY_DN209465_c7_g5_i1	g.394	2.76	5.607	1.023	-0.896	0.37	1	X	Const	1.023
TRINITY_DN209465_c7_g3	TRINITY_DN209465_c7_g3_i1	g.395	17.92	26.609	0.57	-1.074	0.283	1	X	Const	0.57
TRINITY_DN209465_c7_g2	TRINITY_DN209465_c7_g2_i1	g.396	19.354	25.448	0.395	-0.678	0.498	1	X	Const	0.395
TRINITY_DN199382_c1_g1	TRINITY_DN199382_c1_g1_i1	g.397	1.538	2.125	0.466	-0.241	0.81	1	X	Const	0.466
TRINITY_DN209984_c2_g1	TRINITY_DN209984_c2_g1_i1	g.399	4.672	3.335	-0.486	0.573	0.567	1	X	Const	-0.486
TRINITY_DN202885_c0_g1	TRINITY_DN202885_c0_g1_i1	g.400	3.9	9.733	1.319	-1.482	0.138	0.807	X	Const	1.319
TRINITY_DN199683_c0_g1	TRINITY_DN199683_c0_g1_i1	g.401	11.574	16.67	0.526	-0.776	0.438	1	X	Const	0.526
TRINITY_DN199683_c0_g1	TRINITY_DN199683_c0_g1_i1	g.402	11.574	16.67	0.526	-0.776	0.438	1	X	Const	0.526
TRINITY_DN207871_c4_g3	TRINITY_DN207871_c4_g3_i1	g.403	3.249	3.194	-0.025	0.111	0.912	1	X	Const	-0.025
TRINITY_DN207871_c4_g2	TRINITY_DN207871_c4_g2_i1	g.404	3.227	3.069	-0.072	0.151	0.88	1	X	Const	-0.072
TRINITY_DN200471_c3_g4	TRINITY_DN200471_c3_g4_i1	g.408	3.436	3.325	-0.047	0.134	0.893	1	X	Const	-0.047
TRINITY_DN208660_c1_g1	TRINITY_DN208660_c1_g1_i1	g.410	2.76	1.561	-0.822	0.652	0.514	1	X	Const	-0.822
TRINITY_DN208660_c1_g2	TRINITY_DN208660_c1_g2_i1	g.411	0	1.17	2.783	-0.878	0.38	1	X	Const	2.783
TRINITY_DN362834_c0_g1	TRINITY_DN362834_c0_g1_i1	g.412	1.416	0	-2.809	1.044	0.297	1	X	Const	-2.809
TRINITY_DN177158_c1_g2	TRINITY_DN177158_c1_g2_i1	g.413	1.736	1.024	-0.762	0.489	0.625	1	X	Const	-0.762
TRINITY_DN198791_c2_g1	TRINITY_DN198791_c2_g1_i1	g.414	18.333	20.836	0.185	-0.18	0.857	1	X	Const	0.185
TRINITY_DN198791_c2_g5	TRINITY_DN198791_c2_g5_i1	g.415	20.866	26.585	0.349	-0.59	0.555	1	X	Const	0.349
TRINITY_DN184037_c3_g1	TRINITY_DN184037_c3_g1_i1	g.416	34.364	48.518	0.498	-1.241	0.215	0.993	X	Const	0.498
TRINITY_DN200014_c2_g6	TRINITY_DN200014_c2_g6_i1	g.417	1.759	2.542	0.531	-0.306	0.759	1	X	Const	0.531
TRINITY_DN216906_c10_g32	TRINITY_DN216906_c10_g32_i1	g.418	1.652	4.05	1.294	-0.94	0.347	1	X	Const	1.294
TRINITY_DN216906_c10_g32	TRINITY_DN216906_c10_g32_i1	g.419	1.652	4.05	1.294	-0.94	0.347	1	X	Const	1.294
TRINITY_DN182936_c2_g1	TRINITY_DN182936_c2_g1_i1	g.420	51.6	118.033	1.194	-4.731	0	0	O	Up	1.194
TRINITY_DN176443_c1_g1	TRINITY_DN176443_c1_g1_i1	g.422	4.711	11.415	1.277	-1.56	0.119	0.744	X	Const	1.277
TRINITY_DN115456_c0_g1	TRINITY_DN115456_c0_g1_i1	g.423	2.735	4.265	0.641	-0.489	0.625	1	X	Const	0.641
TRINITY_DN115456_c0_g2	TRINITY_DN115456_c0_g2_i1	g.424	1.437	1.356	-0.084	0.107	0.915	1	X	Const	-0.084
TRINITY_DN216329_c5_g1	TRINITY_DN216329_c5_g1_i1	g.427	0	1.257	1.416	-0.565	0.572	1	X	Const	1.416
TRINITY_DN157504_c0_g1	TRINITY_DN157504_c0_g1_i1	g.429	7.397	9.741	0.397	-0.422	0.673	1	X	Const	0.397
TRINITY_DN213567_c3_g12	TRINITY_DN213567_c3_g12_i1	g.431	14.736	28.552	0.954	-1.894	0.058	0.49	X	Const	0.954
TRINITY_DN213567_c3_g14	TRINITY_DN213567_c3_g14_i1	g.432	17.688	29.155	0.721	-1.447	0.148	0.832	X	Const	0.721
TRINITY_DN212470_c3_g5	TRINITY_DN212470_c3_g5_i1	g.434	2.136	1.052	-1.022	0.674	0.5	1	X	Const	-1.022
TRINITY_DN190633_c1_g1	TRINITY_DN190633_c1_g1_i1	g.435	16.366	12.7	-0.366	0.87	0.384	1	X	Const	-0.366
TRINITY_DN205841_c0_g5	TRINITY_DN205841_c0_g5_i1	g.437	0	1.279	0.457	-0.182	0.856	1	X	Const	0.457
TRINITY_DN211213_c1_g5	TRINITY_DN211213_c1_g5_i1	g.438	0	1.097	0.43	-0.157	0.875	1	X	Const	0.43
TRINITY_DN211213_c1_g4	TRINITY_DN211213_c1_g4_i1	g.439	0	1.185	0.556	-0.22	0.826	1	X	Const	0.556
TRINITY_DN185884_c0_g1	TRINITY_DN185884_c0_g1_i1	g.440	0	9.307	5.295	-3.103	0.002	0.036	X	Const	5.295
TRINITY_DN211213_c1_g2	TRINITY_DN211213_c1_g2_i1	g.442	1.234	0	-0.347	0.23	0.818	1	X	Const	-0.347
TRINITY_DN186478_c1_g9	TRINITY_DN186478_c1_g9_i1	g.443	28229	17050.9	-0.727	61.128	0	0	O	Down	-0.727
TRINITY_DN186478_c1_g2	TRINITY_DN186478_c1_g2_i1	g.444	3073.06	2927.18	-0.07	4.619	0	0	O	Down	-0.07
TRINITY_DN112545_c0_g1	TRINITY_DN112545_c0_g1_i1	g.445	0	1.878	3.238	-1.202	0.229	1	X	Const	3.238
TRINITY_DN204024_c2_g12	TRINITY_DN204024_c2_g12_i1	g.446	2.916	3.613	0.309	-0.183	0.854	1	X	Const	0.309
TRINITY_DN204024_c2_g12	TRINITY_DN204024_c2_g12_i1	g.447	2.916	3.613	0.309	-0.183	0.854	1	X	Const	0.309
TRINITY_DN131749_c0_g1	TRINITY_DN131749_c0_g1_i1	g.448	3.792	6.505	0.779	-0.74	0.459	1	X	Const	0.779
TRINITY_DN131749_c0_g3	TRINITY_DN131749_c0_g3_i1	g.450	2.528	6.686	1.403	-1.294	0.196	0.955	X	Const	1.403
TRINITY_DN212738_c3_g8	TRINITY_DN212738_c3_g8_i1	g.453	2.851	3.815	0.42	-0.284	0.777	1	X	Const	0.42
TRINITY_DN200562_c1_g7	TRINITY_DN200562_c1_g7_i1	g.454	1.078	0	-0.958	0.457	0.648	1	X	Const	-0.958
TRINITY_DN200562_c1_g3	TRINITY_DN200562_c1_g3_i1	g.455	1.129	0	-0.543	0.306	0.76	1	X	Const	-0.543
TRINITY_DN216074_c2_g2	TRINITY_DN216074_c2_g2_i1	g.456	0	1.741	3.48	-1.196	0.232	1	X	Const	3.48
TRINITY_DN188533_c1_g1	TRINITY_DN188533_c1_g1_i1	g.457	15.758	30.331	0.945	-1.933	0.053	0.462	X	Const	0.945
TRINITY_DN216074_c2_g1	TRINITY_DN216074_c2_g1_i1	g.458	3.981	7.335	0.882	-0.889	0.374	1	X	Const	0.882
TRINITY_DN185885_c0_g1	TRINITY_DN185885_c0_g1_i1	g.459	2.668	3.721	0.48	-0.329	0.742	1	X	Const	0.48
TRINITY_DN188434_c1_g2	TRINITY_DN188434_c1_g2_i1	g.460	1.11	0	-0.864	0.429	0.668	1	X	Const	-0.864
TRINITY_DN177032_c2_g1	TRINITY_DN177032_c2_g1_i1	g.461	1.078	1.849	0.778	-0.394	0.693	1	X	Const	0.778
TRINITY_DN202707_c1_g16	TRINITY_DN202707_c1_g16_i1	g.462	0	1.791	1.999	-0.881	0.379	1	X	Const	1.999
TRINITY_DN201776_c3_g3	TRINITY_DN201776_c3_g3_i1	g.463	4.097	5.5	0.425	-0.345	0.73	1	X	Const	0.425
TRINITY_DN201776_c3_g3	TRINITY_DN201776_c3_g3_i1	g.464	4.097	5.5	0.425	-0.345	0.73	1	X	Const	0.425
TRINITY_DN284896_c0_g1	TRINITY_DN284896_c0_g1_i1	g.466	0	1.211	0.916	-0.375	0.708	1	X	Const	0.916
TRINITY_DN214718_c10_g1	TRINITY_DN214718_c10_g1_i1	g.467	3.981	4.008	0.01	0.09	0.928	1	X	Const	0.01
TRINITY_DN213488_c3_g1	TRINITY_DN213488_c3_g1_i1	g.469	2.496	2.847	0.19	-0.071	0.944	1	X	Const	0.19
TRINITY_DN135919_c0_g1	TRINITY_DN135919_c0_g1_i1	g.470	14.799	45.477	1.62	-3.791	0	0.004	O	Up	1.62
TRINITY_DN216165_c1_g1	TRINITY_DN216165_c1_g1_i1	g.471	1.096	1.292	0.237	-0.073	0.942	1	X	Const	0.237
TRINITY_DN206531_c1_g1	TRINITY_DN206531_c1_g1_i1	g.472	4.206	4.033	-0.061	0.161	0.872	1	X	Const	-0.061
TRINITY_DN215144_c8_g1	TRINITY_DN215144_c8_g1_i1	g.473	5.555	6.399	0.204	-0.123	0.902	1	X	Const	0.204
TRINITY_DN215144_c8_g2	TRINITY_DN215144_c8_g2_i1	g.474	23.959	16.723	-0.519	1.361	0.174	0.905	X	Const	-0.519
TRINITY_DN215144_c8_g6	TRINITY_DN215144_c8_g6_i1	g.475	7.373	4.879	-0.596	0.837	0.403	1	X	Const	-0.596
TRINITY_DN210439_c5_g3	TRINITY_DN210439_c5_g3_i1	g.477	2.852	2.015	-0.501	0.458	0.647	1	X	Const	-0.501
TRINITY_DN192019_c0_g5	TRINITY_DN192019_c0_g5_i1	g.478	28.078	17.895	-0.65	1.744	0.081	0.596	X	Const	-0.65
TRINITY_DN354276_c0_g1	TRINITY_DN354276_c0_g1_i1	g.480	133.704	227.5	0.767	-4.308	0	0.001	O	Up	0.767
TRINITY_DN209432_c11_g1	TRINITY_DN209432_c11_g1_i1	g.481	1.435	1.714	0.256	-0.095	0.924	1	X	Const	0.256
TRINITY_DN188896_c2_g1	TRINITY_DN188896_c2_g1_i1	g.485	104.362	135.732	0.379	-1.485	0.137	0.805	X	Const	0.379
TRINITY_DN175611_c0_g3	TRINITY_DN175611_c0_g3_i1	g.486	0	1.593	1.309	-0.596	0.552	1	X	Const	1.309
TRINITY_DN149099_c0_g4	TRINITY_DN149099_c0_g4_i1	g.487	2.13	6.126	1.524	-1.326	0.185	0.934	X	Const	1.524
TRINITY_DN149099_c0_g2	TRINITY_DN149099_c0_g2_i1	g.489	2.187	5.111	1.225	-1.007	0.314	1	X	Const	1.225
TRINITY_DN149099_c0_g3	TRINITY_DN149099_c0_g3_i1	g.491	4.175	12.241	1.552	-1.901	0.057	0.485	X	Const	1.552
TRINITY_DN149099_c0_g1	TRINITY_DN149099_c0_g1_i1	g.493	1.366	4.363	1.675	-1.206	0.228	1	X	Const	1.675
TRINITY_DN216016_c6_g15	TRINITY_DN216016_c6_g15_i1	g.495	5.066	10.481	1.049	-1.254	0.21	0.983	X	Const	1.049
TRINITY_DN185136_c2_g2	TRINITY_DN185136_c2_g2_i1	g.496	80.824	147.519	0.868	-3.927	0	0.003	O	Up	0.868
TRINITY_DN210951_c1_g7	TRINITY_DN210951_c1_g7_i1	g.497	9.219	17.006	0.883	-1.356	0.175	0.908	X	Const	0.883
TRINITY_DN212822_c3_g1	TRINITY_DN212822_c3_g1_i1	g.498	1.838	0	-1.069	0.647	0.518	1	X	Const	-1.069
TRINITY_DN212822_c3_g2	TRINITY_DN212822_c3_g2_i1	g.499	2.451	2.278	-0.106	0.156	0.876	1	X	Const	-0.106
TRINITY_DN213505_c2_g1	TRINITY_DN213505_c2_g1_i1	g.500	0	1.027	0.719	-0.271	0.787	1	X	Const	0.719
TRINITY_DN211734_c1_g1	TRINITY_DN211734_c1_g1_i1	g.501	1.374	2.159	0.652	-0.354	0.723	1	X	Const	0.652
TRINITY_DN213399_c2_g2	TRINITY_DN213399_c2_g2_i1	g.502	7.094	17.764	1.324	-2.009	0.045	0.413	X	Const	1.324
TRINITY_DN213399_c2_g2	TRINITY_DN213399_c2_g2_i1	g.503	7.094	17.764	1.324	-2.009	0.045	0.413	X	Const	1.324
TRINITY_DN212777_c1_g1	TRINITY_DN212777_c1_g1_i1	g.504	1.053	1.293	0.296	-0.103	0.918	1	X	Const	0.296
TRINITY_DN213054_c5_g9	TRINITY_DN213054_c5_g9_i1	g.505	3.785	17.761	2.23	-2.989	0.003	0.049	X	Const	2.23
TRINITY_DN213054_c5_g2	TRINITY_DN213054_c5_g2_i1	g.506	22.802	60.18	1.4	-3.875	0	0.003	O	Up	1.4
TRINITY_DN213054_c5_g1	TRINITY_DN213054_c5_g1_i1	g.510	48.268	43.003	-0.167	0.887	0.375	1	X	Const	-0.167
TRINITY_DN211151_c1_g5	TRINITY_DN211151_c1_g5_i1	g.511	1.349	1.542	0.193	-0.054	0.957	1	X	Const	0.193
TRINITY_DN201287_c4_g5	TRINITY_DN201287_c4_g5_i1	g.514	45.031	44.144	-0.029	0.426	0.67	1	X	Const	-0.029
TRINITY_DN212510_c3_g9	TRINITY_DN212510_c3_g9_i1	g.515	6.055	6.804	0.168	-0.083	0.934	1	X	Const	0.168
TRINITY_DN209426_c7_g2	TRINITY_DN209426_c7_g2_i1	g.517	1.643	3.382	1.042	-0.708	0.479	1	X	Const	1.042
TRINITY_DN192584_c6_g5	TRINITY_DN192584_c6_g5_i1	g.518	20.201	25.515	0.337	-0.55	0.582	1	X	Const	0.337
TRINITY_DN193281_c0_g1	TRINITY_DN193281_c0_g1_i1	g.519	9.336	12.319	0.4	-0.479	0.632	1	X	Const	0.4
TRINITY_DN214601_c4_g17	TRINITY_DN214601_c4_g17_i1	g.521	0	1.146	0.779	-0.311	0.756	1	X	Const	0.779
TRINITY_DN209320_c1_g1	TRINITY_DN209320_c1_g1_i1	g.524	3.255	2.809	-0.213	0.268	0.789	1	X	Const	-0.213
TRINITY_DN209320_c1_g1	TRINITY_DN209320_c1_g1_i1	g.525	3.255	2.809	-0.213	0.268	0.789	1	X	Const	-0.213
TRINITY_DN216839_c0_g27	TRINITY_DN216839_c0_g27_i1	g.526	8.002	12.849	0.683	-0.908	0.364	1	X	Const	0.683
TRINITY_DN209790_c3_g6	TRINITY_DN209790_c3_g6_i1	g.528	1.908	2.182	0.194	-0.064	0.949	1	X	Const	0.194
TRINITY_DN115086_c1_g1	TRINITY_DN115086_c1_g1_i1	g.529	9.876	22.933	1.215	-2.119	0.034	0.341	X	Const	1.215
TRINITY_DN197081_c3_g3	TRINITY_DN197081_c3_g3_i1	g.530	5.225	7.858	0.589	-0.605	0.545	1	X	Const	0.589
TRINITY_DN197081_c3_g1	TRINITY_DN197081_c3_g1_i1	g.531	0	1.176	0.587	-0.233	0.816	1	X	Const	0.587
TRINITY_DN102447_c1_g1	TRINITY_DN102447_c1_g1_i1	g.532	0	1.379	1.894	-0.743	0.457	1	X	Const	1.894
TRINITY_DN200287_c3_g2	TRINITY_DN200287_c3_g2_i1	g.533	17.114	35.038	1.034	-2.262	0.024	0.265	X	Const	1.034
TRINITY_DN208690_c2_g1	TRINITY_DN208690_c2_g1_i1	g.535	2.246	2.889	0.363	-0.205	0.838	1	X	Const	0.363
TRINITY_DN208690_c2_g1	TRINITY_DN208690_c2_g1_i1	g.536	2.246	2.889	0.363	-0.205	0.838	1	X	Const	0.363
TRINITY_DN198590_c9_g3	TRINITY_DN198590_c9_g3_i1	g.537	17.371	29.907	0.784	-1.597	0.11	0.713	X	Const	0.784
TRINITY_DN198590_c9_g2	TRINITY_DN198590_c9_g2_i1	g.540	4.868	9.318	0.937	-1.063	0.288	1	X	Const	0.937
TRINITY_DN199246_c2_g2	TRINITY_DN199246_c2_g2_i1	g.542	44.142	53.105	0.267	-0.564	0.573	1	X	Const	0.267
TRINITY_DN206559_c1_g1	TRINITY_DN206559_c1_g1_i1	g.543	3.122	3.95	0.339	-0.219	0.827	1	X	Const	0.339
TRINITY_DN214850_c6_g15	TRINITY_DN214850_c6_g15_i1	g.544	0	1.576	1.96	-0.815	0.415	1	X	Const	1.96
TRINITY_DN201401_c4_g3	TRINITY_DN201401_c4_g3_i1	g.545	2.55	4.889	0.939	-0.772	0.44	1	X	Const	0.939
TRINITY_DN216650_c12_g9	TRINITY_DN216650_c12_g9_i1	g.546	21.202	18.395	-0.205	0.668	0.504	1	X	Const	-0.205
TRINITY_DN216650_c12_g9	TRINITY_DN216650_c12_g9_i1	g.548	21.202	18.395	-0.205	0.668	0.504	1	X	Const	-0.205
TRINITY_DN51846_c0_g2	TRINITY_DN51846_c0_g2_i1	g.549	0	1.283	1.515	-0.604	0.546	1	X	Const	1.515
TRINITY_DN5025_c1_g11	TRINITY_DN5025_c1_g11_i1	g.550	0	1.656	0.949	-0.453	0.65	1	X	Const	0.949
TRINITY_DN209507_c2_g4	TRINITY_DN209507_c2_g4_i1	g.551	3.566	6.427	0.85	-0.803	0.422	1	X	Const	0.85
TRINITY_DN209507_c2_g1	TRINITY_DN209507_c2_g1_i1	g.553	2.125	3.24	0.609	-0.403	0.687	1	X	Const	0.609
TRINITY_DN209507_c2_g2	TRINITY_DN209507_c2_g2_i1	g.554	11.765	13.853	0.236	-0.235	0.814	1	X	Const	0.236
TRINITY_DN195032_c3_g31	TRINITY_DN195032_c3_g31_i1	g.555	96.913	88.561	-0.13	1.093	0.275	1	X	Const	-0.13
TRINITY_DN131641_c2_g1	TRINITY_DN131641_c2_g1_i1	g.556	0	1.795	0.949	-0.472	0.637	1	X	Const	0.949
TRINITY_DN207905_c1_g1	TRINITY_DN207905_c1_g1_i1	g.557	5.162	4.215	-0.292	0.417	0.677	1	X	Const	-0.292
TRINITY_DN207905_c1_g3	TRINITY_DN207905_c1_g3_i1	g.558	1.219	0	-0.319	0.216	0.829	1	X	Const	-0.319
TRINITY_DN207905_c1_g3	TRINITY_DN207905_c1_g3_i1	g.559	1.219	0	-0.319	0.216	0.829	1	X	Const	-0.319
TRINITY_DN198416_c5_g1	TRINITY_DN198416_c5_g1_i1	g.561	17.197	33.894	0.979	-2.114	0.035	0.344	X	Const	0.979
TRINITY_DN164502_c2_g1	TRINITY_DN164502_c2_g1_i1	g.562	8.209	15.281	0.896	-1.304	0.192	0.95	X	Const	0.896
TRINITY_DN164502_c2_g3	TRINITY_DN164502_c2_g3_i1	g.563	24.35	38.101	0.646	-1.473	0.141	0.814	X	Const	0.646
TRINITY_DN201877_c1_g5	TRINITY_DN201877_c1_g5_i1	g.564	3.91	3.293	-0.248	0.324	0.746	1	X	Const	-0.248
TRINITY_DN202573_c0_g1	TRINITY_DN202573_c0_g1_i1	g.565	1.535	2.655	0.79	-0.48	0.631	1	X	Const	0.79
TRINITY_DN194751_c1_g1	TRINITY_DN194751_c1_g1_i1	g.567	1.086	2.154	0.988	-0.538	0.591	1	X	Const	0.988
TRINITY_DN195825_c5_g12	TRINITY_DN195825_c5_g12_i1	g.568	2.287	2.675	0.226	-0.096	0.923	1	X	Const	0.226
TRINITY_DN195825_c5_g15	TRINITY_DN195825_c5_g15_i1	g.569	3.335	6.717	1.01	-0.969	0.332	1	X	Const	1.01
TRINITY_DN214268_c1_g4	TRINITY_DN214268_c1_g4_i1	g.570	2.672	7.224	1.435	-1.37	0.171	0.899	X	Const	1.435
TRINITY_DN214268_c1_g7	TRINITY_DN214268_c1_g7_i1	g.571	2.852	4.426	0.634	-0.492	0.623	1	X	Const	0.634
TRINITY_DN214268_c1_g3	TRINITY_DN214268_c1_g3_i1	g.572	7.668	12.541	0.71	-0.934	0.35	1	X	Const	0.71
TRINITY_DN214268_c1_g3	TRINITY_DN214268_c1_g3_i1	g.573	7.668	12.541	0.71	-0.934	0.35	1	X	Const	0.71
TRINITY_DN203749_c6_g17	TRINITY_DN203749_c6_g17_i1	g.574	8.943	5.235	-0.773	1.121	0.262	1	X	Const	-0.773
TRINITY_DN190749_c1_g1	TRINITY_DN190749_c1_g1_i1	g.575	65.241	54.206	-0.267	1.395	0.163	0.879	X	Const	-0.267
TRINITY_DN201124_c3_g2	TRINITY_DN201124_c3_g2_i1	g.576	5.553	15.06	1.439	-1.984	0.047	0.43	X	Const	1.439
TRINITY_DN213612_c3_g9	TRINITY_DN213612_c3_g9_i1	g.577	0	2.308	2.479	-1.152	0.249	1	X	Const	2.479
TRINITY_DN174931_c0_g1	TRINITY_DN174931_c0_g1_i1	g.578	5.401	5.969	0.144	-0.05	0.96	1	X	Const	0.144
TRINITY_DN117246_c0_g2	TRINITY_DN117246_c0_g2_i1	g.579	5.293	5.865	0.148	-0.054	0.957	1	X	Const	0.148
TRINITY_DN176865_c1_g2	TRINITY_DN176865_c1_g2_i1	g.581	0	3.496	1.948	-1.208	0.227	1	X	Const	1.948
TRINITY_DN176865_c1_g1	TRINITY_DN176865_c1_g1_i1	g.582	0	1.263	1.02	-0.424	0.672	1	X	Const	1.02
TRINITY_DN119122_c3_g1	TRINITY_DN119122_c3_g1_i1	g.583	2.74	4.217	0.622	-0.471	0.638	1	X	Const	0.622
TRINITY_DN196307_c0_g3	TRINITY_DN196307_c0_g3_i1	g.584	4.529	4.775	0.076	0.027	0.979	1	X	Const	0.076
TRINITY_DN207086_c0_g6	TRINITY_DN207086_c0_g6_i1	g.586	0	1.076	0.947	-0.365	0.715	1	X	Const	0.947
TRINITY_DN216904_c4_g1	TRINITY_DN216904_c4_g1_i1	g.587	9.398	14.574	0.633	-0.891	0.373	1	X	Const	0.633
TRINITY_DN214869_c1_g9	TRINITY_DN214869_c1_g9_i1	g.591	37.357	30.811	-0.278	1.084	0.279	1	X	Const	-0.278
TRINITY_DN205357_c4_g1	TRINITY_DN205357_c4_g1_i1	g.592	3.668	8.24	1.168	-1.226	0.22	1	X	Const	1.168
TRINITY_DN202468_c2_g1	TRINITY_DN202468_c2_g1_i1	g.593	2.379	3.571	0.586	-0.406	0.685	1	X	Const	0.586
TRINITY_DN211609_c6_g2	TRINITY_DN211609_c6_g2_i1	g.594	15.642	30.119	0.945	-1.927	0.054	0.467	X	Const	0.945
TRINITY_DN215144_c8_g15	TRINITY_DN215144_c8_g15_i1	g.595	1.182	0	-0.637	0.353	0.724	1	X	Const	-0.637
TRINITY_DN215144_c8_g14	TRINITY_DN215144_c8_g14_i1	g.596	8.114	5.164	-0.652	0.94	0.347	1	X	Const	-0.652
TRINITY_DN215144_c8_g18	TRINITY_DN215144_c8_g18_i1	g.597	16.477	12.874	-0.356	0.856	0.392	1	X	Const	-0.356
TRINITY_DN198547_c4_g9	TRINITY_DN198547_c4_g9_i1	g.598	0	1.047	0.779	-0.297	0.766	1	X	Const	0.779
TRINITY_DN198547_c4_g7	TRINITY_DN198547_c4_g7_i1	g.599	0	1.974	3.133	-1.213	0.225	1	X	Const	3.133
TRINITY_DN216739_c4_g3	TRINITY_DN216739_c4_g3_i1	g.600	19.247	22.568	0.23	-0.287	0.774	1	X	Const	0.23
TRINITY_DN204315_c0_g2	TRINITY_DN204315_c0_g2_i1	g.601	0	1.966	1.263	-0.642	0.521	1	X	Const	1.263
TRINITY_DN177491_c1_g1	TRINITY_DN177491_c1_g1_i1	g.602	3.514	10.55	1.586	-1.796	0.072	0.56	X	Const	1.586
TRINITY_DN212659_c1_g3	TRINITY_DN212659_c1_g3_i1	g.604	0	1.21	1.831	-0.679	0.497	1	X	Const	1.831
TRINITY_DN212659_c1_g1	TRINITY_DN212659_c1_g1_i1	g.605	0	1.093	0.973	-0.377	0.706	1	X	Const	0.973
TRINITY_DN209976_c1_g1	TRINITY_DN209976_c1_g1_i1	g.606	1.546	1.339	-0.207	0.182	0.856	1	X	Const	-0.207
TRINITY_DN215977_c4_g1	TRINITY_DN215977_c4_g1_i1	g.607	6.441	9.827	0.609	-0.702	0.482	1	X	Const	0.609
TRINITY_DN215977_c4_g7	TRINITY_DN215977_c4_g7_i1	g.608	6.935	11.63	0.746	-0.947	0.344	1	X	Const	0.746
TRINITY_DN215977_c4_g7	TRINITY_DN215977_c4_g7_i1	g.609	6.935	11.63	0.746	-0.947	0.344	1	X	Const	0.746
TRINITY_DN208253_c4_g1	TRINITY_DN208253_c4_g1_i1	g.610	4.833	7.382	0.611	-0.611	0.541	1	X	Const	0.611
TRINITY_DN191199_c1_g4	TRINITY_DN191199_c1_g4_i1	g.611	4.157	8.212	0.982	-1.044	0.297	1	X	Const	0.982
TRINITY_DN191199_c1_g3	TRINITY_DN191199_c1_g3_i1	g.612	8.035	25.748	1.68	-2.935	0.003	0.056	X	Const	1.68
TRINITY_DN204665_c1_g8	TRINITY_DN204665_c1_g8_i1	g.613	1.271	1.595	0.328	-0.132	0.895	1	X	Const	0.328
TRINITY_DN200962_c1_g2	TRINITY_DN200962_c1_g2_i1	g.614	4.064	2.567	-0.663	0.673	0.501	1	X	Const	-0.663
TRINITY_DN200962_c1_g2	TRINITY_DN200962_c1_g2_i1	g.615	4.064	2.567	-0.663	0.673	0.501	1	X	Const	-0.663
TRINITY_DN192180_c1_g1	TRINITY_DN192180_c1_g1_i1	g.617	7.436	2.992	-1.313	1.507	0.132	0.788	X	Const	-1.313
TRINITY_DN192663_c1_g1	TRINITY_DN192663_c1_g1_i1	g.618	41.319	55.969	0.438	-1.144	0.253	1	X	Const	0.438
TRINITY_DN201727_c5_g1	TRINITY_DN201727_c5_g1_i1	g.619	1.087	1.178	0.116	-0.008	0.994	1	X	Const	0.116
TRINITY_DN214218_c3_g1	TRINITY_DN214218_c3_g1_i1	g.620	2.108	5.902	1.485	-1.274	0.203	0.968	X	Const	1.485
TRINITY_DN192328_c2_g2	TRINITY_DN192328_c2_g2_i1	g.621	0	1.701	1.112	-0.533	0.594	1	X	Const	1.112
TRINITY_DN192328_c2_g1	TRINITY_DN192328_c2_g1_i1	g.623	1.977	2.76	0.481	-0.285	0.776	1	X	Const	0.481
TRINITY_DN192328_c2_g1	TRINITY_DN192328_c2_g1_i1	g.624	1.977	2.76	0.481	-0.285	0.776	1	X	Const	0.481
TRINITY_DN192642_c2_g3	TRINITY_DN192642_c2_g3_i1	g.625	18.26	27.743	0.603	-1.168	0.243	1	X	Const	0.603
TRINITY_DN217485_c28_g9	TRINITY_DN217485_c28_g9_i1	g.626	1.031	1.18	0.195	-0.048	0.962	1	X	Const	0.195
TRINITY_DN209156_c1_g4	TRINITY_DN209156_c1_g4_i1	g.627	0	1.864	2.099	-0.929	0.353	1	X	Const	2.099
TRINITY_DN209156_c1_g2	TRINITY_DN209156_c1_g2_i1	g.628	2.786	3.952	0.504	-0.36	0.719	1	X	Const	0.504
TRINITY_DN209156_c1_g2	TRINITY_DN209156_c1_g2_i1	g.629	2.786	3.952	0.504	-0.36	0.719	1	X	Const	0.504
TRINITY_DN183078_c0_g1	TRINITY_DN183078_c0_g1_i1	g.631	14.301	6.155	-1.216	1.979	0.048	0.432	X	Const	-1.216
TRINITY_DN196843_c1_g2	TRINITY_DN196843_c1_g2_i1	g.633	0	1.999	1.621	-0.795	0.426	1	X	Const	1.621
TRINITY_DN185155_c3_g1	TRINITY_DN185155_c3_g1_i1	g.634	125.943	89.085	-0.5	3.033	0.002	0.044	X	Const	-0.5
TRINITY_DN179395_c0_g1	TRINITY_DN179395_c0_g1_i1	g.636	11.015	23.766	1.109	-1.988	0.047	0.427	X	Const	1.109
TRINITY_DN205225_c6_g3	TRINITY_DN205225_c6_g3_i1	g.637	2.007	1.163	-0.787	0.539	0.59	1	X	Const	-0.787
TRINITY_DN198761_c1_g1	TRINITY_DN198761_c1_g1_i1	g.639	1.25	0	-1.021	0.515	0.606	1	X	Const	-1.021
TRINITY_DN207993_c2_g3	TRINITY_DN207993_c2_g3_i1	g.642	14.022	11.221	-0.321	0.734	0.463	1	X	Const	-0.321
TRINITY_DN207993_c2_g3	TRINITY_DN207993_c2_g3_i1	g.643	14.022	11.221	-0.321	0.734	0.463	1	X	Const	-0.321
TRINITY_DN207993_c2_g3	TRINITY_DN207993_c2_g3_i1	g.644	14.022	11.221	-0.321	0.734	0.463	1	X	Const	-0.321
TRINITY_DN213904_c3_g2	TRINITY_DN213904_c3_g2_i1	g.646	1.116	0	-0.723	0.377	0.706	1	X	Const	-0.723
TRINITY_DN196052_c0_g3	TRINITY_DN196052_c0_g3_i1	g.647	5.148	2.81	-0.873	0.932	0.351	1	X	Const	-0.873
TRINITY_DN196052_c0_g2	TRINITY_DN196052_c0_g2_i1	g.648	3.37	2.569	-0.392	0.415	0.678	1	X	Const	-0.392
TRINITY_DN210717_c2_g3	TRINITY_DN210717_c2_g3_i1	g.649	16.848	16.775	-0.006	0.217	0.828	1	X	Const	-0.006
TRINITY_DN211017_c4_g2	TRINITY_DN211017_c4_g2_i1	g.651	4.36	1.994	-1.129	1.036	0.3	1	X	Const	-1.129
TRINITY_DN195558_c1_g2	TRINITY_DN195558_c1_g2_i1	g.652	2.547	1.356	-0.909	0.676	0.499	1	X	Const	-0.909
TRINITY_DN191267_c3_g1	TRINITY_DN191267_c3_g1_i1	g.653	8.042	10.977	0.449	-0.522	0.602	1	X	Const	0.449
TRINITY_DN214778_c0_g3	TRINITY_DN214778_c0_g3_i1	g.654	1.181	1.122	-0.074	0.092	0.926	1	X	Const	-0.074
TRINITY_DN199970_c0_g1	TRINITY_DN199970_c0_g1_i1	g.655	3.766	4.279	0.184	-0.081	0.935	1	X	Const	0.184
TRINITY_DN205469_c4_g8	TRINITY_DN205469_c4_g8_i1	g.656	6.814	5.271	-0.37	0.566	0.571	1	X	Const	-0.37
TRINITY_DN215641_c6_g2	TRINITY_DN215641_c6_g2_i1	g.657	2.864	1.604	-0.836	0.673	0.501	1	X	Const	-0.836
TRINITY_DN200287_c6_g13	TRINITY_DN200287_c6_g13_i1	g.658	2.58	2.767	0.101	0	1	1	X	Const	0.101
TRINITY_DN309409_c0_g1	TRINITY_DN309409_c0_g1_i1	g.659	11.319	22.681	1.003	-1.769	0.077	0.58	X	Const	1.003
TRINITY_DN200047_c8_g17	TRINITY_DN200047_c8_g17_i1	g.660	0	1.574	0.877	-0.41	0.682	1	X	Const	0.877
TRINITY_DN200047_c8_g11	TRINITY_DN200047_c8_g11_i1	g.661	0	1.994	1.026	-0.536	0.592	1	X	Const	1.026
TRINITY_DN209684_c2_g2	TRINITY_DN209684_c2_g2_i1	g.662	17.611	16.231	-0.118	0.442	0.659	1	X	Const	-0.118
TRINITY_DN196890_c7_g2	TRINITY_DN196890_c7_g2_i1	g.665	6.958	8.569	0.3	-0.271	0.786	1	X	Const	0.3
TRINITY_DN216747_c6_g3	TRINITY_DN216747_c6_g3_i1	g.666	3.604	3.488	-0.047	0.137	0.891	1	X	Const	-0.047
TRINITY_DN213391_c3_g7	TRINITY_DN213391_c3_g7_i1	g.667	161.296	348.314	1.111	-7.619	0	0	O	Up	1.111
TRINITY_DN213391_c3_g1	TRINITY_DN213391_c3_g1_i1	g.668	1.143	3.195	1.483	-0.936	0.349	1	X	Const	1.483
TRINITY_DN213391_c3_g1	TRINITY_DN213391_c3_g1_i1	g.669	1.143	3.195	1.483	-0.936	0.349	1	X	Const	1.483
TRINITY_DN212371_c3_g22	TRINITY_DN212371_c3_g22_i1	g.670	1.724	2.588	0.586	-0.345	0.73	1	X	Const	0.586
TRINITY_DN208665_c3_g17	TRINITY_DN208665_c3_g17_i1	g.671	6.277	6.097	-0.042	0.175	0.861	1	X	Const	-0.042
TRINITY_DN216299_c1_g13	TRINITY_DN216299_c1_g13_i1	g.674	0	1.405	1.157	-0.502	0.616	1	X	Const	1.157
TRINITY_DN215801_c4_g4	TRINITY_DN215801_c4_g4_i1	g.675	236.173	219.533	-0.105	1.531	0.126	0.769	X	Const	-0.105
TRINITY_DN206779_c4_g14	TRINITY_DN206779_c4_g14_i1	g.676	2.577	2.721	0.078	0.018	0.985	1	X	Const	0.078
TRINITY_DN194039_c2_g4	TRINITY_DN194039_c2_g4_i1	g.677	3.991	7.638	0.936	-0.962	0.336	1	X	Const	0.936
TRINITY_DN194039_c2_g2	TRINITY_DN194039_c2_g2_i1	g.680	6.297	22.297	1.824	-2.907	0.004	0.061	X	Const	1.824
TRINITY_DN211746_c5_g2	TRINITY_DN211746_c5_g2_i1	g.682	1.59	1.116	-0.511	0.346	0.729	1	X	Const	-0.511
TRINITY_DN209834_c3_g1	TRINITY_DN209834_c3_g1_i1	g.684	1.338	2.295	0.778	-0.439	0.66	1	X	Const	0.778
TRINITY_DN214034_c2_g4	TRINITY_DN214034_c2_g4_i1	g.685	3.085	5.883	0.931	-0.84	0.401	1	X	Const	0.931
TRINITY_DN214034_c2_g4	TRINITY_DN214034_c2_g4_i1	g.686	3.085	5.883	0.931	-0.84	0.401	1	X	Const	0.931
TRINITY_DN197510_c2_g4	TRINITY_DN197510_c2_g4_i1	g.687	0	1.02	3.1	-0.868	0.386	1	X	Const	3.1
TRINITY_DN166824_c0_g2	TRINITY_DN166824_c0_g2_i1	g.688	0	1.325	1.363	-0.562	0.574	1	X	Const	1.363
TRINITY_DN130973_c0_g3	TRINITY_DN130973_c0_g3_i1	g.689	1.586	1.87	0.238	-0.088	0.93	1	X	Const	0.238
TRINITY_DN214057_c1_g1	TRINITY_DN214057_c1_g1_i1	g.690	33.343	42.443	0.348	-0.742	0.458	1	X	Const	0.348
TRINITY_DN217396_c10_g1	TRINITY_DN217396_c10_g1_i1	g.692	1.357	0	-0.49	0.31	0.756	1	X	Const	-0.49
TRINITY_DN217396_c10_g1	TRINITY_DN217396_c10_g1_i1	g.693	1.357	0	-0.49	0.31	0.756	1	X	Const	-0.49
TRINITY_DN114639_c0_g1	TRINITY_DN114639_c0_g1_i1	g.695	4.587	3.615	-0.344	0.44	0.66	1	X	Const	-0.344
TRINITY_DN114639_c0_g2	TRINITY_DN114639_c0_g2_i1	g.696	2.479	4.254	0.779	-0.599	0.549	1	X	Const	0.779
TRINITY_DN114639_c0_g3	TRINITY_DN114639_c0_g3_i1	g.697	2.479	6.699	1.434	-1.319	0.187	0.939	X	Const	1.434
TRINITY_DN198489_c2_g1	TRINITY_DN198489_c2_g1_i1	g.699	13.377	21.071	0.656	-1.113	0.266	1	X	Const	0.656
TRINITY_DN209716_c1_g2	TRINITY_DN209716_c1_g2_i1	g.700	1.168	0	-1.923	0.769	0.442	1	X	Const	-1.923
TRINITY_DN202105_c3_g4	TRINITY_DN202105_c3_g4_i1	g.701	7.133	10.954	0.619	-0.754	0.451	1	X	Const	0.619
TRINITY_DN202944_c1_g1	TRINITY_DN202944_c1_g1_i1	g.702	0	1.135	0.457	-0.171	0.864	1	X	Const	0.457
TRINITY_DN190286_c4_g1	TRINITY_DN190286_c4_g1_i1	g.703	0	1.017	0.879	-0.33	0.741	1	X	Const	0.879
TRINITY_DN190286_c4_g1	TRINITY_DN190286_c4_g1_i1	g.704	0	1.017	0.879	-0.33	0.741	1	X	Const	0.879
TRINITY_DN199652_c4_g4	TRINITY_DN199652_c4_g4_i1	g.705	3.887	3.824	-0.024	0.12	0.904	1	X	Const	-0.024
TRINITY_DN217388_c6_g26	TRINITY_DN217388_c6_g26_i1	g.706	1.6	1.801	0.171	-0.044	0.965	1	X	Const	0.171
TRINITY_DN205440_c5_g1	TRINITY_DN205440_c5_g1_i1	g.707	1.047	0	-1.128	0.507	0.612	1	X	Const	-1.128
TRINITY_DN138667_c0_g2	TRINITY_DN138667_c0_g2_i1	g.708	4.254	2.063	-1.044	0.967	0.334	1	X	Const	-1.044
TRINITY_DN138667_c0_g5	TRINITY_DN138667_c0_g5_i1	g.709	0	1.111	0.264	-0.08	0.936	1	X	Const	0.264
TRINITY_DN216832_c5_g1	TRINITY_DN216832_c5_g1_i1	g.710	1.029	4.315	2.068	-1.4	0.162	0.875	X	Const	2.068
TRINITY_DN211953_c1_g1	TRINITY_DN211953_c1_g1_i1	g.711	0	1.051	1.423	-0.519	0.604	1	X	Const	1.423
TRINITY_DN217391_c14_g13	TRINITY_DN217391_c14_g13_i1	g.712	2.754	4.576	0.733	-0.583	0.56	1	X	Const	0.733
TRINITY_DN180195_c2_g2	TRINITY_DN180195_c2_g2_i1	g.713	1.166	2.999	1.363	-0.846	0.398	1	X	Const	1.363
TRINITY_DN180195_c2_g1	TRINITY_DN180195_c2_g1_i1	g.714	1.321	1.618	0.293	-0.113	0.91	1	X	Const	0.293
TRINITY_DN164949_c1_g2	TRINITY_DN164949_c1_g2_i1	g.715	16.491	20.951	0.345	-0.515	0.606	1	X	Const	0.345
TRINITY_DN164949_c1_g1	TRINITY_DN164949_c1_g1_i1	g.716	12.783	16.906	0.403	-0.567	0.57	1	X	Const	0.403
TRINITY_DN214795_c3_g30	TRINITY_DN214795_c3_g30_i1	g.720	13.904	45.177	1.7	-3.924	0	0.003	O	Up	1.7
TRINITY_DN198829_c4_g4	TRINITY_DN198829_c4_g4_i1	g.721	1.851	5.822	1.653	-1.378	0.168	0.891	X	Const	1.653
TRINITY_DN195285_c5_g29	TRINITY_DN195285_c5_g29_i1	g.722	10.805	9.873	-0.13	0.365	0.715	1	X	Const	-0.13
TRINITY_DN215015_c8_g2	TRINITY_DN215015_c8_g2_i1	g.723	23.325	94.52	2.019	-6.441	0	0	O	Up	2.019
TRINITY_DN215015_c8_g7	TRINITY_DN215015_c8_g7_i1	g.724	2.853	5.277	0.887	-0.759	0.448	1	X	Const	0.887
TRINITY_DN215015_c8_g7	TRINITY_DN215015_c8_g7_i1	g.725	2.853	5.277	0.887	-0.759	0.448	1	X	Const	0.887
TRINITY_DN215015_c8_g5	TRINITY_DN215015_c8_g5_i1	g.726	2.018	2.959	0.552	-0.345	0.73	1	X	Const	0.552
TRINITY_DN183158_c1_g1	TRINITY_DN183158_c1_g1_i1	g.727	1.177	1.171	-0.007	0.058	0.954	1	X	Const	-0.007
TRINITY_DN183158_c1_g1	TRINITY_DN183158_c1_g1_i1	g.728	1.177	1.171	-0.007	0.058	0.954	1	X	Const	-0.007
TRINITY_DN176061_c0_g1	TRINITY_DN176061_c0_g1_i1	g.729	29.81	23.836	-0.323	1.074	0.283	1	X	Const	-0.323
TRINITY_DN158551_c0_g1	TRINITY_DN158551_c0_g1_i1	g.730	1.337	0	-0.444	0.286	0.775	1	X	Const	-0.444
TRINITY_DN207674_c1_g20	TRINITY_DN207674_c1_g20_i1	g.731	3.651	2.488	-0.553	0.557	0.577	1	X	Const	-0.553
TRINITY_DN207674_c1_g27	TRINITY_DN207674_c1_g27_i1	g.732	3.393	2.127	-0.674	0.623	0.533	1	X	Const	-0.674
TRINITY_DN202398_c2_g6	TRINITY_DN202398_c2_g6_i1	g.733	0	1.145	1.706	-0.626	0.531	1	X	Const	1.706
TRINITY_DN216869_c2_g5	TRINITY_DN216869_c2_g5_i1	g.736	1.501	1.545	0.042	0.036	0.971	1	X	Const	0.042
TRINITY_DN209083_c7_g1	TRINITY_DN209083_c7_g1_i1	g.737	6.61	18.832	1.51	-2.307	0.021	0.243	X	Const	1.51
TRINITY_DN209083_c7_g5	TRINITY_DN209083_c7_g5_i1	g.738	31.045	71.336	1.2	-3.696	0	0.006	O	Up	1.2
TRINITY_DN216163_c1_g5	TRINITY_DN216163_c1_g5_i1	g.739	4.632	7.858	0.763	-0.796	0.426	1	X	Const	0.763
TRINITY_DN216163_c1_g2	TRINITY_DN216163_c1_g2_i1	g.740	3.432	3.864	0.171	-0.065	0.948	1	X	Const	0.171
TRINITY_DN213239_c1_g10	TRINITY_DN213239_c1_g10_i1	g.741	15.972	33.214	1.056	-2.247	0.025	0.272	X	Const	1.056
TRINITY_DN210600_c0_g1	TRINITY_DN210600_c0_g1_i1	g.742	22.463	54.994	1.292	-3.46	0.001	0.013	O	Up	1.292
TRINITY_DN196863_c2_g21	TRINITY_DN196863_c2_g21_i1	g.744	1.142	1.11	-0.041	0.074	0.941	1	X	Const	-0.041
TRINITY_DN205750_c3_g7	TRINITY_DN205750_c3_g7_i1	g.745	2.408	3.075	0.353	-0.203	0.839	1	X	Const	0.353
TRINITY_DN187204_c0_g4	TRINITY_DN187204_c0_g4_i1	g.746	0	1.995	2.101	-0.962	0.336	1	X	Const	2.101
TRINITY_DN216568_c1_g4	TRINITY_DN216568_c1_g4_i1	g.747	1.434	1.002	-0.517	0.332	0.74	1	X	Const	-0.517
TRINITY_DN192410_c4_g3	TRINITY_DN192410_c4_g3_i1	g.748	5.861	2.514	-1.221	1.271	0.204	0.971	X	Const	-1.221
TRINITY_DN119094_c0_g1	TRINITY_DN119094_c0_g1_i1	g.749	4.812	12.382	1.364	-1.719	0.086	0.616	X	Const	1.364
TRINITY_DN212684_c7_g19	TRINITY_DN212684_c7_g19_i1	g.750	1.073	1.104	0.041	0.031	0.975	1	X	Const	0.041
TRINITY_DN196892_c1_g2	TRINITY_DN196892_c1_g2_i1	g.751	2.311	1.668	-0.47	0.393	0.694	1	X	Const	-0.47
TRINITY_DN217019_c6_g11	TRINITY_DN217019_c6_g11_i1	g.753	1.553	1.332	-0.221	0.19	0.849	1	X	Const	-0.221
TRINITY_DN208542_c3_g6	TRINITY_DN208542_c3_g6_i1	g.754	15.678	16.963	0.114	-0.024	0.981	1	X	Const	0.114
TRINITY_DN158686_c1_g1	TRINITY_DN158686_c1_g1_i1	g.756	87.314	118.807	0.444	-1.696	0.09	0.635	X	Const	0.444
TRINITY_DN206831_c4_g1	TRINITY_DN206831_c4_g1_i1	g.757	0	2.155	2.489	-1.116	0.264	1	X	Const	2.489
TRINITY_DN187658_c3_g1	TRINITY_DN187658_c3_g1_i1	g.758	0	1.175	1.584	-0.599	0.549	1	X	Const	1.584
TRINITY_DN210106_c6_g3	TRINITY_DN210106_c6_g3_i1	g.759	22.311	30.057	0.43	-0.819	0.413	1	X	Const	0.43
TRINITY_DN210106_c6_g1	TRINITY_DN210106_c6_g1_i1	g.760	0	1.465	0.555	-0.245	0.807	1	X	Const	0.555
TRINITY_DN210106_c6_g1	TRINITY_DN210106_c6_g1_i1	g.761	0	1.465	0.555	-0.245	0.807	1	X	Const	0.555
TRINITY_DN210106_c6_g5	TRINITY_DN210106_c6_g5_i1	g.762	4.324	5.439	0.331	-0.248	0.804	1	X	Const	0.331
TRINITY_DN214317_c4_g1	TRINITY_DN214317_c4_g1_i1	g.765	3.913	4.653	0.25	-0.15	0.881	1	X	Const	0.25
TRINITY_DN214317_c4_g1	TRINITY_DN214317_c4_g1_i1	g.766	3.913	4.653	0.25	-0.15	0.881	1	X	Const	0.25
TRINITY_DN213708_c2_g2	TRINITY_DN213708_c2_g2_i1	g.767	1.019	0	-1.221	0.53	0.596	1	X	Const	-1.221
TRINITY_DN199754_c2_g1	TRINITY_DN199754_c2_g1_i1	g.768	5.684	28.334	2.318	-3.871	0	0.003	O	Up	2.318
TRINITY_DN205798_c2_g2	TRINITY_DN205798_c2_g2_i1	g.769	17.143	23.855	0.477	-0.827	0.408	1	X	Const	0.477
TRINITY_DN215761_c0_g1	TRINITY_DN215761_c0_g1_i1	g.772	17.177	15.695	-0.13	0.46	0.645	1	X	Const	-0.13
TRINITY_DN196572_c0_g2	TRINITY_DN196572_c0_g2_i1	g.774	2.75	4.781	0.798	-0.65	0.516	1	X	Const	0.798
TRINITY_DN196572_c0_g2	TRINITY_DN196572_c0_g2_i1	g.775	2.75	4.781	0.798	-0.65	0.516	1	X	Const	0.798
TRINITY_DN214108_c2_g9	TRINITY_DN214108_c2_g9_i1	g.776	1.506	2.67	0.826	-0.503	0.615	1	X	Const	0.826
TRINITY_DN214108_c2_g5	TRINITY_DN214108_c2_g5_i1	g.777	11.646	18.429	0.662	-1.052	0.293	1	X	Const	0.662
TRINITY_DN214108_c2_g3	TRINITY_DN214108_c2_g3_i1	g.778	1.198	6.103	2.349	-1.812	0.07	0.547	X	Const	2.349
TRINITY_DN208045_c0_g2	TRINITY_DN208045_c0_g2_i1	g.779	2.086	1.637	-0.35	0.301	0.764	1	X	Const	-0.35
TRINITY_DN200995_c0_g8	TRINITY_DN200995_c0_g8_i1	g.783	0	2.176	1.442	-0.755	0.45	1	X	Const	1.442
TRINITY_DN200995_c0_g6	TRINITY_DN200995_c0_g6_i1	g.785	0	1.428	3.585	-1.097	0.273	1	X	Const	3.585
TRINITY_DN198246_c3_g3	TRINITY_DN198246_c3_g3_i1	g.786	10.207	12.103	0.246	-0.236	0.814	1	X	Const	0.246
TRINITY_DN203322_c2_g1	TRINITY_DN203322_c2_g1_i1	g.788	3.011	5.076	0.753	-0.632	0.527	1	X	Const	0.753
TRINITY_DN172974_c0_g1	TRINITY_DN172974_c0_g1_i1	g.789	2.631	5.021	0.932	-0.777	0.437	1	X	Const	0.932
TRINITY_DN213344_c7_g3	TRINITY_DN213344_c7_g3_i1	g.790	10.632	8.433	-0.334	0.657	0.511	1	X	Const	-0.334
TRINITY_DN187016_c2_g2	TRINITY_DN187016_c2_g2_i1	g.791	20.064	28.892	0.526	-1.021	0.307	1	X	Const	0.526
TRINITY_DN198613_c5_g2	TRINITY_DN198613_c5_g2_i1	g.793	9.939	10.74	0.112	-0.016	0.987	1	X	Const	0.112
TRINITY_DN198613_c5_g1	TRINITY_DN198613_c5_g1_i1	g.794	3.394	4.478	0.4	-0.289	0.773	1	X	Const	0.4
TRINITY_DN200076_c0_g2	TRINITY_DN200076_c0_g2_i1	g.796	31.747	49.806	0.65	-1.695	0.09	0.636	X	Const	0.65
TRINITY_DN200076_c0_g4	TRINITY_DN200076_c0_g4_i1	g.798	18.177	23.489	0.37	-0.598	0.55	1	X	Const	0.37
TRINITY_DN200076_c0_g7	TRINITY_DN200076_c0_g7_i1	g.799	45.118	61.066	0.437	-1.191	0.234	1	X	Const	0.437
TRINITY_DN201352_c1_g1	TRINITY_DN201352_c1_g1_i1	g.800	1.095	2.009	0.876	-0.462	0.644	1	X	Const	0.876
TRINITY_DN201352_c1_g1	TRINITY_DN201352_c1_g1_i1	g.801	1.095	2.009	0.876	-0.462	0.644	1	X	Const	0.876
TRINITY_DN91003_c0_g1	TRINITY_DN91003_c0_g1_i1	g.802	2.237	2.056	-0.122	0.16	0.873	1	X	Const	-0.122
TRINITY_DN198675_c1_g5	TRINITY_DN198675_c1_g5_i1	g.803	2.918	2.831	-0.044	0.121	0.904	1	X	Const	-0.044
TRINITY_DN215592_c3_g7	TRINITY_DN215592_c3_g7_i1	g.805	4.546	5.385	0.244	-0.156	0.876	1	X	Const	0.244
TRINITY_DN215592_c3_g3	TRINITY_DN215592_c3_g3_i1	g.806	6.668	8.363	0.327	-0.302	0.763	1	X	Const	0.327
TRINITY_DN215592_c3_g9	TRINITY_DN215592_c3_g9_i1	g.807	4.968	7.184	0.532	-0.516	0.606	1	X	Const	0.532
TRINITY_DN181806_c0_g1	TRINITY_DN181806_c0_g1_i1	g.809	7.372	5.501	-0.422	0.648	0.517	1	X	Const	-0.422
TRINITY_DN139499_c0_g1	TRINITY_DN139499_c0_g1_i1	g.811	0	2.741	1.608	-0.926	0.355	1	X	Const	1.608
TRINITY_DN139499_c0_g1	TRINITY_DN139499_c0_g1_i1	g.812	0	2.741	1.608	-0.926	0.355	1	X	Const	1.608
TRINITY_DN139499_c0_g1	TRINITY_DN139499_c0_g1_i1	g.813	0	2.741	1.608	-0.926	0.355	1	X	Const	1.608
TRINITY_DN139499_c0_g2	TRINITY_DN139499_c0_g2_i1	g.814	1.374	3.064	1.157	-0.741	0.459	1	X	Const	1.157
TRINITY_DN139499_c0_g2	TRINITY_DN139499_c0_g2_i1	g.815	1.374	3.064	1.157	-0.741	0.459	1	X	Const	1.157
TRINITY_DN203425_c5_g3	TRINITY_DN203425_c5_g3_i1	g.816	67.321	86.01	0.353	-1.078	0.281	1	X	Const	0.353
TRINITY_DN203425_c5_g1	TRINITY_DN203425_c5_g1_i1	g.817	230.839	215.076	-0.102	1.49	0.136	0.802	X	Const	-0.102
TRINITY_DN203425_c5_g4	TRINITY_DN203425_c5_g4_i1	g.818	196.013	224.021	0.193	-0.647	0.517	1	X	Const	0.193
TRINITY_DN214969_c4_g10	TRINITY_DN214969_c4_g10_i1	g.819	2.441	4.536	0.894	-0.709	0.478	1	X	Const	0.894
TRINITY_DN203361_c2_g1	TRINITY_DN203361_c2_g1_i1	g.820	0	2.245	2.398	-1.113	0.266	1	X	Const	2.398
TRINITY_DN203361_c2_g1	TRINITY_DN203361_c2_g1_i1	g.821	0	2.245	2.398	-1.113	0.266	1	X	Const	2.398
TRINITY_DN212757_c1_g2	TRINITY_DN212757_c1_g2_i1	g.822	6.561	4.536	-0.532	0.726	0.468	1	X	Const	-0.532
TRINITY_DN212757_c1_g2	TRINITY_DN212757_c1_g2_i1	g.823	6.561	4.536	-0.532	0.726	0.468	1	X	Const	-0.532
TRINITY_DN210034_c8_g6	TRINITY_DN210034_c8_g6_i1	g.825	17.792	26.065	0.551	-1.022	0.307	1	X	Const	0.551
TRINITY_DN210034_c8_g4	TRINITY_DN210034_c8_g4_i1	g.826	20.479	26.349	0.364	-0.619	0.536	1	X	Const	0.364
TRINITY_DN217320_c9_g1	TRINITY_DN217320_c9_g1_i1	g.827	5.174	5.902	0.19	-0.102	0.919	1	X	Const	0.19
TRINITY_DN217320_c9_g2	TRINITY_DN217320_c9_g2_i1	g.828	12.428	6.882	-0.853	1.423	0.155	0.853	X	Const	-0.853
TRINITY_DN217320_c9_g5	TRINITY_DN217320_c9_g5_i1	g.829	6.325	7.492	0.244	-0.184	0.854	1	X	Const	0.244
TRINITY_DN148000_c2_g1	TRINITY_DN148000_c2_g1_i1	g.830	4.547	22.001	2.275	-3.37	0.001	0.017	O	Up	2.275
TRINITY_DN148000_c2_g2	TRINITY_DN148000_c2_g2_i1	g.831	2.091	4.903	1.229	-0.99	0.322	1	X	Const	1.229
TRINITY_DN203863_c0_g2	TRINITY_DN203863_c0_g2_i1	g.832	2.586	1.664	-0.636	0.521	0.602	1	X	Const	-0.636
TRINITY_DN203863_c0_g1	TRINITY_DN203863_c0_g1_i1	g.833	6.404	6.643	0.053	0.061	0.951	1	X	Const	0.053
TRINITY_DN201155_c1_g1	TRINITY_DN201155_c1_g1_i1	g.834	6.996	4.966	-0.494	0.709	0.478	1	X	Const	-0.494
TRINITY_DN196475_c1_g2	TRINITY_DN196475_c1_g2_i1	g.835	0	1.911	1.302	-0.649	0.516	1	X	Const	1.302
TRINITY_DN196475_c1_g1	TRINITY_DN196475_c1_g1_i1	g.836	3.437	2.948	-0.221	0.282	0.778	1	X	Const	-0.221
TRINITY_DN197647_c4_g1	TRINITY_DN197647_c4_g1_i1	g.837	1.823	2.519	0.467	-0.262	0.793	1	X	Const	0.467
TRINITY_DN203898_c2_g4	TRINITY_DN203898_c2_g4_i1	g.838	0	1.131	0.654	-0.257	0.797	1	X	Const	0.654
TRINITY_DN215590_c2_g6	TRINITY_DN215590_c2_g6_i1	g.839	2.485	4.293	0.789	-0.609	0.543	1	X	Const	0.789
TRINITY_DN196681_c0_g1	TRINITY_DN196681_c0_g1_i1	g.843	0	1.039	0.899	-0.341	0.733	1	X	Const	0.899
TRINITY_DN213216_c0_g2	TRINITY_DN213216_c0_g2_i1	g.844	194.379	265.038	0.447	-2.555	0.011	0.144	X	Const	0.447
TRINITY_DN213216_c0_g2	TRINITY_DN213216_c0_g2_i1	g.845	194.379	265.038	0.447	-2.555	0.011	0.144	X	Const	0.447
TRINITY_DN213216_c0_g2	TRINITY_DN213216_c0_g2_i1	g.846	194.379	265.038	0.447	-2.555	0.011	0.144	X	Const	0.447
TRINITY_DN213216_c0_g2	TRINITY_DN213216_c0_g2_i1	g.847	194.379	265.038	0.447	-2.555	0.011	0.144	X	Const	0.447
TRINITY_DN34574_c0_g4	TRINITY_DN34574_c0_g4_i1	g.849	0	1.061	0.627	-0.238	0.812	1	X	Const	0.627
TRINITY_DN192524_c3_g1	TRINITY_DN192524_c3_g1_i1	g.850	12.377	36.807	1.572	-3.332	0.001	0.019	O	Up	1.572
TRINITY_DN216383_c4_g3	TRINITY_DN216383_c4_g3_i1	g.854	5.461	7.01	0.36	-0.316	0.752	1	X	Const	0.36
TRINITY_DN216383_c4_g3	TRINITY_DN216383_c4_g3_i1	g.855	5.461	7.01	0.36	-0.316	0.752	1	X	Const	0.36
TRINITY_DN216383_c4_g5	TRINITY_DN216383_c4_g5_i1	g.857	11.484	15.374	0.421	-0.571	0.568	1	X	Const	0.421
TRINITY_DN216383_c4_g4	TRINITY_DN216383_c4_g4_i1	g.859	1.752	2.732	0.641	-0.391	0.696	1	X	Const	0.641
TRINITY_DN146600_c0_g1	TRINITY_DN146600_c0_g1_i1	g.861	6.185	6.889	0.156	-0.068	0.946	1	X	Const	0.156
TRINITY_DN180609_c1_g1	TRINITY_DN180609_c1_g1_i1	g.862	20.509	48.599	1.245	-3.149	0.002	0.032	X	Const	1.245
TRINITY_DN216805_c10_g7	TRINITY_DN216805_c10_g7_i1	g.863	1.082	1.083	0.001	0.051	0.959	1	X	Const	0.001
TRINITY_DN207156_c0_g1	TRINITY_DN207156_c0_g1_i1	g.864	13.48	9.653	-0.482	0.966	0.334	1	X	Const	-0.482
TRINITY_DN181889_c2_g2	TRINITY_DN181889_c2_g2_i1	g.865	3.2	4.517	0.497	-0.378	0.705	1	X	Const	0.497
TRINITY_DN181889_c2_g1	TRINITY_DN181889_c2_g1_i1	g.866	2.187	3.251	0.572	-0.377	0.706	1	X	Const	0.572
TRINITY_DN143480_c1_g1	TRINITY_DN143480_c1_g1_i1	g.867	18.563	34.535	0.896	-1.959	0.05	0.445	X	Const	0.896
TRINITY_DN143480_c1_g4	TRINITY_DN143480_c1_g4_i1	g.868	19.09	27.059	0.503	-0.939	0.348	1	X	Const	0.503
TRINITY_DN185310_c3_g1	TRINITY_DN185310_c3_g1_i1	g.871	0	1.376	1.918	-0.749	0.454	1	X	Const	1.918
TRINITY_DN198601_c2_g1	TRINITY_DN198601_c2_g1_i1	g.872	4.505	5.128	0.187	-0.092	0.927	1	X	Const	0.187
TRINITY_DN140437_c0_g1	TRINITY_DN140437_c0_g1_i1	g.873	0	1.172	0.517	-0.202	0.84	1	X	Const	0.517
TRINITY_DN140437_c0_g3	TRINITY_DN140437_c0_g3_i1	g.874	0	1.501	0.893	-0.407	0.684	1	X	Const	0.893
TRINITY_DN140437_c0_g2	TRINITY_DN140437_c0_g2_i1	g.875	2.893	3.782	0.387	-0.254	0.799	1	X	Const	0.387
TRINITY_DN209176_c2_g3	TRINITY_DN209176_c2_g3_i1	g.876	5.364	7.19	0.423	-0.392	0.695	1	X	Const	0.423
TRINITY_DN215365_c1_g1	TRINITY_DN215365_c1_g1_i1	g.879	1.362	1.022	-0.414	0.275	0.784	1	X	Const	-0.414
TRINITY_DN206883_c1_g1	TRINITY_DN206883_c1_g1_i1	g.880	1.664	2.165	0.38	-0.188	0.851	1	X	Const	0.38
TRINITY_DN202561_c1_g1	TRINITY_DN202561_c1_g1_i1	g.882	3.146	2.519	-0.321	0.347	0.728	1	X	Const	-0.321
TRINITY_DN202561_c1_g1	TRINITY_DN202561_c1_g1_i1	g.884	3.146	2.519	-0.321	0.347	0.728	1	X	Const	-0.321
TRINITY_DN212010_c2_g1	TRINITY_DN212010_c2_g1_i1	g.885	4.023	5.646	0.489	-0.415	0.678	1	X	Const	0.489
TRINITY_DN212010_c2_g1	TRINITY_DN212010_c2_g1_i1	g.886	4.023	5.646	0.489	-0.415	0.678	1	X	Const	0.489
TRINITY_DN212010_c2_g5	TRINITY_DN212010_c2_g5_i1	g.888	11.05	23.655	1.098	-1.965	0.049	0.441	X	Const	1.098
TRINITY_DN211453_c2_g2	TRINITY_DN211453_c2_g2_i1	g.889	1.992	2.29	0.201	-0.071	0.943	1	X	Const	0.201
TRINITY_DN211453_c2_g2	TRINITY_DN211453_c2_g2_i1	g.890	1.992	2.29	0.201	-0.071	0.943	1	X	Const	0.201
TRINITY_DN202587_c4_g2	TRINITY_DN202587_c4_g2_i1	g.891	18.369	16.952	-0.116	0.448	0.654	1	X	Const	-0.116
TRINITY_DN213970_c8_g8	TRINITY_DN213970_c8_g8_i1	g.892	11.728	13.734	0.228	-0.221	0.825	1	X	Const	0.228
TRINITY_DN213970_c8_g9	TRINITY_DN213970_c8_g9_i1	g.893	6.425	14.983	1.222	-1.72	0.085	0.616	X	Const	1.222
TRINITY_DN210613_c1_g3	TRINITY_DN210613_c1_g3_i1	g.894	0	1.65	1.208	-0.565	0.572	1	X	Const	1.208
TRINITY_DN210995_c3_g3	TRINITY_DN210995_c3_g3_i1	g.895	10.963	5.604	-0.968	1.468	0.142	0.818	X	Const	-0.968
TRINITY_DN206003_c2_g12	TRINITY_DN206003_c2_g12_i1	g.897	2.578	2.664	0.047	0.043	0.966	1	X	Const	0.047
TRINITY_DN204942_c2_g6	TRINITY_DN204942_c2_g6_i1	g.898	0	1.132	0.273	-0.085	0.932	1	X	Const	0.273
TRINITY_DN200276_c4_g1	TRINITY_DN200276_c4_g1_i1	g.899	1.044	1.132	0.117	-0.008	0.994	1	X	Const	0.117
TRINITY_DN211330_c5_g4	TRINITY_DN211330_c5_g4_i1	g.900	4.232	6.65	0.652	-0.622	0.534	1	X	Const	0.652
TRINITY_DN192472_c1_g1	TRINITY_DN192472_c1_g1_i1	g.901	39.143	102.498	1.389	-5.023	0	0	O	Up	1.389
TRINITY_DN201500_c0_g1	TRINITY_DN201500_c0_g1_i1	g.903	11.692	19.584	0.744	-1.226	0.22	1	X	Const	0.744
TRINITY_DN206533_c3125_g3	TRINITY_DN206533_c3125_g3_i1	g.906	1.071	1.148	0.1	0.001	0.999	1	X	Const	0.1
TRINITY_DN206533_c3125_g2	TRINITY_DN206533_c3125_g2_i1	g.907	0	1.364	0.916	-0.398	0.691	1	X	Const	0.916
TRINITY_DN206533_c3125_g1	TRINITY_DN206533_c3125_g1_i1	g.908	0	1.864	1.194	-0.594	0.552	1	X	Const	1.194
TRINITY_DN206533_c3125_g6	TRINITY_DN206533_c3125_g6_i1	g.909	0	1.925	1.544	-0.751	0.453	1	X	Const	1.544
TRINITY_DN206533_c3125_g5	TRINITY_DN206533_c3125_g5_i1	g.910	1.364	1.595	0.226	-0.074	0.941	1	X	Const	0.226
TRINITY_DN206533_c3125_g4	TRINITY_DN206533_c3125_g4_i1	g.911	1.745	1.71	-0.029	0.084	0.933	1	X	Const	-0.029
TRINITY_DN215554_c1_g1	TRINITY_DN215554_c1_g1_i1	g.912	4.649	3.621	-0.361	0.459	0.646	1	X	Const	-0.361
TRINITY_DN215554_c1_g1	TRINITY_DN215554_c1_g1_i1	g.913	4.649	3.621	-0.361	0.459	0.646	1	X	Const	-0.361
TRINITY_DN215554_c1_g1	TRINITY_DN215554_c1_g1_i1	g.914	4.649	3.621	-0.361	0.459	0.646	1	X	Const	-0.361
TRINITY_DN215554_c1_g2	TRINITY_DN215554_c1_g2_i1	g.915	1.555	1.615	0.055	0.029	0.977	1	X	Const	0.055
TRINITY_DN207706_c0_g1	TRINITY_DN207706_c0_g1_i1	g.916	2.461	3.2	0.379	-0.228	0.82	1	X	Const	0.379
TRINITY_DN196166_c3_g4	TRINITY_DN196166_c3_g4_i1	g.917	7.188	16.97	1.239	-1.854	0.064	0.515	X	Const	1.239
TRINITY_DN158947_c0_g4	TRINITY_DN158947_c0_g4_i1	g.918	1.044	1.903	0.866	-0.445	0.656	1	X	Const	0.866
TRINITY_DN213638_c7_g17	TRINITY_DN213638_c7_g17_i1	g.919	2.563	3.559	0.474	-0.317	0.751	1	X	Const	0.474
TRINITY_DN180595_c2_g1	TRINITY_DN180595_c2_g1_i1	g.920	63.252	94.811	0.584	-2.082	0.037	0.366	X	Const	0.584
TRINITY_DN180595_c2_g1	TRINITY_DN180595_c2_g1_i1	g.921	63.252	94.811	0.584	-2.082	0.037	0.366	X	Const	0.584
TRINITY_DN213916_c4_g7	TRINITY_DN213916_c4_g7_i1	g.922	12.131	14.757	0.283	-0.325	0.745	1	X	Const	0.283
TRINITY_DN213916_c4_g4	TRINITY_DN213916_c4_g4_i1	g.923	30.181	43.637	0.532	-1.271	0.204	0.97	X	Const	0.532
TRINITY_DN205747_c1_g1	TRINITY_DN205747_c1_g1_i1	g.925	3.162	2.467	-0.358	0.377	0.706	1	X	Const	-0.358
TRINITY_DN211677_c4_g4	TRINITY_DN211677_c4_g4_i1	g.926	18.802	23.494	0.321	-0.494	0.621	1	X	Const	0.321
TRINITY_DN174235_c1_g10	TRINITY_DN174235_c1_g10_i1	g.928	14.669	6.055	-1.277	2.074	0.038	0.37	X	Const	-1.277
TRINITY_DN215342_c2_g3	TRINITY_DN215342_c2_g3_i1	g.929	0	1.01	1.239	-0.452	0.651	1	X	Const	1.239
TRINITY_DN215342_c2_g2	TRINITY_DN215342_c2_g2_i1	g.930	1.893	2.492	0.397	-0.213	0.831	1	X	Const	0.397
TRINITY_DN215342_c2_g4	TRINITY_DN215342_c2_g4_i1	g.931	4.987	12.229	1.294	-1.634	0.102	0.688	X	Const	1.294
TRINITY_DN207716_c5_g11	TRINITY_DN207716_c5_g11_i1	g.933	15.603	20.373	0.385	-0.587	0.557	1	X	Const	0.385
TRINITY_DN211282_c1_g7	TRINITY_DN211282_c1_g7_i1	g.934	3.183	4.94	0.634	-0.52	0.603	1	X	Const	0.634
TRINITY_DN174222_c1_g1	TRINITY_DN174222_c1_g1_i1	g.935	5.759	6.905	0.262	-0.197	0.844	1	X	Const	0.262
TRINITY_DN174222_c1_g1	TRINITY_DN174222_c1_g1_i1	g.936	5.759	6.905	0.262	-0.197	0.844	1	X	Const	0.262
TRINITY_DN205137_c1_g1	TRINITY_DN205137_c1_g1_i1	g.937	24.857	50.106	1.011	-2.65	0.008	0.117	X	Const	1.011
TRINITY_DN205137_c1_g1	TRINITY_DN205137_c1_g1_i1	g.938	24.857	50.106	1.011	-2.65	0.008	0.117	X	Const	1.011
TRINITY_DN166235_c5_g1	TRINITY_DN166235_c5_g1_i1	g.940	434.742	954.251	1.134	-12.856	0	0	O	Up	1.134
TRINITY_DN166235_c5_g1	TRINITY_DN166235_c5_g1_i1	g.941	434.742	954.251	1.134	-12.856	0	0	O	Up	1.134
TRINITY_DN201348_c3_g4	TRINITY_DN201348_c3_g4_i1	g.943	1.37	0	-1.961	0.842	0.4	1	X	Const	-1.961
TRINITY_DN189020_c0_g2	TRINITY_DN189020_c0_g2_i1	g.944	20.432	23.705	0.214	-0.26	0.795	1	X	Const	0.214
TRINITY_DN201025_c4_g7	TRINITY_DN201025_c4_g7_i1	g.945	0	2.239	1.364	-0.731	0.465	1	X	Const	1.364
TRINITY_DN206806_c1_g3	TRINITY_DN206806_c1_g3_i1	g.946	6.171	6.441	0.062	0.049	0.961	1	X	Const	0.062
TRINITY_DN192624_c7_g8	TRINITY_DN192624_c7_g8_i1	g.948	1.052	1.597	0.602	-0.279	0.78	1	X	Const	0.602
TRINITY_DN202494_c3_g15	TRINITY_DN202494_c3_g15_i1	g.949	7.341	13.573	0.887	-1.216	0.224	1	X	Const	0.887
TRINITY_DN185511_c1_g1	TRINITY_DN185511_c1_g1_i1	g.950	8.551	18.134	1.085	-1.701	0.089	0.631	X	Const	1.085
TRINITY_DN203243_c3_g2	TRINITY_DN203243_c3_g2_i1	g.951	10.557	18.346	0.797	-1.273	0.203	0.97	X	Const	0.797
TRINITY_DN189151_c2_g1	TRINITY_DN189151_c2_g1_i1	g.953	2.054	2.956	0.525	-0.326	0.744	1	X	Const	0.525
TRINITY_DN212921_c9_g8	TRINITY_DN212921_c9_g8_i1	g.954	12.938	21.718	0.747	-1.296	0.195	0.954	X	Const	0.747
TRINITY_DN143835_c1_g2	TRINITY_DN143835_c1_g2_i1	g.955	7.245	3.007	-1.269	1.451	0.147	0.83	X	Const	-1.269
TRINITY_DN208816_c13_g2	TRINITY_DN208816_c13_g2_i1	g.956	23.139	42.901	0.891	-2.172	0.03	0.312	X	Const	0.891
TRINITY_DN208816_c13_g3	TRINITY_DN208816_c13_g3_i1	g.957	7.086	8.591	0.278	-0.242	0.809	1	X	Const	0.278
TRINITY_DN208816_c13_g5	TRINITY_DN208816_c13_g5_i1	g.958	10.477	26.399	1.333	-2.463	0.014	0.177	X	Const	1.333
TRINITY_DN208816_c13_g6	TRINITY_DN208816_c13_g6_i1	g.959	4.715	9.244	0.971	-1.096	0.273	1	X	Const	0.971
TRINITY_DN206938_c3_g6	TRINITY_DN206938_c3_g6_i1	g.960	2.473	3.119	0.335	-0.191	0.849	1	X	Const	0.335
TRINITY_DN200127_c3_g6	TRINITY_DN200127_c3_g6_i1	g.961	7.139	5.333	-0.421	0.636	0.525	1	X	Const	-0.421
TRINITY_DN200127_c3_g5	TRINITY_DN200127_c3_g5_i1	g.962	6.842	8.899	0.379	-0.38	0.704	1	X	Const	0.379
TRINITY_DN186618_c3_g2	TRINITY_DN186618_c3_g2_i1	g.963	1.141	2.361	1.049	-0.595	0.552	1	X	Const	1.049
TRINITY_DN200269_c1_g2	TRINITY_DN200269_c1_g2_i1	g.966	13.758	40.805	1.568	-3.501	0	0.011	O	Up	1.568
TRINITY_DN184059_c0_g1	TRINITY_DN184059_c0_g1_i1	g.969	0	2.571	1.414	-0.807	0.419	1	X	Const	1.414
TRINITY_DN202706_c1_g2	TRINITY_DN202706_c1_g2_i1	g.970	48.764	112.56	1.207	-4.665	0	0	O	Up	1.207
TRINITY_DN202706_c1_g2	TRINITY_DN202706_c1_g2_i1	g.971	48.764	112.56	1.207	-4.665	0	0	O	Up	1.207
TRINITY_DN202706_c1_g3	TRINITY_DN202706_c1_g3_i1	g.972	105.322	209.992	0.996	-5.346	0	0	O	Up	0.996
TRINITY_DN76318_c0_g1	TRINITY_DN76318_c0_g1_i1	g.973	0	1.147	1.586	-0.592	0.554	1	X	Const	1.586
TRINITY_DN195503_c3_g1	TRINITY_DN195503_c3_g1_i1	g.974	7.073	11.844	0.744	-0.953	0.341	1	X	Const	0.744
TRINITY_DN189516_c0_g1	TRINITY_DN189516_c0_g1_i1	g.975	3.324	2.242	-0.568	0.542	0.588	1	X	Const	-0.568
TRINITY_DN207254_c5_g2	TRINITY_DN207254_c5_g2_i1	g.976	9.137	14.182	0.634	-0.881	0.378	1	X	Const	0.634
TRINITY_DN203151_c1_g10	TRINITY_DN203151_c1_g10_i1	g.977	2.897	4.175	0.527	-0.389	0.697	1	X	Const	0.527
TRINITY_DN203151_c1_g10	TRINITY_DN203151_c1_g10_i1	g.980	2.897	4.175	0.527	-0.389	0.697	1	X	Const	0.527
TRINITY_DN208285_c2_g3	TRINITY_DN208285_c2_g3_i1	g.982	0	1.645	2.18	-0.896	0.37	1	X	Const	2.18
TRINITY_DN208285_c2_g3	TRINITY_DN208285_c2_g3_i1	g.983	0	1.645	2.18	-0.896	0.37	1	X	Const	2.18
TRINITY_DN168556_c1_g2	TRINITY_DN168556_c1_g2_i1	g.984	8.712	14.71	0.756	-1.079	0.28	1	X	Const	0.756
TRINITY_DN168556_c1_g1	TRINITY_DN168556_c1_g1_i1	g.985	9.466	19.593	1.05	-1.715	0.086	0.62	X	Const	1.05
TRINITY_DN210609_c2_g2	TRINITY_DN210609_c2_g2_i1	g.986	2.889	5.685	0.977	-0.864	0.388	1	X	Const	0.977
TRINITY_DN210609_c2_g1	TRINITY_DN210609_c2_g1_i1	g.987	2.847	3.772	0.406	-0.27	0.787	1	X	Const	0.406
TRINITY_DN210609_c2_g1	TRINITY_DN210609_c2_g1_i1	g.988	2.847	3.772	0.406	-0.27	0.787	1	X	Const	0.406
TRINITY_DN107295_c0_g1	TRINITY_DN107295_c0_g1_i1	g.990	1.232	3.088	1.326	-0.838	0.402	1	X	Const	1.326
TRINITY_DN132897_c1_g1	TRINITY_DN132897_c1_g1_i1	g.991	5.205	9.291	0.836	-0.95	0.342	1	X	Const	0.836
TRINITY_DN132897_c1_g2	TRINITY_DN132897_c1_g2_i1	g.993	2.11	1.689	-0.321	0.285	0.776	1	X	Const	-0.321
TRINITY_DN207592_c1_g1	TRINITY_DN207592_c1_g1_i1	g.995	1.68	2.393	0.51	-0.284	0.777	1	X	Const	0.51
TRINITY_DN196480_c12_g2	TRINITY_DN196480_c12_g2_i1	g.996	0	1.403	1.628	-0.668	0.504	1	X	Const	1.628
TRINITY_DN211798_c8_g29	TRINITY_DN211798_c8_g29_i1	g.997	4.5	2.498	-0.849	0.853	0.393	1	X	Const	-0.849
TRINITY_DN212931_c7_g6	TRINITY_DN212931_c7_g6_i1	g.998	1.75	1.553	-0.172	0.172	0.863	1	X	Const	-0.172
TRINITY_DN183754_c0_g3	TRINITY_DN183754_c0_g3_i1	g.1002	36.932	42.323	0.197	-0.293	0.769	1	X	Const	0.197
TRINITY_DN210264_c0_g4	TRINITY_DN210264_c0_g4_i1	g.1003	0	1.02	0.268	-0.079	0.937	1	X	Const	0.268
TRINITY_DN211489_c3_g5	TRINITY_DN211489_c3_g5_i1	g.1005	6.649	4.614	-0.527	0.725	0.468	1	X	Const	-0.527
TRINITY_DN211489_c3_g6	TRINITY_DN211489_c3_g6_i1	g.1006	1.033	3.789	1.875	-1.223	0.221	1	X	Const	1.875
TRINITY_DN210924_c2_g5	TRINITY_DN210924_c2_g5_i1	g.1007	0	1.24	0.947	-0.392	0.695	1	X	Const	0.947
TRINITY_DN197603_c2_g12	TRINITY_DN197603_c2_g12_i1	g.1009	2.059	1.813	-0.184	0.194	0.846	1	X	Const	-0.184
TRINITY_DN206533_c2347_g2	TRINITY_DN206533_c2347_g2_i1	g.1010	11.849	23.715	1.001	-1.806	0.071	0.551	X	Const	1.001
TRINITY_DN210652_c4_g1	TRINITY_DN210652_c4_g1_i1	g.1013	0	1.415	0.963	-0.425	0.671	1	X	Const	0.963
TRINITY_DN353955_c748_g1	TRINITY_DN353955_c748_g1_i1	g.1015	25.934	73.119	1.495	-4.51	0	0	O	Up	1.495
TRINITY_DN209134_c3_g1	TRINITY_DN209134_c3_g1_i1	g.1016	3.264	2.431	-0.425	0.433	0.665	1	X	Const	-0.425
TRINITY_DN209134_c3_g2	TRINITY_DN209134_c3_g2_i1	g.1017	5.93	3.424	-0.792	0.93	0.352	1	X	Const	-0.792
TRINITY_DN209520_c2_g2	TRINITY_DN209520_c2_g2_i1	g.1018	0	3.114	2.056	-1.184	0.236	1	X	Const	2.056
TRINITY_DN200206_c1_g1	TRINITY_DN200206_c1_g1_i1	g.1021	27.31	32.602	0.256	-0.413	0.68	1	X	Const	0.256
TRINITY_DN212972_c1_g5	TRINITY_DN212972_c1_g5_i1	g.1022	0	1.02	0.517	-0.188	0.851	1	X	Const	0.517
TRINITY_DN212972_c1_g1	TRINITY_DN212972_c1_g1_i1	g.1023	5.146	2.47	-1.059	1.074	0.283	1	X	Const	-1.059
TRINITY_DN183636_c3_g1	TRINITY_DN183636_c3_g1_i1	g.1025	32.3	100.47	1.637	-5.683	0	0	O	Up	1.637
TRINITY_DN207050_c3_g8	TRINITY_DN207050_c3_g8_i1	g.1026	2.07	3.084	0.575	-0.369	0.712	1	X	Const	0.575
TRINITY_DN172003_c0_g1	TRINITY_DN172003_c0_g1_i1	g.1027	1.369	2.225	0.701	-0.388	0.698	1	X	Const	0.701
TRINITY_DN213000_c7_g4	TRINITY_DN213000_c7_g4_i1	g.1028	2.645	4.651	0.814	-0.654	0.513	1	X	Const	0.814
TRINITY_DN181070_c0_g1	TRINITY_DN181070_c0_g1_i1	g.1032	0	3.694	2.037	-1.281	0.2	0.964	X	Const	2.037
TRINITY_DN181070_c0_g2	TRINITY_DN181070_c0_g2_i1	g.1034	0	2.775	2.171	-1.16	0.246	1	X	Const	2.171
TRINITY_DN206533_c3155_g3	TRINITY_DN206533_c3155_g3_i1	g.1035	19.85	38.973	0.973	-2.254	0.024	0.269	X	Const	0.973
TRINITY_DN206533_c3155_g5	TRINITY_DN206533_c3155_g5_i1	g.1036	5.76	6.782	0.236	-0.164	0.869	1	X	Const	0.236
TRINITY_DN213072_c3_g4	TRINITY_DN213072_c3_g4_i1	g.1037	3.421	4.063	0.248	-0.139	0.89	1	X	Const	0.248
TRINITY_DN213072_c3_g1	TRINITY_DN213072_c3_g1_i1	g.1038	1.68	2.371	0.497	-0.274	0.784	1	X	Const	0.497
TRINITY_DN213072_c3_g3	TRINITY_DN213072_c3_g3_i1	g.1039	2.099	2.792	0.412	-0.237	0.813	1	X	Const	0.412
TRINITY_DN211068_c2_g7	TRINITY_DN211068_c2_g7_i1	g.1040	4.475	5.118	0.194	-0.099	0.921	1	X	Const	0.194
TRINITY_DN211068_c2_g8	TRINITY_DN211068_c2_g8_i1	g.1043	5.99	9.152	0.612	-0.68	0.496	1	X	Const	0.612
TRINITY_DN199476_c0_g1	TRINITY_DN199476_c0_g1_i1	g.1044	0	1.07	1.151	-0.436	0.663	1	X	Const	1.151
TRINITY_DN200490_c1_g1	TRINITY_DN200490_c1_g1_i1	g.1048	3.199	6.226	0.961	-0.89	0.374	1	X	Const	0.961
TRINITY_DN206672_c1_g10	TRINITY_DN206672_c1_g10_i1	g.1049	3.337	4.143	0.312	-0.199	0.842	1	X	Const	0.312
TRINITY_DN209619_c6_g30	TRINITY_DN209619_c6_g30_i1	g.1050	1.905	2.723	0.515	-0.306	0.759	1	X	Const	0.515
TRINITY_DN175420_c2_g2	TRINITY_DN175420_c2_g2_i1	g.1051	0	1.649	1.363	-0.627	0.531	1	X	Const	1.363
TRINITY_DN178940_c1_g1	TRINITY_DN178940_c1_g1_i1	g.1052	55.387	128.084	1.209	-4.986	0	0	O	Up	1.209
TRINITY_DN189179_c2_g2	TRINITY_DN189179_c2_g2_i1	g.1053	5.655	4.229	-0.419	0.565	0.572	1	X	Const	-0.419
TRINITY_DN189179_c2_g4	TRINITY_DN189179_c2_g4_i1	g.1054	9.57	8.044	-0.251	0.511	0.609	1	X	Const	-0.251
TRINITY_DN208999_c4_g1	TRINITY_DN208999_c4_g1_i1	g.1056	5.151	4.044	-0.349	0.472	0.637	1	X	Const	-0.349
TRINITY_DN205656_c1_g1	TRINITY_DN205656_c1_g1_i1	g.1057	0	1.788	1.164	-0.569	0.569	1	X	Const	1.164
TRINITY_DN205656_c1_g1	TRINITY_DN205656_c1_g1_i1	g.1058	0	1.788	1.164	-0.569	0.569	1	X	Const	1.164
TRINITY_DN214523_c1_g1	TRINITY_DN214523_c1_g1_i1	g.1059	1.812	3.937	1.12	-0.816	0.415	1	X	Const	1.12
TRINITY_DN200388_c1_g1	TRINITY_DN200388_c1_g1_i1	g.1060	3.858	4.765	0.305	-0.206	0.837	1	X	Const	0.305
TRINITY_DN204419_c5_g44	TRINITY_DN204419_c5_g44_i1	g.1063	2.098	6.733	1.682	-1.502	0.133	0.79	X	Const	1.682
TRINITY_DN210412_c5_g13	TRINITY_DN210412_c5_g13_i1	g.1064	1.831	2.692	0.556	-0.332	0.74	1	X	Const	0.556
TRINITY_DN207165_c6_g7	TRINITY_DN207165_c6_g7_i1	g.1065	0	1.308	0.506	-0.208	0.835	1	X	Const	0.506
TRINITY_DN214669_c1_g5	TRINITY_DN214669_c1_g5_i1	g.1066	0	1.005	2.864	-0.827	0.408	1	X	Const	2.864
TRINITY_DN215684_c2_g12	TRINITY_DN215684_c2_g12_i1	g.1067	0	1.043	0.127	-0.013	0.99	1	X	Const	0.127
TRINITY_DN215684_c2_g11	TRINITY_DN215684_c2_g11_i1	g.1068	4.072	2.597	-0.649	0.663	0.507	1	X	Const	-0.649
TRINITY_DN206977_c2_g2	TRINITY_DN206977_c2_g2_i1	g.1069	4.58	5.051	0.141	-0.043	0.966	1	X	Const	0.141
TRINITY_DN195945_c5_g2	TRINITY_DN195945_c5_g2_i1	g.1070	11.371	32.456	1.513	-3.034	0.002	0.044	X	Const	1.513
TRINITY_DN125326_c0_g1	TRINITY_DN125326_c0_g1_i1	g.1071	4.021	1.452	-1.47	1.197	0.231	1	X	Const	-1.47
TRINITY_DN143858_c1_g1	TRINITY_DN143858_c1_g1_i1	g.1072	274.522	431.166	0.651	-5.001	0	0	O	Up	0.651
TRINITY_DN215335_c5_g5	TRINITY_DN215335_c5_g5_i1	g.1073	1.525	1.308	-0.221	0.188	0.851	1	X	Const	-0.221
TRINITY_DN215335_c5_g7	TRINITY_DN215335_c5_g7_i1	g.1074	6.135	7.908	0.366	-0.343	0.732	1	X	Const	0.366
TRINITY_DN215335_c5_g2	TRINITY_DN215335_c5_g2_i1	g.1075	0	1.715	1.95	-0.846	0.397	1	X	Const	1.95
TRINITY_DN215335_c5_g3	TRINITY_DN215335_c5_g3_i1	g.1076	0	1.461	2.363	-0.89	0.374	1	X	Const	2.363
TRINITY_DN196223_c3_g2	TRINITY_DN196223_c3_g2_i1	g.1077	2.265	2.646	0.224	-0.094	0.925	1	X	Const	0.224
TRINITY_DN215476_c7_g10	TRINITY_DN215476_c7_g10_i1	g.1078	7.216	3.161	-1.191	1.385	0.166	0.887	X	Const	-1.191
TRINITY_DN215476_c7_g12	TRINITY_DN215476_c7_g12_i1	g.1079	4.718	2.816	-0.745	0.792	0.428	1	X	Const	-0.745
TRINITY_DN215476_c7_g16	TRINITY_DN215476_c7_g16_i1	g.1080	19.807	5.4	-1.875	3.116	0.002	0.035	X	Const	-1.875
TRINITY_DN202103_c7_g1	TRINITY_DN202103_c7_g1_i1	g.1081	1.382	1.218	-0.182	0.158	0.874	1	X	Const	-0.182
TRINITY_DN180007_c0_g3	TRINITY_DN180007_c0_g3_i1	g.1082	1.372	2.072	0.595	-0.314	0.754	1	X	Const	0.595
TRINITY_DN20765_c0_g1	TRINITY_DN20765_c0_g1_i1	g.1083	4.994	5.27	0.078	0.027	0.979	1	X	Const	0.078
TRINITY_DN199719_c0_g4	TRINITY_DN199719_c0_g4_i1	g.1084	1.831	2.094	0.194	-0.063	0.95	1	X	Const	0.194
TRINITY_DN172882_c1_g2	TRINITY_DN172882_c1_g2_i1	g.1085	4.854	5.551	0.194	-0.103	0.918	1	X	Const	0.194
TRINITY_DN203847_c1_g1	TRINITY_DN203847_c1_g1_i1	g.1086	55.311	82.562	0.578	-1.92	0.055	0.471	X	Const	0.578
TRINITY_DN206379_c2_g3	TRINITY_DN206379_c2_g3_i1	g.1087	3.538	3.399	-0.058	0.145	0.884	1	X	Const	-0.058
TRINITY_DN206379_c2_g2	TRINITY_DN206379_c2_g2_i1	g.1088	3.367	2.476	-0.443	0.454	0.65	1	X	Const	-0.443
TRINITY_DN354157_c0_g1	TRINITY_DN354157_c0_g1_i1	g.1089	11.39	16.471	0.532	-0.781	0.435	1	X	Const	0.532
TRINITY_DN214231_c6_g6	TRINITY_DN214231_c6_g6_i1	g.1090	1.411	5.481	1.958	-1.518	0.129	0.779	X	Const	1.958
TRINITY_DN214231_c6_g6	TRINITY_DN214231_c6_g6_i1	g.1091	1.411	5.481	1.958	-1.518	0.129	0.779	X	Const	1.958
TRINITY_DN201116_c2_g12	TRINITY_DN201116_c2_g12_i1	g.1092	2.988	9.114	1.609	-1.688	0.091	0.642	X	Const	1.609
TRINITY_DN206197_c4_g1	TRINITY_DN206197_c4_g1_i1	g.1093	1.309	1.843	0.494	-0.24	0.811	1	X	Const	0.494
TRINITY_DN209060_c2_g7	TRINITY_DN209060_c2_g7_i1	g.1094	9.942	3.972	-1.324	1.752	0.08	0.592	X	Const	-1.324
TRINITY_DN209060_c2_g6	TRINITY_DN209060_c2_g6_i1	g.1095	9.18	7.103	-0.37	0.657	0.511	1	X	Const	-0.37
TRINITY_DN209060_c2_g8	TRINITY_DN209060_c2_g8_i1	g.1096	21.616	14.798	-0.547	1.344	0.179	0.92	X	Const	-0.547
TRINITY_DN353955_c269_g4	TRINITY_DN353955_c269_g4_i1	g.1097	1.128	1.128	0	0.053	0.958	1	X	Const	0
TRINITY_DN204829_c1_g1	TRINITY_DN204829_c1_g1_i1	g.1099	3.706	4.737	0.354	-0.254	0.8	1	X	Const	0.354
TRINITY_DN204829_c1_g1	TRINITY_DN204829_c1_g1_i1	g.1100	3.706	4.737	0.354	-0.254	0.8	1	X	Const	0.354
TRINITY_DN198381_c2_g6	TRINITY_DN198381_c2_g6_i1	g.1102	2.128	2.528	0.248	-0.11	0.913	1	X	Const	0.248
TRINITY_DN215744_c9_g5	TRINITY_DN215744_c9_g5_i1	g.1103	1.53	0	-0.707	0.434	0.664	1	X	Const	-0.707
TRINITY_DN215538_c12_g51	TRINITY_DN215538_c12_g51_i1	g.1104	1.462	3.364	1.202	-0.804	0.422	1	X	Const	1.202
TRINITY_DN157845_c2_g1	TRINITY_DN157845_c2_g1_i1	g.1106	13.953	14.077	0.013	0.163	0.871	1	X	Const	0.013
TRINITY_DN209691_c2_g1	TRINITY_DN209691_c2_g1_i1	g.1108	2.684	3	0.161	-0.049	0.961	1	X	Const	0.161
TRINITY_DN57509_c0_g1	TRINITY_DN57509_c0_g1_i1	g.1110	83.12	93.976	0.177	-0.348	0.727	1	X	Const	0.177
TRINITY_DN212297_c1_g2	TRINITY_DN212297_c1_g2_i1	g.1111	1.246	0	-0.719	0.396	0.692	1	X	Const	-0.719
TRINITY_DN213985_c6_g2	TRINITY_DN213985_c6_g2_i1	g.1113	2.468	2.864	0.215	-0.09	0.928	1	X	Const	0.215
TRINITY_DN213985_c6_g2	TRINITY_DN213985_c6_g2_i1	g.1114	2.468	2.864	0.215	-0.09	0.928	1	X	Const	0.215
TRINITY_DN213985_c6_g2	TRINITY_DN213985_c6_g2_i1	g.1115	2.468	2.864	0.215	-0.09	0.928	1	X	Const	0.215
TRINITY_DN217126_c11_g38	TRINITY_DN217126_c11_g38_i1	g.1117	17.961	51.577	1.522	-3.842	0	0.003	O	Up	1.522
TRINITY_DN200236_c2_g5	TRINITY_DN200236_c2_g5_i1	g.1118	10.747	13.613	0.341	-0.408	0.683	1	X	Const	0.341
TRINITY_DN200236_c2_g4	TRINITY_DN200236_c2_g4_i1	g.1119	5.256	7.173	0.449	-0.422	0.673	1	X	Const	0.449
TRINITY_DN200236_c2_g7	TRINITY_DN200236_c2_g7_i1	g.1120	4.923	10.739	1.125	-1.353	0.176	0.91	X	Const	1.125
TRINITY_DN200236_c2_g1	TRINITY_DN200236_c2_g1_i1	g.1121	3.132	4.299	0.457	-0.334	0.739	1	X	Const	0.457
TRINITY_DN200236_c2_g3	TRINITY_DN200236_c2_g3_i1	g.1122	5.859	11.233	0.939	-1.17	0.242	1	X	Const	0.939
TRINITY_DN185533_c2_g4	TRINITY_DN185533_c2_g4_i1	g.1123	30.693	66.147	1.108	-3.312	0.001	0.02	O	Up	1.108
TRINITY_DN216832_c5_g13	TRINITY_DN216832_c5_g13_i1	g.1124	1.614	3.717	1.203	-0.846	0.398	1	X	Const	1.203
TRINITY_DN216832_c5_g12	TRINITY_DN216832_c5_g12_i1	g.1125	1.226	5.607	2.193	-1.661	0.097	0.663	X	Const	2.193
TRINITY_DN216832_c5_g18	TRINITY_DN216832_c5_g18_i1	g.1126	0	1.439	1.101	-0.486	0.627	1	X	Const	1.101
TRINITY_DN204100_c2_g2	TRINITY_DN204100_c2_g2_i1	g.1127	1.276	2.488	0.963	-0.564	0.573	1	X	Const	0.963
TRINITY_DN202921_c7_g5	TRINITY_DN202921_c7_g5_i1	g.1131	1.282	1.179	-0.121	0.121	0.904	1	X	Const	-0.121
TRINITY_DN182738_c1_g4	TRINITY_DN182738_c1_g4_i1	g.1132	1.522	0	-0.637	0.4	0.689	1	X	Const	-0.637
TRINITY_DN190933_c4_g1	TRINITY_DN190933_c4_g1_i1	g.1133	77.914	87.941	0.175	-0.326	0.744	1	X	Const	0.175
TRINITY_DN200106_c2_g3	TRINITY_DN200106_c2_g3_i1	g.1135	35.165	50.949	0.535	-1.383	0.167	0.889	X	Const	0.535
TRINITY_DN190701_c2_g8	TRINITY_DN190701_c2_g8_i1	g.1136	2.802	3.512	0.326	-0.195	0.846	1	X	Const	0.326
TRINITY_DN214734_c4_g3	TRINITY_DN214734_c4_g3_i1	g.1137	1.762	2.552	0.534	-0.309	0.757	1	X	Const	0.534
TRINITY_DN214056_c0_g3	TRINITY_DN214056_c0_g3_i1	g.1140	1.17	0	-2.027	0.795	0.427	1	X	Const	-2.027
TRINITY_DN153567_c0_g4	TRINITY_DN153567_c0_g4_i1	g.1142	2.058	3.027	0.557	-0.353	0.724	1	X	Const	0.557
TRINITY_DN153567_c0_g3	TRINITY_DN153567_c0_g3_i1	g.1144	1.867	2.135	0.194	-0.064	0.949	1	X	Const	0.194
TRINITY_DN153567_c0_g2	TRINITY_DN153567_c0_g2_i1	g.1146	0	1.315	0.895	-0.382	0.702	1	X	Const	0.895
TRINITY_DN216681_c6_g11	TRINITY_DN216681_c6_g11_i1	g.1148	0	2.303	1.264	-0.695	0.487	1	X	Const	1.264
TRINITY_DN353955_c1490_g1	TRINITY_DN353955_c1490_g1_i1	g.1150	1.721	2.51	0.544	-0.313	0.754	1	X	Const	0.544
TRINITY_DN353955_c1490_g2	TRINITY_DN353955_c1490_g2_i1	g.1151	1.661	5.088	1.615	-1.265	0.206	0.975	X	Const	1.615
TRINITY_DN200282_c2_g12	TRINITY_DN200282_c2_g12_i1	g.1152	6.25	5.546	-0.172	0.326	0.745	1	X	Const	-0.172
TRINITY_DN202411_c0_g2	TRINITY_DN202411_c0_g2_i1	g.1153	5.21	5.616	0.108	-0.008	0.994	1	X	Const	0.108
TRINITY_DN212323_c1_g2	TRINITY_DN212323_c1_g2_i1	g.1154	0	1.021	1.651	-0.577	0.564	1	X	Const	1.651
TRINITY_DN169235_c1_g1	TRINITY_DN169235_c1_g1_i1	g.1155	21.17	146.75	2.793	-9.853	0	0	O	Up	2.793
TRINITY_DN209492_c4_g1	TRINITY_DN209492_c4_g1_i1	g.1156	17.125	14.97	-0.194	0.58	0.562	1	X	Const	-0.194
TRINITY_DN209492_c4_g1	TRINITY_DN209492_c4_g1_i1	g.1157	17.125	14.97	-0.194	0.58	0.562	1	X	Const	-0.194
TRINITY_DN193703_c9_g1	TRINITY_DN193703_c9_g1_i1	g.1158	29.367	34.573	0.235	-0.371	0.711	1	X	Const	0.235
TRINITY_DN217198_c17_g14	TRINITY_DN217198_c17_g14_i1	g.1161	1.522	1.425	-0.095	0.117	0.907	1	X	Const	-0.095
TRINITY_DN197673_c5_g1	TRINITY_DN197673_c5_g1_i1	g.1162	4.269	7.028	0.719	-0.709	0.478	1	X	Const	0.719
TRINITY_DN197673_c5_g1	TRINITY_DN197673_c5_g1_i1	g.1163	4.269	7.028	0.719	-0.709	0.478	1	X	Const	0.719
TRINITY_DN197740_c4_g1	TRINITY_DN197740_c4_g1_i1	g.1164	2.13	1.612	-0.402	0.336	0.737	1	X	Const	-0.402
TRINITY_DN213901_c0_g1	TRINITY_DN213901_c0_g1_i1	g.1165	3.578	4.137	0.209	-0.104	0.917	1	X	Const	0.209
TRINITY_DN204071_c7_g2	TRINITY_DN204071_c7_g2_i1	g.1166	14.229	33.805	1.248	-2.633	0.008	0.121	X	Const	1.248
TRINITY_DN204071_c7_g6	TRINITY_DN204071_c7_g6_i1	g.1167	12.591	28.274	1.167	-2.269	0.023	0.262	X	Const	1.167
TRINITY_DN204071_c7_g5	TRINITY_DN204071_c7_g5_i1	g.1168	8.546	15.811	0.888	-1.314	0.189	0.942	X	Const	0.888
TRINITY_DN202732_c4_g2	TRINITY_DN202732_c4_g2_i1	g.1169	0	1.21	0.515	-0.204	0.839	1	X	Const	0.515
TRINITY_DN211832_c4_g1	TRINITY_DN211832_c4_g1_i1	g.1171	4.932	11.932	1.275	-1.593	0.111	0.716	X	Const	1.275
TRINITY_DN211091_c7_g11	TRINITY_DN211091_c7_g11_i1	g.1176	5.903	22.751	1.946	-3.079	0.002	0.038	X	Const	1.946
TRINITY_DN211091_c7_g19	TRINITY_DN211091_c7_g19_i1	g.1177	1.813	2.073	0.193	-0.063	0.95	1	X	Const	0.193
TRINITY_DN211091_c7_g18	TRINITY_DN211091_c7_g18_i1	g.1179	11.563	11.606	0.005	0.16	0.873	1	X	Const	0.005
TRINITY_DN196978_c3_g1	TRINITY_DN196978_c3_g1_i1	g.1180	9.686	16.85	0.799	-1.222	0.222	1	X	Const	0.799
TRINITY_DN196978_c3_g1	TRINITY_DN196978_c3_g1_i1	g.1182	9.686	16.85	0.799	-1.222	0.222	1	X	Const	0.799
TRINITY_DN180191_c1_g1	TRINITY_DN180191_c1_g1_i1	g.1183	6.612	24.919	1.914	-3.184	0.001	0.029	X	Const	1.914
TRINITY_DN171055_c0_g3	TRINITY_DN171055_c0_g3_i1	g.1184	126.544	140.928	0.155	-0.305	0.76	1	X	Const	0.155
TRINITY_DN187719_c1_g2	TRINITY_DN187719_c1_g2_i1	g.1186	0	1.159	2.478	-0.817	0.414	1	X	Const	2.478
TRINITY_DN195559_c2_g1	TRINITY_DN195559_c2_g1_i1	g.1187	12.811	15.198	0.246	-0.266	0.791	1	X	Const	0.246
TRINITY_DN207860_c2_g1	TRINITY_DN207860_c2_g1_i1	g.1190	0	1.487	1.142	-0.51	0.61	1	X	Const	1.142
TRINITY_DN184642_c0_g1	TRINITY_DN184642_c0_g1_i1	g.1191	5.646	10.914	0.951	-1.167	0.243	1	X	Const	0.951
TRINITY_DN143530_c0_g2	TRINITY_DN143530_c0_g2_i1	g.1192	1.584	3.019	0.93	-0.601	0.548	1	X	Const	0.93
TRINITY_DN189803_c1_g1	TRINITY_DN189803_c1_g1_i1	g.1193	43.895	65.011	0.567	-1.667	0.096	0.658	X	Const	0.567
TRINITY_DN201571_c2_g4	TRINITY_DN201571_c2_g4_i1	g.1194	1.938	2.908	0.585	-0.366	0.715	1	X	Const	0.585
TRINITY_DN213311_c4_g4	TRINITY_DN213311_c4_g4_i1	g.1195	1.706	2.102	0.301	-0.135	0.893	1	X	Const	0.301
TRINITY_DN213311_c4_g3	TRINITY_DN213311_c4_g3_i1	g.1198	1.156	2.05	0.826	-0.441	0.659	1	X	Const	0.826
TRINITY_DN213311_c4_g3	TRINITY_DN213311_c4_g3_i1	g.1199	1.156	2.05	0.826	-0.441	0.659	1	X	Const	0.826
TRINITY_DN199941_c4_g1	TRINITY_DN199941_c4_g1_i1	g.1200	5.411	14.079	1.38	-1.851	0.064	0.516	X	Const	1.38
TRINITY_DN199941_c4_g3	TRINITY_DN199941_c4_g3_i1	g.1201	10.521	22.513	1.097	-1.916	0.055	0.474	X	Const	1.097
TRINITY_DN165898_c1_g1	TRINITY_DN165898_c1_g1_i1	g.1203	3.805	7.672	1.012	-1.037	0.3	1	X	Const	1.012
TRINITY_DN212006_c4_g1	TRINITY_DN212006_c4_g1_i1	g.1204	3.956	4.56	0.205	-0.105	0.917	1	X	Const	0.205
TRINITY_DN184571_c1_g1	TRINITY_DN184571_c1_g1_i1	g.1206	2.175	1.199	-0.859	0.599	0.549	1	X	Const	-0.859
TRINITY_DN184571_c1_g2	TRINITY_DN184571_c1_g2_i1	g.1207	1.501	0	-1.011	0.561	0.575	1	X	Const	-1.011
TRINITY_DN210333_c0_g2	TRINITY_DN210333_c0_g2_i1	g.1208	2.555	8.477	1.73	-1.723	0.085	0.614	X	Const	1.73
TRINITY_DN132065_c0_g1	TRINITY_DN132065_c0_g1_i1	g.1209	2.997	5.967	0.993	-0.899	0.368	1	X	Const	0.993
TRINITY_DN209989_c2_g3	TRINITY_DN209989_c2_g3_i1	g.1210	11.2	14.978	0.419	-0.561	0.575	1	X	Const	0.419
TRINITY_DN197631_c2_g2	TRINITY_DN197631_c2_g2_i1	g.1211	1.378	0	-1.36	0.664	0.506	1	X	Const	-1.36
TRINITY_DN197631_c2_g5	TRINITY_DN197631_c2_g5_i1	g.1212	4.83	2.919	-0.727	0.787	0.431	1	X	Const	-0.727
TRINITY_DN177830_c0_g1	TRINITY_DN177830_c0_g1_i1	g.1213	80.638	88.445	0.133	-0.143	0.886	1	X	Const	0.133
TRINITY_DN189455_c1_g2	TRINITY_DN189455_c1_g2_i1	g.1216	3.705	5.056	0.449	-0.354	0.723	1	X	Const	0.449
TRINITY_DN211185_c1_g24	TRINITY_DN211185_c1_g24_i1	g.1217	1.446	1.24	-0.222	0.183	0.855	1	X	Const	-0.222
TRINITY_DN210133_c6_g5	TRINITY_DN210133_c6_g5_i1	g.1219	3.06	6.157	1.009	-0.927	0.354	1	X	Const	1.009
TRINITY_DN212180_c3_g8	TRINITY_DN212180_c3_g8_i1	g.1221	4.449	8.103	0.865	-0.917	0.359	1	X	Const	0.865
TRINITY_DN212180_c3_g2	TRINITY_DN212180_c3_g2_i1	g.1222	21.436	27.412	0.355	-0.611	0.541	1	X	Const	0.355
TRINITY_DN211515_c5_g8	TRINITY_DN211515_c5_g8_i1	g.1224	11.188	7.709	-0.537	0.954	0.34	1	X	Const	-0.537
TRINITY_DN211515_c5_g8	TRINITY_DN211515_c5_g8_i1	g.1225	11.188	7.709	-0.537	0.954	0.34	1	X	Const	-0.537
TRINITY_DN211515_c5_g7	TRINITY_DN211515_c5_g7_i1	g.1226	1.405	3.272	1.22	-0.803	0.422	1	X	Const	1.22
TRINITY_DN211515_c5_g2	TRINITY_DN211515_c5_g2_i1	g.1227	16.034	30.249	0.916	-1.873	0.061	0.503	X	Const	0.916
TRINITY_DN211515_c5_g3	TRINITY_DN211515_c5_g3_i1	g.1229	7.736	20.07	1.375	-2.205	0.027	0.293	X	Const	1.375
TRINITY_DN206543_c1_g1	TRINITY_DN206543_c1_g1_i1	g.1231	9.695	19.159	0.983	-1.595	0.111	0.714	X	Const	0.983
TRINITY_DN206543_c1_g1	TRINITY_DN206543_c1_g1_i1	g.1232	9.695	19.159	0.983	-1.595	0.111	0.714	X	Const	0.983
TRINITY_DN206543_c1_g1	TRINITY_DN206543_c1_g1_i1	g.1233	9.695	19.159	0.983	-1.595	0.111	0.714	X	Const	0.983
TRINITY_DN206955_c1_g1	TRINITY_DN206955_c1_g1_i1	g.1235	3.194	3.934	0.301	-0.184	0.854	1	X	Const	0.301
TRINITY_DN168375_c1_g1	TRINITY_DN168375_c1_g1_i1	g.1236	4.584	6.554	0.516	-0.476	0.634	1	X	Const	0.516
TRINITY_DN214783_c6_g2	TRINITY_DN214783_c6_g2_i1	g.1238	1.673	2.153	0.364	-0.177	0.859	1	X	Const	0.364
TRINITY_DN216378_c6_g15	TRINITY_DN216378_c6_g15_i1	g.1239	28.27	47.752	0.756	-1.946	0.052	0.454	X	Const	0.756
TRINITY_DN206098_c8_g16	TRINITY_DN206098_c8_g16_i1	g.1240	2.751	3.54	0.364	-0.227	0.82	1	X	Const	0.364
TRINITY_DN215217_c3_g17	TRINITY_DN215217_c3_g17_i1	g.1242	9.193	10.027	0.125	-0.036	0.971	1	X	Const	0.125
TRINITY_DN167995_c0_g1	TRINITY_DN167995_c0_g1_i1	g.1243	1.873	1.076	-0.8	0.526	0.599	1	X	Const	-0.8
TRINITY_DN215289_c5_g1	TRINITY_DN215289_c5_g1_i1	g.1244	0	1.106	1.032	-0.401	0.688	1	X	Const	1.032
TRINITY_DN182093_c2_g1	TRINITY_DN182093_c2_g1_i1	g.1245	23.418	27.307	0.222	-0.296	0.767	1	X	Const	0.222
TRINITY_DN201013_c1_g6	TRINITY_DN201013_c1_g6_i1	g.1248	5.117	10.486	1.035	-1.239	0.215	0.995	X	Const	1.035
TRINITY_DN201013_c1_g4	TRINITY_DN201013_c1_g4_i1	g.1249	4.912	12.03	1.292	-1.619	0.106	0.698	X	Const	1.292
TRINITY_DN201013_c1_g5	TRINITY_DN201013_c1_g5_i1	g.1250	5.136	9.2	0.841	-0.951	0.342	1	X	Const	0.841
TRINITY_DN185969_c2_g1	TRINITY_DN185969_c2_g1_i1	g.1251	73.356	77.725	0.083	0.077	0.939	1	X	Const	0.083
TRINITY_DN184871_c1_g1	TRINITY_DN184871_c1_g1_i1	g.1252	1.304	5.632	2.111	-1.622	0.105	0.696	X	Const	2.111
TRINITY_DN187418_c0_g1	TRINITY_DN187418_c0_g1_i1	g.1256	4.979	10.653	1.097	-1.318	0.188	0.939	X	Const	1.097
TRINITY_DN202550_c1_g1	TRINITY_DN202550_c1_g1_i1	g.1257	1.438	0	-3.657	1.173	0.241	1	X	Const	-3.657
TRINITY_DN205198_c1_g2	TRINITY_DN205198_c1_g2_i1	g.1258	0	1.547	1.06	-0.486	0.627	1	X	Const	1.06
TRINITY_DN200762_c12_g2	TRINITY_DN200762_c12_g2_i1	g.1259	1.522	4.814	1.661	-1.258	0.208	0.979	X	Const	1.661
TRINITY_DN33783_c0_g1	TRINITY_DN33783_c0_g1_i1	g.1260	26.367	43.549	0.724	-1.776	0.076	0.574	X	Const	0.724
TRINITY_DN197882_c7_g1	TRINITY_DN197882_c7_g1_i1	g.1261	1.968	1.381	-0.511	0.386	0.7	1	X	Const	-0.511
TRINITY_DN197882_c7_g1	TRINITY_DN197882_c7_g1_i1	g.1262	1.968	1.381	-0.511	0.386	0.7	1	X	Const	-0.511
TRINITY_DN197882_c7_g1	TRINITY_DN197882_c7_g1_i1	g.1263	1.968	1.381	-0.511	0.386	0.7	1	X	Const	-0.511
TRINITY_DN206737_c3_g1	TRINITY_DN206737_c3_g1_i1	g.1264	16.323	15.642	-0.061	0.319	0.749	1	X	Const	-0.061
TRINITY_DN208582_c2_g5	TRINITY_DN208582_c2_g5_i1	g.1265	2.701	3.659	0.438	-0.292	0.77	1	X	Const	0.438
TRINITY_DN174008_c1_g1	TRINITY_DN174008_c1_g1_i1	g.1266	1.317	1.898	0.527	-0.262	0.793	1	X	Const	0.527
TRINITY_DN199619_c4_g2	TRINITY_DN199619_c4_g2_i1	g.1267	2.195	4.212	0.94	-0.717	0.473	1	X	Const	0.94
TRINITY_DN199619_c4_g2	TRINITY_DN199619_c4_g2_i1	g.1268	2.195	4.212	0.94	-0.717	0.473	1	X	Const	0.94
TRINITY_DN164229_c1_g1	TRINITY_DN164229_c1_g1_i1	g.1269	1621.7	1238.48	-0.389	9.061	0	0	O	Down	-0.389
TRINITY_DN198282_c2_g1	TRINITY_DN198282_c2_g1_i1	g.1270	2.315	3.409	0.558	-0.375	0.707	1	X	Const	0.558
TRINITY_DN198282_c2_g1	TRINITY_DN198282_c2_g1_i1	g.1271	2.315	3.409	0.558	-0.375	0.707	1	X	Const	0.558
TRINITY_DN215624_c2_g1	TRINITY_DN215624_c2_g1_i1	g.1272	3.9	3.717	-0.069	0.163	0.87	1	X	Const	-0.069
TRINITY_DN186119_c1_g1	TRINITY_DN186119_c1_g1_i1	g.1274	125.501	126.816	0.015	0.476	0.634	1	X	Const	0.015
TRINITY_DN215033_c7_g9	TRINITY_DN215033_c7_g9_i1	g.1275	0	1.257	0.972	-0.404	0.686	1	X	Const	0.972
TRINITY_DN215033_c7_g2	TRINITY_DN215033_c7_g2_i1	g.1276	1.403	0	-0.737	0.428	0.668	1	X	Const	-0.737
TRINITY_DN206760_c7_g37	TRINITY_DN206760_c7_g37_i1	g.1277	10.323	19.77	0.937	-1.549	0.121	0.754	X	Const	0.937
TRINITY_DN207372_c2_g2	TRINITY_DN207372_c2_g2_i1	g.1281	7.053	6.383	-0.144	0.312	0.755	1	X	Const	-0.144
TRINITY_DN207372_c2_g2	TRINITY_DN207372_c2_g2_i1	g.1282	7.053	6.383	-0.144	0.312	0.755	1	X	Const	-0.144
TRINITY_DN207372_c2_g2	TRINITY_DN207372_c2_g2_i1	g.1283	7.053	6.383	-0.144	0.312	0.755	1	X	Const	-0.144
TRINITY_DN210040_c3_g4	TRINITY_DN210040_c3_g4_i1	g.1284	6.865	7.851	0.194	-0.122	0.903	1	X	Const	0.194
TRINITY_DN214601_c4_g7	TRINITY_DN214601_c4_g7_i1	g.1285	0	2.228	2.363	-1.099	0.272	1	X	Const	2.363
TRINITY_DN209810_c1_g1	TRINITY_DN209810_c1_g1_i1	g.1286	4.29	4.095	-0.067	0.169	0.866	1	X	Const	-0.067
TRINITY_DN173991_c0_g2	TRINITY_DN173991_c0_g2_i1	g.1289	2.463	1.436	-0.778	0.592	0.554	1	X	Const	-0.778
TRINITY_DN204737_c2_g3	TRINITY_DN204737_c2_g3_i1	g.1290	2.362	3.377	0.516	-0.341	0.733	1	X	Const	0.516
TRINITY_DN183516_c0_g1	TRINITY_DN183516_c0_g1_i1	g.1292	10.033	11.268	0.167	-0.105	0.916	1	X	Const	0.167
TRINITY_DN208106_c1_g2	TRINITY_DN208106_c1_g2_i1	g.1293	3.239	2.109	-0.619	0.571	0.568	1	X	Const	-0.619
TRINITY_DN208106_c1_g1	TRINITY_DN208106_c1_g1_i1	g.1294	0	1.255	0.406	-0.156	0.876	1	X	Const	0.406
TRINITY_DN209957_c2_g1	TRINITY_DN209957_c2_g1_i1	g.1295	4.715	5.768	0.291	-0.212	0.832	1	X	Const	0.291
TRINITY_DN204303_c1_g1	TRINITY_DN204303_c1_g1_i1	g.1296	2.255	5.73	1.345	-1.156	0.248	1	X	Const	1.345
TRINITY_DN185405_c1_g1	TRINITY_DN185405_c1_g1_i1	g.1297	10.306	12.395	0.266	-0.272	0.786	1	X	Const	0.266
TRINITY_DN185405_c1_g1	TRINITY_DN185405_c1_g1_i1	g.1298	10.306	12.395	0.266	-0.272	0.786	1	X	Const	0.266
TRINITY_DN199864_c5_g2	TRINITY_DN199864_c5_g2_i1	g.1300	8.961	11.728	0.388	-0.45	0.653	1	X	Const	0.388
TRINITY_DN208294_c5_g2	TRINITY_DN208294_c5_g2_i1	g.1301	1.269	0	-1.37	0.641	0.522	1	X	Const	-1.37
TRINITY_DN208294_c5_g3	TRINITY_DN208294_c5_g3_i1	g.1302	4.714	2.191	-1.105	1.061	0.289	1	X	Const	-1.105
TRINITY_DN208294_c5_g3	TRINITY_DN208294_c5_g3_i1	g.1303	4.714	2.191	-1.105	1.061	0.289	1	X	Const	-1.105
TRINITY_DN205291_c1_g9	TRINITY_DN205291_c1_g9_i1	g.1304	1.119	1.57	0.489	-0.218	0.827	1	X	Const	0.489
TRINITY_DN205291_c1_g1	TRINITY_DN205291_c1_g1_i1	g.1305	2.318	2.9	0.323	-0.175	0.861	1	X	Const	0.323
TRINITY_DN204080_c0_g1	TRINITY_DN204080_c0_g1_i1	g.1306	6.027	7.221	0.261	-0.201	0.841	1	X	Const	0.261
TRINITY_DN19494_c1_g1	TRINITY_DN19494_c1_g1_i1	g.1307	4.624	7.457	0.689	-0.699	0.485	1	X	Const	0.689
TRINITY_DN19494_c1_g1	TRINITY_DN19494_c1_g1_i1	g.1308	4.624	7.457	0.689	-0.699	0.485	1	X	Const	0.689
TRINITY_DN354068_c1_g1	TRINITY_DN354068_c1_g1_i1	g.1309	51.655	110.1	1.092	-4.217	0	0.001	O	Up	1.092
TRINITY_DN213523_c2_g4	TRINITY_DN213523_c2_g4_i1	g.1311	2.061	1.84	-0.164	0.181	0.856	1	X	Const	-0.164
TRINITY_DN197963_c6_g2	TRINITY_DN197963_c6_g2_i1	g.1312	2.054	2.214	0.108	-0.005	0.996	1	X	Const	0.108
TRINITY_DN208227_c1_g9	TRINITY_DN208227_c1_g9_i1	g.1313	0	1.031	1.158	-0.43	0.667	1	X	Const	1.158
TRINITY_DN150725_c1_g2	TRINITY_DN150725_c1_g2_i1	g.1314	1.031	1.474	0.516	-0.225	0.822	1	X	Const	0.516
TRINITY_DN189740_c1_g1	TRINITY_DN189740_c1_g1_i1	g.1315	22.594	64.934	1.523	-4.314	0	0.001	O	Up	1.523
TRINITY_DN189740_c1_g2	TRINITY_DN189740_c1_g2_i1	g.1316	12.394	37.725	1.606	-3.43	0.001	0.014	O	Up	1.606
TRINITY_DN189740_c1_g2	TRINITY_DN189740_c1_g2_i1	g.1317	12.394	37.725	1.606	-3.43	0.001	0.014	O	Up	1.606
TRINITY_DN135902_c0_g1	TRINITY_DN135902_c0_g1_i1	g.1318	4.41	6.146	0.479	-0.422	0.673	1	X	Const	0.479
TRINITY_DN135902_c0_g2	TRINITY_DN135902_c0_g2_i1	g.1319	2.408	5.37	1.157	-0.981	0.326	1	X	Const	1.157
TRINITY_DN208191_c2_g1	TRINITY_DN208191_c2_g1_i1	g.1320	7.922	16.092	1.022	-1.517	0.129	0.779	X	Const	1.022
TRINITY_DN216764_c3_g1	TRINITY_DN216764_c3_g1_i1	g.1321	28.038	14.167	-0.985	2.378	0.017	0.21	X	Const	-0.985
TRINITY_DN212997_c2_g1	TRINITY_DN212997_c2_g1_i1	g.1322	0	1.255	3.363	-1	0.317	1	X	Const	3.363
TRINITY_DN211246_c3_g1	TRINITY_DN211246_c3_g1_i1	g.1324	1.552	1.997	0.364	-0.171	0.865	1	X	Const	0.364
TRINITY_DN211246_c3_g1	TRINITY_DN211246_c3_g1_i1	g.1325	1.552	1.997	0.364	-0.171	0.865	1	X	Const	0.364
TRINITY_DN213241_c2_g3	TRINITY_DN213241_c2_g3_i1	g.1327	1.794	1.594	-0.171	0.173	0.862	1	X	Const	-0.171
TRINITY_DN213241_c2_g3	TRINITY_DN213241_c2_g3_i1	g.1328	1.794	1.594	-0.171	0.173	0.862	1	X	Const	-0.171
TRINITY_DN213241_c2_g3	TRINITY_DN213241_c2_g3_i1	g.1329	1.794	1.594	-0.171	0.173	0.862	1	X	Const	-0.171
TRINITY_DN214809_c6_g2	TRINITY_DN214809_c6_g2_i1	g.1330	2.707	1.617	-0.743	0.599	0.549	1	X	Const	-0.743
TRINITY_DN210126_c5_g2	TRINITY_DN210126_c5_g2_i1	g.1331	4.309	8.735	1.019	-1.115	0.265	1	X	Const	1.019
TRINITY_DN215078_c3_g2	TRINITY_DN215078_c3_g2_i1	g.1332	0	2.022	1.1	-0.576	0.565	1	X	Const	1.1
TRINITY_DN191925_c2_g2	TRINITY_DN191925_c2_g2_i1	g.1333	8.086	9.986	0.304	-0.298	0.765	1	X	Const	0.304
TRINITY_DN163361_c0_g1	TRINITY_DN163361_c0_g1_i1	g.1334	0	1.832	1.17	-0.579	0.563	1	X	Const	1.17
TRINITY_DN206012_c1_g3	TRINITY_DN206012_c1_g3_i1	g.1335	1.618	1.697	0.069	0.021	0.984	1	X	Const	0.069
TRINITY_DN197535_c2_g8	TRINITY_DN197535_c2_g8_i1	g.1337	1.675	2.704	0.691	-0.422	0.673	1	X	Const	0.691
TRINITY_DN197756_c6_g6	TRINITY_DN197756_c6_g6_i1	g.1338	41.19	81.345	0.982	-3.284	0.001	0.022	X	Const	0.982
TRINITY_DN215874_c6_g4	TRINITY_DN215874_c6_g4_i1	g.1339	0	1.487	1.363	-0.596	0.551	1	X	Const	1.363
TRINITY_DN215874_c6_g3	TRINITY_DN215874_c6_g3_i1	g.1340	4.018	4.413	0.135	-0.034	0.973	1	X	Const	0.135
TRINITY_DN209245_c9_g1	TRINITY_DN209245_c9_g1_i1	g.1342	14.755	13.099	-0.172	0.5	0.617	1	X	Const	-0.172
TRINITY_DN195014_c8_g1	TRINITY_DN195014_c8_g1_i1	g.1343	6.234	25.391	2.026	-3.347	0.001	0.018	O	Up	2.026
TRINITY_DN195014_c8_g1	TRINITY_DN195014_c8_g1_i1	g.1344	6.234	25.391	2.026	-3.347	0.001	0.018	O	Up	2.026
TRINITY_DN208618_c4_g3	TRINITY_DN208618_c4_g3_i1	g.1345	1.232	1.34	0.121	-0.011	0.991	1	X	Const	0.121
TRINITY_DN199829_c2_g2	TRINITY_DN199829_c2_g2_i1	g.1346	2.228	2.339	0.07	0.023	0.981	1	X	Const	0.07
TRINITY_DN199829_c2_g2	TRINITY_DN199829_c2_g2_i1	g.1347	2.228	2.339	0.07	0.023	0.981	1	X	Const	0.07
TRINITY_DN181941_c2_g2	TRINITY_DN181941_c2_g2_i1	g.1348	76.356	144.911	0.924	-4.138	0	0.001	O	Up	0.924
TRINITY_DN181941_c2_g2	TRINITY_DN181941_c2_g2_i1	g.1349	76.356	144.911	0.924	-4.138	0	0.001	O	Up	0.924
TRINITY_DN196508_c2_g1	TRINITY_DN196508_c2_g1_i1	g.1350	17.587	30.611	0.8	-1.649	0.099	0.675	X	Const	0.8
TRINITY_DN215950_c3_g5	TRINITY_DN215950_c3_g5_i1	g.1351	0	2.298	1.48	-0.793	0.428	1	X	Const	1.48
TRINITY_DN193417_c1_g1	TRINITY_DN193417_c1_g1_i1	g.1352	3.757	11.906	1.664	-1.981	0.048	0.431	X	Const	1.664
TRINITY_DN179984_c0_g2	TRINITY_DN179984_c0_g2_i1	g.1353	8.159	31.36	1.942	-3.61	0	0.008	O	Up	1.942
TRINITY_DN214691_c1_g6	TRINITY_DN214691_c1_g6_i1	g.1354	5.644	10.024	0.829	-0.978	0.328	1	X	Const	0.829
TRINITY_DN214691_c1_g6	TRINITY_DN214691_c1_g6_i1	g.1355	5.644	10.024	0.829	-0.978	0.328	1	X	Const	0.829
TRINITY_DN206533_c1476_g1	TRINITY_DN206533_c1476_g1_i1	g.1356	3.693	10.382	1.491	-1.695	0.09	0.636	X	Const	1.491
TRINITY_DN206157_c8_g1	TRINITY_DN206157_c8_g1_i1	g.1357	91.312	185.571	1.023	-5.156	0	0	O	Up	1.023
TRINITY_DN206157_c8_g3	TRINITY_DN206157_c8_g3_i1	g.1358	17.278	11.065	-0.643	1.357	0.175	0.908	X	Const	-0.643
TRINITY_DN206157_c8_g4	TRINITY_DN206157_c8_g4_i1	g.1359	54.386	82.142	0.595	-1.978	0.048	0.433	X	Const	0.595
TRINITY_DN197663_c8_g3	TRINITY_DN197663_c8_g3_i1	g.1360	1243.52	1478.91	0.25	-2.686	0.007	0.108	X	Const	0.25
TRINITY_DN209373_c1_g1	TRINITY_DN209373_c1_g1_i1	g.1361	3.822	2.893	-0.402	0.45	0.653	1	X	Const	-0.402
TRINITY_DN190991_c1_g2	TRINITY_DN190991_c1_g2_i1	g.1362	1.529	1.312	-0.221	0.188	0.851	1	X	Const	-0.221
TRINITY_DN207334_c2_g11	TRINITY_DN207334_c2_g11_i1	g.1363	5.244	6.542	0.319	-0.258	0.796	1	X	Const	0.319
TRINITY_DN213025_c3_g6	TRINITY_DN213025_c3_g6_i1	g.1364	0	1.358	2.002	-0.768	0.443	1	X	Const	2.002
TRINITY_DN198377_c0_g1	TRINITY_DN198377_c0_g1_i1	g.1365	2.367	3.732	0.657	-0.469	0.639	1	X	Const	0.657
TRINITY_DN203365_c1_g9	TRINITY_DN203365_c1_g9_i1	g.1366	5.193	8.691	0.743	-0.815	0.415	1	X	Const	0.743
TRINITY_DN199392_c6_g1	TRINITY_DN199392_c6_g1_i1	g.1368	0	3.629	2.442	-1.432	0.152	0.847	X	Const	2.442
TRINITY_DN199392_c6_g3	TRINITY_DN199392_c6_g3_i1	g.1369	2.672	4.33	0.696	-0.538	0.591	1	X	Const	0.696
TRINITY_DN199392_c6_g5	TRINITY_DN199392_c6_g5_i1	g.1370	0	4.393	2.427	-1.569	0.117	0.737	X	Const	2.427
TRINITY_DN215787_c1_g1	TRINITY_DN215787_c1_g1_i1	g.1371	2.406	3.011	0.324	-0.179	0.858	1	X	Const	0.324
TRINITY_DN214492_c1_g3	TRINITY_DN214492_c1_g3_i1	g.1372	1.604	2.818	0.813	-0.509	0.611	1	X	Const	0.813
TRINITY_DN214492_c1_g2	TRINITY_DN214492_c1_g2_i1	g.1373	1.495	3.604	1.269	-0.872	0.383	1	X	Const	1.269
TRINITY_DN209592_c1_g4	TRINITY_DN209592_c1_g4_i1	g.1375	4.186	3.59	-0.222	0.312	0.755	1	X	Const	-0.222
TRINITY_DN217060_c9_g3	TRINITY_DN217060_c9_g3_i1	g.1378	4.205	5.136	0.289	-0.198	0.843	1	X	Const	0.289
TRINITY_DN217060_c9_g5	TRINITY_DN217060_c9_g5_i1	g.1379	1.528	0	-0.636	0.4	0.689	1	X	Const	-0.636
TRINITY_DN192454_c0_g1	TRINITY_DN192454_c0_g1_i1	g.1380	2.425	4.126	0.767	-0.58	0.562	1	X	Const	0.767
TRINITY_DN204490_c2_g2	TRINITY_DN204490_c2_g2_i1	g.1381	5.364	7.362	0.457	-0.437	0.662	1	X	Const	0.457
TRINITY_DN213416_c15_g4	TRINITY_DN213416_c15_g4_i1	g.1382	320.724	778.504	1.279	-12.913	0	0	O	Up	1.279
TRINITY_DN213416_c15_g4	TRINITY_DN213416_c15_g4_i1	g.1383	320.724	778.504	1.279	-12.913	0	0	O	Up	1.279
TRINITY_DN188089_c1_g9	TRINITY_DN188089_c1_g9_i1	g.1384	40.638	60.516	0.574	-1.633	0.102	0.689	X	Const	0.574
TRINITY_DN188089_c1_g8	TRINITY_DN188089_c1_g8_i1	g.1385	175.009	206.632	0.24	-0.934	0.35	1	X	Const	0.24
TRINITY_DN188089_c1_g1	TRINITY_DN188089_c1_g1_i1	g.1386	52.361	75.98	0.537	-1.696	0.09	0.635	X	Const	0.537
TRINITY_DN188089_c1_g2	TRINITY_DN188089_c1_g2_i1	g.1387	110.377	189.194	0.777	-3.984	0	0.002	O	Up	0.777
TRINITY_DN200894_c0_g2	TRINITY_DN200894_c0_g2_i1	g.1388	4.802	4.899	0.029	0.078	0.937	1	X	Const	0.029
TRINITY_DN185458_c2_g1	TRINITY_DN185458_c2_g1_i1	g.1389	481.106	452.493	-0.088	2.012	0.044	0.411	X	Const	-0.088
TRINITY_DN211310_c5_g7	TRINITY_DN211310_c5_g7_i1	g.1391	169.987	172.478	0.021	0.517	0.605	1	X	Const	0.021
TRINITY_DN211310_c5_g6	TRINITY_DN211310_c5_g6_i1	g.1392	187.363	209.201	0.159	-0.397	0.691	1	X	Const	0.159
TRINITY_DN200826_c9_g29	TRINITY_DN200826_c9_g29_i1	g.1393	16.794	10.707	-0.649	1.348	0.178	0.915	X	Const	-0.649
TRINITY_DN200826_c9_g20	TRINITY_DN200826_c9_g20_i1	g.1394	13.798	10.509	-0.393	0.841	0.4	1	X	Const	-0.393
TRINITY_DN199044_c2_g2	TRINITY_DN199044_c2_g2_i1	g.1396	26.616	51.528	0.953	-2.541	0.011	0.148	X	Const	0.953
TRINITY_DN212808_c14_g13	TRINITY_DN212808_c14_g13_i1	g.1397	0	2.398	1.479	-0.81	0.418	1	X	Const	1.479
TRINITY_DN196722_c3_g5	TRINITY_DN196722_c3_g5_i1	g.1398	40.763	50.733	0.316	-0.708	0.479	1	X	Const	0.316
TRINITY_DN213430_c3_g1	TRINITY_DN213430_c3_g1_i1	g.1399	1.09	1.538	0.497	-0.22	0.825	1	X	Const	0.497
TRINITY_DN201650_c3_g6	TRINITY_DN201650_c3_g6_i1	g.1400	4.405	5.667	0.363	-0.287	0.774	1	X	Const	0.363
TRINITY_DN201650_c3_g6	TRINITY_DN201650_c3_g6_i1	g.1401	4.405	5.667	0.363	-0.287	0.774	1	X	Const	0.363
TRINITY_DN201650_c3_g3	TRINITY_DN201650_c3_g3_i1	g.1402	2.473	6.869	1.474	-1.366	0.172	0.901	X	Const	1.474
TRINITY_DN201650_c3_g3	TRINITY_DN201650_c3_g3_i1	g.1403	2.473	6.869	1.474	-1.366	0.172	0.901	X	Const	1.474
TRINITY_DN204877_c1_g1	TRINITY_DN204877_c1_g1_i1	g.1404	2.262	3.616	0.677	-0.477	0.633	1	X	Const	0.677
TRINITY_DN203044_c3_g10	TRINITY_DN203044_c3_g10_i1	g.1405	0	1.859	1.705	-0.798	0.425	1	X	Const	1.705
TRINITY_DN198129_c2_g1	TRINITY_DN198129_c2_g1_i1	g.1406	2.782	1.837	-0.599	0.516	0.606	1	X	Const	-0.599
TRINITY_DN180032_c1_g2	TRINITY_DN180032_c1_g2_i1	g.1407	3.892	2.602	-0.581	0.597	0.551	1	X	Const	-0.581
TRINITY_DN180032_c1_g1	TRINITY_DN180032_c1_g1_i1	g.1408	6.403	3.383	-0.92	1.081	0.28	1	X	Const	-0.92
TRINITY_DN113311_c0_g2	TRINITY_DN113311_c0_g2_i1	g.1409	2.502	3.219	0.364	-0.216	0.829	1	X	Const	0.364
TRINITY_DN113311_c0_g1	TRINITY_DN113311_c0_g1_i1	g.1410	1.807	2.623	0.538	-0.315	0.752	1	X	Const	0.538
TRINITY_DN202432_c5_g3	TRINITY_DN202432_c5_g3_i1	g.1411	2.414	2.635	0.126	-0.019	0.985	1	X	Const	0.126
TRINITY_DN202432_c5_g3	TRINITY_DN202432_c5_g3_i1	g.1412	2.414	2.635	0.126	-0.019	0.985	1	X	Const	0.126
TRINITY_DN207832_c10_g6	TRINITY_DN207832_c10_g6_i1	g.1413	1.354	1.974	0.544	-0.277	0.782	1	X	Const	0.544
TRINITY_DN175389_c3_g1	TRINITY_DN175389_c3_g1_i1	g.1414	86.372	137.084	0.666	-2.889	0.004	0.064	X	Const	0.666
TRINITY_DN113949_c0_g1	TRINITY_DN113949_c0_g1_i1	g.1415	3.039	5.007	0.72	-0.599	0.549	1	X	Const	0.72
TRINITY_DN215158_c2_g4	TRINITY_DN215158_c2_g4_i1	g.1416	23.59	44.953	0.93	-2.319	0.02	0.237	X	Const	0.93
TRINITY_DN201006_c2_g23	TRINITY_DN201006_c2_g23_i1	g.1417	3.84	3.487	-0.139	0.226	0.821	1	X	Const	-0.139
TRINITY_DN188452_c2_g2	TRINITY_DN188452_c2_g2_i1	g.1418	7.07	11.942	0.756	-0.973	0.331	1	X	Const	0.756
TRINITY_DN211811_c4_g3	TRINITY_DN211811_c4_g3_i1	g.1419	7.03	13.641	0.956	-1.312	0.19	0.944	X	Const	0.956
TRINITY_DN48160_c0_g1	TRINITY_DN48160_c0_g1_i1	g.1420	9.136	7.948	-0.201	0.433	0.665	1	X	Const	-0.201
TRINITY_DN209943_c1_g3	TRINITY_DN209943_c1_g3_i1	g.1421	1.223	0	-0.862	0.45	0.653	1	X	Const	-0.862
TRINITY_DN353985_c0_g1	TRINITY_DN353985_c0_g1_i1	g.1423	0	2.121	1.779	-0.88	0.379	1	X	Const	1.779
TRINITY_DN138137_c0_g1	TRINITY_DN138137_c0_g1_i1	g.1424	8.302	14.566	0.811	-1.154	0.249	1	X	Const	0.811
TRINITY_DN191578_c0_g1	TRINITY_DN191578_c0_g1_i1	g.1426	16.997	17.193	0.017	0.172	0.863	1	X	Const	0.017
TRINITY_DN198420_c1_g1	TRINITY_DN198420_c1_g1_i1	g.1429	8.881	18.476	1.057	-1.676	0.094	0.65	X	Const	1.057
TRINITY_DN156767_c0_g2	TRINITY_DN156767_c0_g2_i1	g.1430	2.857	2.957	0.05	0.043	0.965	1	X	Const	0.05
TRINITY_DN156767_c0_g3	TRINITY_DN156767_c0_g3_i1	g.1431	2.054	2.753	0.423	-0.243	0.808	1	X	Const	0.423
TRINITY_DN156767_c0_g1	TRINITY_DN156767_c0_g1_i1	g.1432	2.017	4.67	1.211	-0.953	0.341	1	X	Const	1.211
TRINITY_DN205634_c0_g1	TRINITY_DN205634_c0_g1_i1	g.1433	1.118	1.584	0.503	-0.227	0.821	1	X	Const	0.503
TRINITY_DN210509_c8_g20	TRINITY_DN210509_c8_g20_i1	g.1435	6.462	6.813	0.076	0.032	0.975	1	X	Const	0.076
TRINITY_DN144046_c0_g1	TRINITY_DN144046_c0_g1_i1	g.1437	5.847	4.396	-0.412	0.566	0.571	1	X	Const	-0.412
TRINITY_DN203161_c0_g2	TRINITY_DN203161_c0_g2_i1	g.1438	2.642	2.05	-0.366	0.35	0.727	1	X	Const	-0.366
TRINITY_DN210776_c10_g17	TRINITY_DN210776_c10_g17_i1	g.1439	63.832	117.142	0.876	-3.531	0	0.01	O	Up	0.876
TRINITY_DN190071_c3_g1	TRINITY_DN190071_c3_g1_i1	g.1440	23.561	26.3	0.159	-0.14	0.889	1	X	Const	0.159
TRINITY_DN124811_c0_g2	TRINITY_DN124811_c0_g2_i1	g.1441	3.915	5.092	0.379	-0.288	0.774	1	X	Const	0.379
TRINITY_DN124811_c0_g1	TRINITY_DN124811_c0_g1_i1	g.1442	4.421	6.284	0.507	-0.457	0.648	1	X	Const	0.507
TRINITY_DN207035_c2_g1	TRINITY_DN207035_c2_g1_i1	g.1443	10.637	14.76	0.473	-0.644	0.52	1	X	Const	0.473
TRINITY_DN197141_c6_g6	TRINITY_DN197141_c6_g6_i1	g.1444	6.279	3.391	-0.889	1.043	0.297	1	X	Const	-0.889
TRINITY_DN169764_c0_g2	TRINITY_DN169764_c0_g2_i1	g.1447	1.522	4.144	1.445	-1.044	0.297	1	X	Const	1.445
TRINITY_DN169764_c0_g1	TRINITY_DN169764_c0_g1_i1	g.1448	1.135	2.142	0.916	-0.499	0.618	1	X	Const	0.916
TRINITY_DN208291_c4_g11	TRINITY_DN208291_c4_g11_i1	g.1449	5.498	2.984	-0.882	0.97	0.332	1	X	Const	-0.882
TRINITY_DN175255_c1_g1	TRINITY_DN175255_c1_g1_i1	g.1450	24.831	63.86	1.363	-3.902	0	0.003	O	Up	1.363
TRINITY_DN197388_c1_g1	TRINITY_DN197388_c1_g1_i1	g.1453	2.756	5.051	0.874	-0.732	0.464	1	X	Const	0.874
TRINITY_DN197388_c1_g1	TRINITY_DN197388_c1_g1_i1	g.1454	2.756	5.051	0.874	-0.732	0.464	1	X	Const	0.874
TRINITY_DN189771_c2_g1	TRINITY_DN189771_c2_g1_i1	g.1456	3.466	6.239	0.848	-0.789	0.43	1	X	Const	0.848
TRINITY_DN215907_c3_g3	TRINITY_DN215907_c3_g3_i1	g.1458	1.044	1.12	0.101	0	1	1	X	Const	0.101
TRINITY_DN215907_c3_g7	TRINITY_DN215907_c3_g7_i1	g.1459	20.922	16.378	-0.353	0.959	0.337	1	X	Const	-0.353
TRINITY_DN206316_c2_g1	TRINITY_DN206316_c2_g1_i1	g.1460	7.169	9.376	0.387	-0.401	0.688	1	X	Const	0.387
TRINITY_DN206316_c2_g4	TRINITY_DN206316_c2_g4_i1	g.1461	5.068	9.463	0.901	-1.031	0.302	1	X	Const	0.901
TRINITY_DN215703_c1_g3	TRINITY_DN215703_c1_g3_i1	g.1462	1.452	1.097	-0.404	0.279	0.78	1	X	Const	-0.404
TRINITY_DN215703_c1_g3	TRINITY_DN215703_c1_g3_i1	g.1463	1.452	1.097	-0.404	0.279	0.78	1	X	Const	-0.404
TRINITY_DN215703_c1_g3	TRINITY_DN215703_c1_g3_i1	g.1464	1.452	1.097	-0.404	0.279	0.78	1	X	Const	-0.404
TRINITY_DN215703_c1_g2	TRINITY_DN215703_c1_g2_i1	g.1465	0	2.233	1.621	-0.841	0.401	1	X	Const	1.621
TRINITY_DN217028_c10_g4	TRINITY_DN217028_c10_g4_i1	g.1466	1.508	5.372	1.833	-1.432	0.152	0.847	X	Const	1.833
TRINITY_DN215450_c1_g2	TRINITY_DN215450_c1_g2_i1	g.1467	2.518	1.431	-0.815	0.619	0.536	1	X	Const	-0.815
TRINITY_DN195181_c0_g1	TRINITY_DN195181_c0_g1_i1	g.1469	23.041	20.313	-0.182	0.646	0.518	1	X	Const	-0.182
TRINITY_DN194091_c0_g4	TRINITY_DN194091_c0_g4_i1	g.1470	7.759	7.238	-0.1	0.271	0.787	1	X	Const	-0.1
TRINITY_DN194091_c0_g3	TRINITY_DN194091_c0_g3_i1	g.1471	0	2.034	2.478	-1.082	0.279	1	X	Const	2.478
TRINITY_DN217335_c61_g22	TRINITY_DN217335_c61_g22_i1	g.1473	3.226	4.324	0.423	-0.304	0.761	1	X	Const	0.423
TRINITY_DN207832_c11_g13	TRINITY_DN207832_c11_g13_i1	g.1474	3.392	4.074	0.264	-0.154	0.878	1	X	Const	0.264
TRINITY_DN215028_c4_g3	TRINITY_DN215028_c4_g3_i1	g.1478	7.915	9.698	0.293	-0.278	0.781	1	X	Const	0.293
TRINITY_DN206868_c4_g2	TRINITY_DN206868_c4_g2_i1	g.1479	9.701	15.011	0.63	-0.9	0.368	1	X	Const	0.63
TRINITY_DN206868_c4_g2	TRINITY_DN206868_c4_g2_i1	g.1481	9.701	15.011	0.63	-0.9	0.368	1	X	Const	0.63
TRINITY_DN199417_c1_g2	TRINITY_DN199417_c1_g2_i1	g.1482	2.613	3.73	0.513	-0.357	0.721	1	X	Const	0.513
TRINITY_DN216978_c4_g13	TRINITY_DN216978_c4_g13_i1	g.1484	1.167	2.567	1.137	-0.668	0.504	1	X	Const	1.137
TRINITY_DN211475_c4_g12	TRINITY_DN211475_c4_g12_i1	g.1487	14.743	29.546	1.003	-2.019	0.043	0.405	X	Const	1.003
TRINITY_DN180500_c0_g1	TRINITY_DN180500_c0_g1_i1	g.1488	2.328	2.674	0.2	-0.076	0.939	1	X	Const	0.2
TRINITY_DN202694_c7_g5	TRINITY_DN202694_c7_g5_i1	g.1489	15.235	18.965	0.316	-0.433	0.665	1	X	Const	0.316
TRINITY_DN208009_c3_g16	TRINITY_DN208009_c3_g16_i1	g.1490	3.462	2.858	-0.277	0.329	0.742	1	X	Const	-0.277
TRINITY_DN215464_c1_g2	TRINITY_DN215464_c1_g2_i1	g.1493	1.833	3.631	0.986	-0.697	0.486	1	X	Const	0.986
TRINITY_DN204959_c1_g2	TRINITY_DN204959_c1_g2_i1	g.1494	54.627	25.49	-1.1	3.598	0	0.008	O	Down	-1.1
TRINITY_DN204959_c1_g3	TRINITY_DN204959_c1_g3_i1	g.1495	91.202	50.48	-0.853	3.856	0	0.003	O	Down	-0.853
TRINITY_DN204959_c1_g1	TRINITY_DN204959_c1_g1_i1	g.1496	66.608	47.13	-0.499	2.204	0.028	0.293	X	Const	-0.499
TRINITY_DN208842_c7_g1	TRINITY_DN208842_c7_g1_i1	g.1497	0	1.449	0.569	-0.25	0.803	1	X	Const	0.569
TRINITY_DN215933_c3_g29	TRINITY_DN215933_c3_g29_i1	g.1498	1.908	3.682	0.948	-0.676	0.499	1	X	Const	0.948
TRINITY_DN215933_c3_g26	TRINITY_DN215933_c3_g26_i1	g.1499	2.204	4.926	1.16	-0.942	0.346	1	X	Const	1.16
TRINITY_DN213734_c0_g2	TRINITY_DN213734_c0_g2_i1	g.1500	0	1.622	3.484	-1.155	0.248	1	X	Const	3.484
TRINITY_DN207013_c3_g18	TRINITY_DN207013_c3_g18_i1	g.1501	4.292	8.122	0.92	-0.975	0.329	1	X	Const	0.92
TRINITY_DN192221_c1_g2	TRINITY_DN192221_c1_g2_i1	g.1502	5.52	6.488	0.233	-0.158	0.875	1	X	Const	0.233
TRINITY_DN211779_c4_g9	TRINITY_DN211779_c4_g9_i1	g.1503	0	1.514	1.193	-0.536	0.592	1	X	Const	1.193
TRINITY_DN205162_c3_g2	TRINITY_DN205162_c3_g2_i1	g.1505	2.059	1.044	-0.98	0.642	0.521	1	X	Const	-0.98
TRINITY_DN202101_c6_g2	TRINITY_DN202101_c6_g2_i1	g.1506	3.039	2.915	-0.06	0.137	0.891	1	X	Const	-0.06
TRINITY_DN202101_c6_g1	TRINITY_DN202101_c6_g1_i1	g.1507	0	1.576	2.238	-0.892	0.372	1	X	Const	2.238
TRINITY_DN186592_c0_g1	TRINITY_DN186592_c0_g1_i1	g.1508	0	1.69	1.184	-0.562	0.574	1	X	Const	1.184
TRINITY_DN209417_c2_g3	TRINITY_DN209417_c2_g3_i1	g.1509	6.402	5.32	-0.267	0.437	0.662	1	X	Const	-0.267
TRINITY_DN213921_c6_g4	TRINITY_DN213921_c6_g4_i1	g.1510	29.784	33.298	0.161	-0.163	0.87	1	X	Const	0.161
TRINITY_DN213921_c6_g2	TRINITY_DN213921_c6_g2_i1	g.1511	2.979	3.02	0.02	0.069	0.945	1	X	Const	0.02
TRINITY_DN213921_c6_g3	TRINITY_DN213921_c6_g3_i1	g.1512	8.801	11.614	0.4	-0.466	0.642	1	X	Const	0.4
TRINITY_DN204037_c3_g8	TRINITY_DN204037_c3_g8_i1	g.1513	2.946	3.664	0.315	-0.189	0.85	1	X	Const	0.315
TRINITY_DN4762_c0_g1	TRINITY_DN4762_c0_g1_i1	g.1514	1.845	2.11	0.194	-0.063	0.949	1	X	Const	0.194
TRINITY_DN4762_c0_g2	TRINITY_DN4762_c0_g2_i1	g.1515	1.722	1.794	0.059	0.028	0.978	1	X	Const	0.059
TRINITY_DN126066_c0_g4	TRINITY_DN126066_c0_g4_i1	g.1516	1.766	1.97	0.158	-0.038	0.97	1	X	Const	0.158
TRINITY_DN211532_c2_g8	TRINITY_DN211532_c2_g8_i1	g.1517	1.912	5.866	1.617	-1.36	0.174	0.906	X	Const	1.617
TRINITY_DN195356_c1_g1	TRINITY_DN195356_c1_g1_i1	g.1518	32.434	33.734	0.057	0.126	0.899	1	X	Const	0.057
TRINITY_DN215375_c3_g13	TRINITY_DN215375_c3_g13_i1	g.1519	0	2.048	1.762	-0.858	0.391	1	X	Const	1.762
TRINITY_DN217201_c15_g17	TRINITY_DN217201_c15_g17_i1	g.1520	0	1.084	2.361	-0.766	0.444	1	X	Const	2.361
TRINITY_DN215750_c6_g4	TRINITY_DN215750_c6_g4_i1	g.1521	2.953	3.137	0.087	0.012	0.99	1	X	Const	0.087
TRINITY_DN215750_c6_g4	TRINITY_DN215750_c6_g4_i1	g.1523	2.953	3.137	0.087	0.012	0.99	1	X	Const	0.087
TRINITY_DN189426_c3_g1	TRINITY_DN189426_c3_g1_i1	g.1525	38.286	38.09	-0.007	0.33	0.741	1	X	Const	-0.007
TRINITY_DN201032_c2_g2	TRINITY_DN201032_c2_g2_i1	g.1526	16.433	29.477	0.843	-1.706	0.088	0.627	X	Const	0.843
TRINITY_DN153563_c1_g6	TRINITY_DN153563_c1_g6_i1	g.1527	3.426	4.618	0.431	-0.322	0.747	1	X	Const	0.431
TRINITY_DN200463_c6_g4	TRINITY_DN200463_c6_g4_i1	g.1528	4.259	5.834	0.454	-0.386	0.7	1	X	Const	0.454
TRINITY_DN197380_c1_g1	TRINITY_DN197380_c1_g1_i1	g.1529	5.917	7.918	0.42	-0.409	0.683	1	X	Const	0.42
TRINITY_DN197380_c1_g1	TRINITY_DN197380_c1_g1_i1	g.1530	5.917	7.918	0.42	-0.409	0.683	1	X	Const	0.42
TRINITY_DN213043_c2_g43	TRINITY_DN213043_c2_g43_i1	g.1531	2.784	6.418	1.205	-1.112	0.266	1	X	Const	1.205
TRINITY_DN211164_c2_g2	TRINITY_DN211164_c2_g2_i1	g.1532	76.13	56.236	-0.437	2.136	0.033	0.333	X	Const	-0.437
TRINITY_DN211164_c2_g2	TRINITY_DN211164_c2_g2_i1	g.1533	76.13	56.236	-0.437	2.136	0.033	0.333	X	Const	-0.437
TRINITY_DN210420_c2_g11	TRINITY_DN210420_c2_g11_i1	g.1534	2.114	1.848	-0.194	0.204	0.839	1	X	Const	-0.194
TRINITY_DN210420_c2_g10	TRINITY_DN210420_c2_g10_i1	g.1535	2.514	2.41	-0.061	0.125	0.901	1	X	Const	-0.061
TRINITY_DN210509_c8_g1	TRINITY_DN210509_c8_g1_i1	g.1536	4.715	3.207	-0.556	0.636	0.525	1	X	Const	-0.556
TRINITY_DN196445_c6_g9	TRINITY_DN196445_c6_g9_i1	g.1537	1.258	0	-1.805	0.767	0.443	1	X	Const	-1.805
TRINITY_DN196445_c6_g6	TRINITY_DN196445_c6_g6_i1	g.1538	6.44	7.723	0.262	-0.209	0.834	1	X	Const	0.262
TRINITY_DN214329_c3_g6	TRINITY_DN214329_c3_g6_i1	g.1539	1.135	3.115	1.457	-0.911	0.362	1	X	Const	1.457
TRINITY_DN214329_c3_g7	TRINITY_DN214329_c3_g7_i1	g.1540	2.232	1.814	-0.299	0.279	0.781	1	X	Const	-0.299
TRINITY_DN214329_c3_g4	TRINITY_DN214329_c3_g4_i1	g.1541	6.375	10.203	0.678	-0.803	0.422	1	X	Const	0.678
TRINITY_DN214329_c3_g1	TRINITY_DN214329_c3_g1_i1	g.1542	5.56	7.631	0.457	-0.445	0.657	1	X	Const	0.457
TRINITY_DN191594_c1_g5	TRINITY_DN191594_c1_g5_i1	g.1543	0	1.214	1.514	-0.587	0.557	1	X	Const	1.514
TRINITY_DN171681_c2_g2	TRINITY_DN171681_c2_g2_i1	g.1545	41.532	62.93	0.6	-1.746	0.081	0.595	X	Const	0.6
TRINITY_DN171681_c2_g1	TRINITY_DN171681_c2_g1_i1	g.1546	50.035	70.684	0.498	-1.501	0.133	0.79	X	Const	0.498
TRINITY_DN205574_c1_g23	TRINITY_DN205574_c1_g23_i1	g.1547	3.133	1.356	-1.208	0.922	0.357	1	X	Const	-1.208
TRINITY_DN178486_c1_g1	TRINITY_DN178486_c1_g1_i1	g.1548	2.428	4.25	0.808	-0.621	0.535	1	X	Const	0.808
TRINITY_DN169267_c1_g1	TRINITY_DN169267_c1_g1_i1	g.1549	5.977	17.527	1.552	-2.275	0.023	0.259	X	Const	1.552
TRINITY_DN203326_c1_g2	TRINITY_DN203326_c1_g2_i1	g.1550	0	1.071	0.23	-0.063	0.95	1	X	Const	0.23
TRINITY_DN203326_c1_g1	TRINITY_DN203326_c1_g1_i1	g.1551	2.714	1.927	-0.494	0.442	0.659	1	X	Const	-0.494
TRINITY_DN208330_c2_g2	TRINITY_DN208330_c2_g2_i1	g.1552	0	1.538	1.515	-0.661	0.509	1	X	Const	1.515
TRINITY_DN208330_c2_g1	TRINITY_DN208330_c2_g1_i1	g.1553	0	1.545	0.916	-0.423	0.672	1	X	Const	0.916
TRINITY_DN216650_c12_g10	TRINITY_DN216650_c12_g10_i1	g.1554	1.478	7.468	2.337	-1.998	0.046	0.42	X	Const	2.337
TRINITY_DN48518_c1_g1	TRINITY_DN48518_c1_g1_i1	g.1555	14.328	19.37	0.435	-0.667	0.505	1	X	Const	0.435
TRINITY_DN213779_c2_g3	TRINITY_DN213779_c2_g3_i1	g.1556	1.218	1.393	0.194	-0.052	0.959	1	X	Const	0.194
TRINITY_DN195855_c3_g1	TRINITY_DN195855_c3_g1_i1	g.1557	7.468	8.603	0.204	-0.142	0.887	1	X	Const	0.204
TRINITY_DN207567_c4_g1	TRINITY_DN207567_c4_g1_i1	g.1559	9.302	12.161	0.387	-0.456	0.648	1	X	Const	0.387
TRINITY_DN216828_c5_g4	TRINITY_DN216828_c5_g4_i1	g.1561	3.546	3.549	0.001	0.093	0.926	1	X	Const	0.001
TRINITY_DN216828_c5_g5	TRINITY_DN216828_c5_g5_i1	g.1562	0	2.281	1.364	-0.738	0.46	1	X	Const	1.364
TRINITY_DN216828_c5_g3	TRINITY_DN216828_c5_g3_i1	g.1563	3.693	3.344	-0.143	0.225	0.822	1	X	Const	-0.143
TRINITY_DN208731_c4_g7	TRINITY_DN208731_c4_g7_i1	g.1564	0	1.083	0.98	-0.378	0.705	1	X	Const	0.98
TRINITY_DN208731_c4_g2	TRINITY_DN208731_c4_g2_i1	g.1565	9.822	11.207	0.19	-0.141	0.888	1	X	Const	0.19
TRINITY_DN214692_c6_g39	TRINITY_DN214692_c6_g39_i1	g.1567	5.588	7.634	0.45	-0.437	0.662	1	X	Const	0.45
TRINITY_DN210964_c1_g2	TRINITY_DN210964_c1_g2_i1	g.1568	2.266	2.992	0.401	-0.237	0.813	1	X	Const	0.401
TRINITY_DN204716_c1_g2	TRINITY_DN204716_c1_g2_i1	g.1571	5.058	2.846	-0.83	0.889	0.374	1	X	Const	-0.83
TRINITY_DN185669_c0_g1	TRINITY_DN185669_c0_g1_i1	g.1572	6.006	10.397	0.792	-0.951	0.341	1	X	Const	0.792
TRINITY_DN174451_c0_g2	TRINITY_DN174451_c0_g2_i1	g.1573	0	2.399	1.947	-1	0.317	1	X	Const	1.947
TRINITY_DN174451_c0_g1	TRINITY_DN174451_c0_g1_i1	g.1574	2.284	4.058	0.829	-0.623	0.534	1	X	Const	0.829
TRINITY_DN204383_c5_g1	TRINITY_DN204383_c5_g1_i1	g.1575	6.421	6.486	0.015	0.108	0.914	1	X	Const	0.015
TRINITY_DN204383_c5_g7	TRINITY_DN204383_c5_g7_i1	g.1576	3.562	5.092	0.516	-0.419	0.675	1	X	Const	0.516
TRINITY_DN213830_c0_g3	TRINITY_DN213830_c0_g3_i1	g.1577	1.906	1.553	-0.295	0.255	0.798	1	X	Const	-0.295
TRINITY_DN202367_c4_g1	TRINITY_DN202367_c4_g1_i1	g.1578	14.372	19.611	0.448	-0.697	0.486	1	X	Const	0.448
TRINITY_DN216111_c10_g7	TRINITY_DN216111_c10_g7_i1	g.1579	0	1.411	0.595	-0.259	0.795	1	X	Const	0.595
TRINITY_DN177166_c0_g1	TRINITY_DN177166_c0_g1_i1	g.1580	4.654	5.893	0.341	-0.268	0.789	1	X	Const	0.341
TRINITY_DN211809_c14_g12	TRINITY_DN211809_c14_g12_i1	g.1581	35.3	49.865	0.498	-1.26	0.208	0.979	X	Const	0.498
TRINITY_DN211809_c14_g10	TRINITY_DN211809_c14_g10_i1	g.1582	4.828	11.946	1.307	-1.629	0.103	0.691	X	Const	1.307
TRINITY_DN192023_c0_g1	TRINITY_DN192023_c0_g1_i1	g.1583	12.872	28.845	1.164	-2.287	0.022	0.254	X	Const	1.164
TRINITY_DN215366_c0_g2	TRINITY_DN215366_c0_g2_i1	g.1584	0	1.264	1.193	-0.489	0.625	1	X	Const	1.193
TRINITY_DN202119_c2_g3	TRINITY_DN202119_c2_g3_i1	g.1585	60.31	107.005	0.827	-3.189	0.001	0.029	X	Const	0.827
TRINITY_DN198717_c1_g1	TRINITY_DN198717_c1_g1_i1	g.1586	82.356	0	-7.578	9.19	0	0	O	Down	-7.578
TRINITY_DN189704_c3_g1	TRINITY_DN189704_c3_g1_i1	g.1587	14.117	15.801	0.163	-0.116	0.908	1	X	Const	0.163
TRINITY_DN189704_c3_g1	TRINITY_DN189704_c3_g1_i1	g.1588	14.117	15.801	0.163	-0.116	0.908	1	X	Const	0.163
TRINITY_DN202460_c6_g11	TRINITY_DN202460_c6_g11_i1	g.1589	0	2.803	2.403	-1.246	0.213	0.989	X	Const	2.403
TRINITY_DN205298_c1_g1	TRINITY_DN205298_c1_g1_i1	g.1590	10.283	33.439	1.701	-3.378	0.001	0.016	O	Up	1.701
TRINITY_DN199281_c3_g2	TRINITY_DN199281_c3_g2_i1	g.1591	5.637	3.223	-0.807	0.919	0.358	1	X	Const	-0.807
TRINITY_DN199281_c3_g1	TRINITY_DN199281_c3_g1_i1	g.1594	1.011	0	-0.283	0.18	0.857	1	X	Const	-0.283
TRINITY_DN216097_c9_g2	TRINITY_DN216097_c9_g2_i1	g.1596	1.072	1.087	0.02	0.041	0.967	1	X	Const	0.02
TRINITY_DN216097_c9_g3	TRINITY_DN216097_c9_g3_i1	g.1597	0	1.207	0.456	-0.176	0.86	1	X	Const	0.456
TRINITY_DN216097_c9_g1	TRINITY_DN216097_c9_g1_i1	g.1598	1.8	3.088	0.779	-0.51	0.61	1	X	Const	0.779
TRINITY_DN212681_c11_g1	TRINITY_DN212681_c11_g1_i1	g.1599	49.96	45.554	-0.133	0.795	0.427	1	X	Const	-0.133
TRINITY_DN164424_c0_g1	TRINITY_DN164424_c0_g1_i1	g.1600	2.281	4.069	0.835	-0.628	0.53	1	X	Const	0.835
TRINITY_DN206796_c7_g30	TRINITY_DN206796_c7_g30_i1	g.1601	26.82	49.147	0.874	-2.282	0.023	0.256	X	Const	0.874
TRINITY_DN213655_c1_g7	TRINITY_DN213655_c1_g7_i1	g.1603	2.131	2.717	0.35	-0.189	0.85	1	X	Const	0.35
TRINITY_DN213655_c1_g7	TRINITY_DN213655_c1_g7_i1	g.1604	2.131	2.717	0.35	-0.189	0.85	1	X	Const	0.35
TRINITY_DN198863_c4_g2	TRINITY_DN198863_c4_g2_i1	g.1606	1.386	1.377	-0.009	0.064	0.949	1	X	Const	-0.009
TRINITY_DN195824_c2_g2	TRINITY_DN195824_c2_g2_i1	g.1607	1.966	4.41	1.166	-0.895	0.371	1	X	Const	1.166
TRINITY_DN203010_c0_g5	TRINITY_DN203010_c0_g5_i1	g.1608	7.243	6.363	-0.187	0.368	0.713	1	X	Const	-0.187
TRINITY_DN206541_c7_g8	TRINITY_DN206541_c7_g8_i1	g.1609	26.765	17.685	-0.598	1.599	0.11	0.712	X	Const	-0.598
TRINITY_DN166685_c0_g1	TRINITY_DN166685_c0_g1_i1	g.1610	2.003	2.111	0.076	0.018	0.986	1	X	Const	0.076
TRINITY_DN212788_c9_g8	TRINITY_DN212788_c9_g8_i1	g.1611	4.738	7.257	0.615	-0.61	0.542	1	X	Const	0.615
TRINITY_DN190984_c1_g1	TRINITY_DN190984_c1_g1_i1	g.1612	2.514	4.583	0.866	-0.691	0.49	1	X	Const	0.866
TRINITY_DN210452_c1_g1	TRINITY_DN210452_c1_g1_i1	g.1613	6.076	5.492	-0.146	0.291	0.771	1	X	Const	-0.146
TRINITY_DN193799_c8_g4	TRINITY_DN193799_c8_g4_i1	g.1614	1.674	0	-0.899	0.543	0.587	1	X	Const	-0.899
TRINITY_DN39568_c0_g1	TRINITY_DN39568_c0_g1_i1	g.1615	4.003	1.07	-1.903	1.414	0.157	0.861	X	Const	-1.903
TRINITY_DN206234_c2_g13	TRINITY_DN206234_c2_g13_i1	g.1616	2.252	2.06	-0.129	0.166	0.869	1	X	Const	-0.129
TRINITY_DN206533_c4009_g1	TRINITY_DN206533_c4009_g1_i1	g.1617	1.157	0	-0.221	0.163	0.87	1	X	Const	-0.221
TRINITY_DN206506_c3_g1	TRINITY_DN206506_c3_g1_i1	g.1618	0	1.824	0.882	-0.443	0.657	1	X	Const	0.882
TRINITY_DN166500_c0_g2	TRINITY_DN166500_c0_g2_i1	g.1620	2.327	2.495	0.101	0.001	0.999	1	X	Const	0.101
TRINITY_DN166500_c0_g1	TRINITY_DN166500_c0_g1_i1	g.1621	2.457	2.299	-0.096	0.149	0.881	1	X	Const	-0.096
TRINITY_DN211315_c4_g26	TRINITY_DN211315_c4_g26_i1	g.1622	1.019	3.496	1.779	-1.13	0.259	1	X	Const	1.779
TRINITY_DN207724_c2_g8	TRINITY_DN207724_c2_g8_i1	g.1623	10.74	14.586	0.442	-0.59	0.555	1	X	Const	0.442
TRINITY_DN205594_c7_g25	TRINITY_DN205594_c7_g25_i1	g.1624	0	1.196	1.158	-0.463	0.643	1	X	Const	1.158
TRINITY_DN205594_c7_g24	TRINITY_DN205594_c7_g24_i1	g.1625	2.72	5.144	0.919	-0.775	0.438	1	X	Const	0.919
TRINITY_DN205594_c7_g27	TRINITY_DN205594_c7_g27_i1	g.1627	0	1.188	0.778	-0.316	0.752	1	X	Const	0.778
TRINITY_DN205594_c7_g26	TRINITY_DN205594_c7_g26_i1	g.1628	1.062	1.721	0.696	-0.339	0.734	1	X	Const	0.696
TRINITY_DN205594_c7_g28	TRINITY_DN205594_c7_g28_i1	g.1629	0	1.182	1.101	-0.44	0.66	1	X	Const	1.101
TRINITY_DN199528_c0_g1	TRINITY_DN199528_c0_g1_i1	g.1630	0	1.174	1.364	-0.53	0.596	1	X	Const	1.364
TRINITY_DN192490_c1_g2	TRINITY_DN192490_c1_g2_i1	g.1631	0	1.002	0.515	-0.186	0.853	1	X	Const	0.515
TRINITY_DN214357_c5_g19	TRINITY_DN214357_c5_g19_i1	g.1632	5.458	10.033	0.878	-1.036	0.3	1	X	Const	0.878
TRINITY_DN215948_c2_g3	TRINITY_DN215948_c2_g3_i1	g.1634	0	1.045	1.815	-0.627	0.531	1	X	Const	1.815
TRINITY_DN206982_c2_g2	TRINITY_DN206982_c2_g2_i1	g.1637	1.241	2.101	0.76	-0.41	0.682	1	X	Const	0.76
TRINITY_DN186780_c1_g1	TRINITY_DN186780_c1_g1_i1	g.1639	18.056	28.596	0.663	-1.313	0.189	0.943	X	Const	0.663
TRINITY_DN207111_c3_g6	TRINITY_DN207111_c3_g6_i1	g.1641	4.16	3.569	-0.221	0.31	0.756	1	X	Const	-0.221
TRINITY_DN209568_c1_g1	TRINITY_DN209568_c1_g1_i1	g.1645	1.254	2.061	0.717	-0.383	0.702	1	X	Const	0.717
TRINITY_DN200024_c3_g1	TRINITY_DN200024_c3_g1_i1	g.1646	14.308	7.906	-0.856	1.531	0.126	0.768	X	Const	-0.856
TRINITY_DN211749_c5_g32	TRINITY_DN211749_c5_g32_i1	g.1647	1.737	2.682	0.627	-0.378	0.705	1	X	Const	0.627
TRINITY_DN180591_c3_g1	TRINITY_DN180591_c3_g1_i1	g.1648	114.221	279.707	1.292	-7.805	0	0	O	Up	1.292
TRINITY_DN185668_c0_g9	TRINITY_DN185668_c0_g9_i1	g.1649	0	2.227	1.175	-0.641	0.522	1	X	Const	1.175
TRINITY_DN206121_c1_g1	TRINITY_DN206121_c1_g1_i1	g.1650	4.104	3.766	-0.124	0.219	0.826	1	X	Const	-0.124
TRINITY_DN205105_c2_g3	TRINITY_DN205105_c2_g3_i1	g.1651	131.392	145.436	0.147	-0.259	0.795	1	X	Const	0.147
TRINITY_DN178393_c5_g3	TRINITY_DN178393_c5_g3_i1	g.1653	96.74	282.318	1.545	-9.1	0	0	O	Up	1.545
TRINITY_DN211381_c4_g8	TRINITY_DN211381_c4_g8_i1	g.1655	2.309	4.555	0.98	-0.776	0.438	1	X	Const	0.98
TRINITY_DN172168_c0_g1	TRINITY_DN172168_c0_g1_i1	g.1656	1.152	1.91	0.729	-0.375	0.708	1	X	Const	0.729
TRINITY_DN200627_c2_g1	TRINITY_DN200627_c2_g1_i1	g.1657	12.825	14.964	0.223	-0.221	0.825	1	X	Const	0.223
TRINITY_DN214600_c16_g6	TRINITY_DN214600_c16_g6_i1	g.1658	15.621	25.343	0.698	-1.305	0.192	0.95	X	Const	0.698
TRINITY_DN214600_c16_g8	TRINITY_DN214600_c16_g8_i1	g.1662	7.307	4.265	-0.777	1.017	0.309	1	X	Const	-0.777
TRINITY_DN199972_c10_g7	TRINITY_DN199972_c10_g7_i1	g.1663	3.744	8.67	1.211	-1.299	0.194	0.953	X	Const	1.211
TRINITY_DN199972_c10_g1	TRINITY_DN199972_c10_g1_i1	g.1664	2.369	4.741	1.001	-0.807	0.42	1	X	Const	1.001
TRINITY_DN209034_c0_g1	TRINITY_DN209034_c0_g1_i1	g.1665	26.439	16.329	-0.695	1.781	0.075	0.571	X	Const	-0.695
TRINITY_DN212096_c1_g4	TRINITY_DN212096_c1_g4_i1	g.1666	0	1.925	1.193	-0.604	0.546	1	X	Const	1.193
TRINITY_DN197032_c1_g2	TRINITY_DN197032_c1_g2_i1	g.1668	5.864	5.309	-0.143	0.284	0.777	1	X	Const	-0.143
TRINITY_DN189938_c1_g5	TRINITY_DN189938_c1_g5_i1	g.1670	1.101	1.574	0.516	-0.233	0.816	1	X	Const	0.516
TRINITY_DN172310_c1_g1	TRINITY_DN172310_c1_g1_i1	g.1672	4.378	7.913	0.854	-0.895	0.371	1	X	Const	0.854
TRINITY_DN206805_c8_g13	TRINITY_DN206805_c8_g13_i1	g.1673	1.503	1.934	0.364	-0.168	0.867	1	X	Const	0.364
TRINITY_DN206805_c8_g14	TRINITY_DN206805_c8_g14_i1	g.1675	1.354	2.86	1.079	-0.672	0.501	1	X	Const	1.079
TRINITY_DN203622_c2_g4	TRINITY_DN203622_c2_g4_i1	g.1676	1.5	2.235	0.575	-0.314	0.753	1	X	Const	0.575
TRINITY_DN111572_c0_g3	TRINITY_DN111572_c0_g3_i1	g.1677	4.883	13.144	1.429	-1.842	0.066	0.525	X	Const	1.429
TRINITY_DN111572_c0_g1	TRINITY_DN111572_c0_g1_i1	g.1678	1.347	1.589	0.238	-0.081	0.935	1	X	Const	0.238
TRINITY_DN216469_c3_g1	TRINITY_DN216469_c3_g1_i1	g.1679	13.72	24.468	0.835	-1.539	0.124	0.763	X	Const	0.835
TRINITY_DN216517_c2_g2	TRINITY_DN216517_c2_g2_i1	g.1680	32.438	39.146	0.271	-0.497	0.619	1	X	Const	0.271
TRINITY_DN194920_c2_g1	TRINITY_DN194920_c2_g1_i1	g.1681	4.022	3.417	-0.235	0.318	0.751	1	X	Const	-0.235
TRINITY_DN214957_c5_g1	TRINITY_DN214957_c5_g1_i1	g.1682	25.532	28.67	0.167	-0.168	0.867	1	X	Const	0.167
TRINITY_DN214957_c5_g1	TRINITY_DN214957_c5_g1_i1	g.1685	25.532	28.67	0.167	-0.168	0.867	1	X	Const	0.167
TRINITY_DN214957_c5_g2	TRINITY_DN214957_c5_g2_i1	g.1686	35.962	34.235	-0.071	0.501	0.616	1	X	Const	-0.071
TRINITY_DN202547_c16_g9	TRINITY_DN202547_c16_g9_i1	g.1687	2.784	3.483	0.323	-0.192	0.848	1	X	Const	0.323
TRINITY_DN190803_c2_g2	TRINITY_DN190803_c2_g2_i1	g.1688	0	2.327	2.413	-1.138	0.255	1	X	Const	2.413
TRINITY_DN190482_c2_g10	TRINITY_DN190482_c2_g10_i1	g.1689	45.09	68.904	0.612	-1.868	0.062	0.506	X	Const	0.612
TRINITY_DN177852_c1_g1	TRINITY_DN177852_c1_g1_i1	g.1690	14.16	36.97	1.385	-3.009	0.003	0.046	X	Const	1.385
TRINITY_DN207206_c3_g2	TRINITY_DN207206_c3_g2_i1	g.1691	4.414	5.129	0.217	-0.123	0.902	1	X	Const	0.217
TRINITY_DN207206_c3_g3	TRINITY_DN207206_c3_g3_i1	g.1692	1.824	1.565	-0.221	0.205	0.837	1	X	Const	-0.221
TRINITY_DN195482_c0_g2	TRINITY_DN195482_c0_g2_i1	g.1695	1.027	1.505	0.551	-0.246	0.806	1	X	Const	0.551
TRINITY_DN195512_c1_g3	TRINITY_DN195512_c1_g3_i1	g.1696	7.549	5.396	-0.484	0.726	0.468	1	X	Const	-0.484
TRINITY_DN195512_c1_g1	TRINITY_DN195512_c1_g1_i1	g.1697	7.497	5.332	-0.492	0.731	0.465	1	X	Const	-0.492
TRINITY_DN188315_c0_g1	TRINITY_DN188315_c0_g1_i1	g.1698	0	1.718	2.263	-0.938	0.348	1	X	Const	2.263
TRINITY_DN166112_c1_g1	TRINITY_DN166112_c1_g1_i1	g.1699	5.203	15.643	1.588	-2.189	0.029	0.301	X	Const	1.588
TRINITY_DN209963_c8_g4	TRINITY_DN209963_c8_g4_i1	g.1700	9.5	8.89	-0.096	0.293	0.769	1	X	Const	-0.096
TRINITY_DN201315_c5_g1	TRINITY_DN201315_c5_g1_i1	g.1701	5.8	4.695	-0.305	0.455	0.649	1	X	Const	-0.305
TRINITY_DN202244_c1_g1	TRINITY_DN202244_c1_g1_i1	g.1702	7.832	26.365	1.751	-3.066	0.002	0.04	X	Const	1.751
TRINITY_DN191036_c0_g1	TRINITY_DN191036_c0_g1_i1	g.1703	3.985	5.488	0.462	-0.382	0.703	1	X	Const	0.462
TRINITY_DN216763_c9_g8	TRINITY_DN216763_c9_g8_i1	g.1704	9.31	12.072	0.375	-0.436	0.663	1	X	Const	0.375
TRINITY_DN198505_c3_g5	TRINITY_DN198505_c3_g5_i1	g.1705	5.561	5.088	-0.128	0.26	0.795	1	X	Const	-0.128
TRINITY_DN215282_c3_g9	TRINITY_DN215282_c3_g9_i1	g.1707	34.031	45.102	0.406	-0.936	0.35	1	X	Const	0.406
TRINITY_DN215282_c3_g3	TRINITY_DN215282_c3_g3_i1	g.1708	3.303	5.352	0.696	-0.598	0.55	1	X	Const	0.696
TRINITY_DN111890_c0_g1	TRINITY_DN111890_c0_g1_i1	g.1709	0	3.013	1.653	-0.992	0.321	1	X	Const	1.653
TRINITY_DN204952_c4_g5	TRINITY_DN204952_c4_g5_i1	g.1710	0	1.722	1.101	-0.531	0.595	1	X	Const	1.101
TRINITY_DN205004_c4_g1	TRINITY_DN205004_c4_g1_i1	g.1711	16.86	39.783	1.239	-2.837	0.005	0.073	X	Const	1.239
TRINITY_DN191167_c1_g1	TRINITY_DN191167_c1_g1_i1	g.1712	41.837	35.626	-0.232	1.016	0.31	1	X	Const	-0.232
TRINITY_DN205539_c3_g10	TRINITY_DN205539_c3_g10_i1	g.1713	1.408	1.358	-0.052	0.089	0.929	1	X	Const	-0.052
TRINITY_DN201441_c2_g1	TRINITY_DN201441_c2_g1_i1	g.1714	1.642	4.091	1.317	-0.959	0.337	1	X	Const	1.317
TRINITY_DN206877_c2_g8	TRINITY_DN206877_c2_g8_i1	g.1716	3.795	1.86	-1.029	0.903	0.366	1	X	Const	-1.029
TRINITY_DN201518_c2_g2	TRINITY_DN201518_c2_g2_i1	g.1717	74.701	125.81	0.752	-3.141	0.002	0.033	X	Const	0.752
TRINITY_DN197684_c2_g2	TRINITY_DN197684_c2_g2_i1	g.1720	6.964	2.062	-1.756	1.773	0.076	0.577	X	Const	-1.756
TRINITY_DN190909_c3_g1	TRINITY_DN190909_c3_g1_i1	g.1722	31.637	15.272	-1.051	2.649	0.008	0.117	X	Const	-1.051
TRINITY_DN192709_c1_g1	TRINITY_DN192709_c1_g1_i1	g.1724	9.951	43.885	2.141	-4.571	0	0	O	Up	2.141
TRINITY_DN192709_c1_g1	TRINITY_DN192709_c1_g1_i1	g.1725	9.951	43.885	2.141	-4.571	0	0	O	Up	2.141
TRINITY_DN188184_c0_g1	TRINITY_DN188184_c0_g1_i1	g.1728	1.405	3.792	1.432	-0.991	0.322	1	X	Const	1.432
TRINITY_DN197058_c1_g1	TRINITY_DN197058_c1_g1_i1	g.1729	4.24	16.136	1.928	-2.576	0.01	0.138	X	Const	1.928
TRINITY_DN197058_c1_g1	TRINITY_DN197058_c1_g1_i1	g.1730	4.24	16.136	1.928	-2.576	0.01	0.138	X	Const	1.928
TRINITY_DN201376_c2_g2	TRINITY_DN201376_c2_g2_i1	g.1731	1.589	4.346	1.452	-1.073	0.283	1	X	Const	1.452
TRINITY_DN201376_c2_g1	TRINITY_DN201376_c2_g1_i1	g.1732	1.993	1.654	-0.269	0.245	0.807	1	X	Const	-0.269
TRINITY_DN201938_c8_g1	TRINITY_DN201938_c8_g1_i1	g.1733	0	1.623	1.042	-0.491	0.624	1	X	Const	1.042
TRINITY_DN178458_c0_g1	TRINITY_DN178458_c0_g1_i1	g.1734	14.952	25.211	0.754	-1.409	0.159	0.867	X	Const	0.754
TRINITY_DN189794_c1_g3	TRINITY_DN189794_c1_g3_i1	g.1735	0	2.068	1.895	-0.911	0.363	1	X	Const	1.895
TRINITY_DN199433_c1_g11	TRINITY_DN199433_c1_g11_i1	g.1736	5.873	11.557	0.977	-1.231	0.218	1	X	Const	0.977
TRINITY_DN196288_c0_g5	TRINITY_DN196288_c0_g5_i1	g.1739	5.041	8.622	0.774	-0.847	0.397	1	X	Const	0.774
TRINITY_DN216406_c5_g19	TRINITY_DN216406_c5_g19_i1	g.1740	8.578	10.964	0.354	-0.386	0.7	1	X	Const	0.354
TRINITY_DN216406_c5_g16	TRINITY_DN216406_c5_g16_i1	g.1741	7.733	4.631	-0.74	1.009	0.313	1	X	Const	-0.74
TRINITY_DN216406_c5_g17	TRINITY_DN216406_c5_g17_i1	g.1742	10.578	13.316	0.332	-0.389	0.697	1	X	Const	0.332
TRINITY_DN216406_c5_g10	TRINITY_DN216406_c5_g10_i1	g.1744	2.96	3.385	0.194	-0.08	0.936	1	X	Const	0.194
TRINITY_DN215687_c0_g4	TRINITY_DN215687_c0_g4_i1	g.1745	3.216	2.938	-0.13	0.199	0.842	1	X	Const	-0.13
TRINITY_DN215687_c0_g4	TRINITY_DN215687_c0_g4_i1	g.1746	3.216	2.938	-0.13	0.199	0.842	1	X	Const	-0.13
TRINITY_DN189504_c0_g7	TRINITY_DN189504_c0_g7_i1	g.1747	9.139	18.836	1.043	-1.673	0.094	0.654	X	Const	1.043
TRINITY_DN194048_c1_g2	TRINITY_DN194048_c1_g2_i1	g.1749	0	1.466	1.042	-0.466	0.641	1	X	Const	1.042
TRINITY_DN206389_c5_g9	TRINITY_DN206389_c5_g9_i1	g.1750	2.785	2.926	0.071	0.025	0.98	1	X	Const	0.071
TRINITY_DN185451_c0_g1	TRINITY_DN185451_c0_g1_i1	g.1751	7.584	26.328	1.796	-3.122	0.002	0.034	X	Const	1.796
TRINITY_DN206171_c11_g3	TRINITY_DN206171_c11_g3_i1	g.1752	6.802	6.591	-0.045	0.186	0.852	1	X	Const	-0.045
TRINITY_DN206171_c11_g3	TRINITY_DN206171_c11_g3_i1	g.1753	6.802	6.591	-0.045	0.186	0.852	1	X	Const	-0.045
TRINITY_DN200754_c3_g3	TRINITY_DN200754_c3_g3_i1	g.1754	2.358	2.832	0.264	-0.128	0.898	1	X	Const	0.264
TRINITY_DN205359_c4_g7	TRINITY_DN205359_c4_g7_i1	g.1755	5.59	8.141	0.542	-0.561	0.575	1	X	Const	0.542
TRINITY_DN205359_c4_g3	TRINITY_DN205359_c4_g3_i1	g.1756	3.955	6.039	0.611	-0.552	0.581	1	X	Const	0.611
TRINITY_DN215298_c4_g8	TRINITY_DN215298_c4_g8_i1	g.1757	1.511	1.087	-0.475	0.32	0.749	1	X	Const	-0.475
TRINITY_DN169968_c0_g1	TRINITY_DN169968_c0_g1_i1	g.1758	9.187	1.881	-2.288	2.389	0.017	0.205	X	Const	-2.288
TRINITY_DN179349_c0_g3	TRINITY_DN179349_c0_g3_i1	g.1759	58.53	60.881	0.057	0.169	0.866	1	X	Const	0.057
TRINITY_DN215638_c1_g2	TRINITY_DN215638_c1_g2_i1	g.1760	1.089	0	-0.399	0.239	0.811	1	X	Const	-0.399
TRINITY_DN201564_c6_g18	TRINITY_DN201564_c6_g18_i1	g.1761	15.823	20.711	0.388	-0.598	0.55	1	X	Const	0.388
TRINITY_DN211416_c4_g1	TRINITY_DN211416_c4_g1_i1	g.1762	2.906	5.401	0.894	-0.774	0.439	1	X	Const	0.894
TRINITY_DN210440_c6_g1	TRINITY_DN210440_c6_g1_i1	g.1763	3.514	6.728	0.937	-0.903	0.366	1	X	Const	0.937
TRINITY_DN217062_c23_g71	TRINITY_DN217062_c23_g71_i1	g.1765	8.417	5.373	-0.648	0.952	0.341	1	X	Const	-0.648
TRINITY_DN200499_c1_g3	TRINITY_DN200499_c1_g3_i1	g.1766	3.687	8.552	1.214	-1.292	0.196	0.956	X	Const	1.214
TRINITY_DN200499_c1_g2	TRINITY_DN200499_c1_g2_i1	g.1767	2.725	4.181	0.618	-0.465	0.642	1	X	Const	0.618
TRINITY_DN204332_c5_g2	TRINITY_DN204332_c5_g2_i1	g.1768	3.007	3.107	0.047	0.047	0.963	1	X	Const	0.047
TRINITY_DN187299_c3_g1	TRINITY_DN187299_c3_g1_i1	g.1769	1.018	0	-0.542	0.29	0.772	1	X	Const	-0.542
TRINITY_DN216856_c5_g1	TRINITY_DN216856_c5_g1_i1	g.1771	24.619	29.488	0.26	-0.404	0.686	1	X	Const	0.26
TRINITY_DN208669_c1_g3	TRINITY_DN208669_c1_g3_i1	g.1773	5.661	6.866	0.278	-0.217	0.829	1	X	Const	0.278
TRINITY_DN208669_c1_g3	TRINITY_DN208669_c1_g3_i1	g.1774	5.661	6.866	0.278	-0.217	0.829	1	X	Const	0.278
TRINITY_DN201711_c2_g2	TRINITY_DN201711_c2_g2_i1	g.1775	2.362	4.153	0.814	-0.618	0.536	1	X	Const	0.814
TRINITY_DN212360_c2_g7	TRINITY_DN212360_c2_g7_i1	g.1776	3.389	4.896	0.531	-0.425	0.671	1	X	Const	0.531
TRINITY_DN189355_c1_g1	TRINITY_DN189355_c1_g1_i1	g.1777	1.538	4.358	1.503	-1.105	0.269	1	X	Const	1.503
TRINITY_DN195473_c2_g7	TRINITY_DN195473_c2_g7_i1	g.1779	4.225	4.621	0.129	-0.029	0.977	1	X	Const	0.129
TRINITY_DN353955_c2755_g1	TRINITY_DN353955_c2755_g1_i1	g.1780	1.958	4.885	1.319	-1.05	0.294	1	X	Const	1.319
TRINITY_DN216785_c3_g2	TRINITY_DN216785_c3_g2_i1	g.1781	3.826	7.847	1.036	-1.073	0.283	1	X	Const	1.036
TRINITY_DN211023_c8_g1	TRINITY_DN211023_c8_g1_i1	g.1782	6.613	11.643	0.816	-1.038	0.299	1	X	Const	0.816
TRINITY_DN211023_c8_g3	TRINITY_DN211023_c8_g3_i1	g.1783	8.411	8.707	0.05	0.074	0.941	1	X	Const	0.05
TRINITY_DN211023_c8_g9	TRINITY_DN211023_c8_g9_i1	g.1784	9.6	10.337	0.107	-0.008	0.994	1	X	Const	0.107
TRINITY_DN198416_c7_g1	TRINITY_DN198416_c7_g1_i1	g.1785	11.764	30.214	1.361	-2.681	0.007	0.109	X	Const	1.361
TRINITY_DN187209_c1_g1	TRINITY_DN187209_c1_g1_i1	g.1786	1.931	2.503	0.374	-0.198	0.843	1	X	Const	0.374
TRINITY_DN215774_c2_g1	TRINITY_DN215774_c2_g1_i1	g.1787	1.313	1.462	0.155	-0.031	0.975	1	X	Const	0.155
TRINITY_DN215774_c2_g3	TRINITY_DN215774_c2_g3_i1	g.1789	1.683	1.444	-0.221	0.197	0.844	1	X	Const	-0.221
TRINITY_DN204711_c1_g1	TRINITY_DN204711_c1_g1_i1	g.1790	6.472	7.568	0.226	-0.161	0.872	1	X	Const	0.226
TRINITY_DN178853_c0_g1	TRINITY_DN178853_c0_g1_i1	g.1791	11.479	9.669	-0.248	0.555	0.579	1	X	Const	-0.248
TRINITY_DN213891_c4_g16	TRINITY_DN213891_c4_g16_i1	g.1792	113.568	131.259	0.209	-0.582	0.561	1	X	Const	0.209
TRINITY_DN213891_c4_g11	TRINITY_DN213891_c4_g11_i1	g.1793	135.733	173.719	0.356	-1.546	0.122	0.757	X	Const	0.356
TRINITY_DN210824_c1_g5	TRINITY_DN210824_c1_g5_i1	g.1794	5.276	7.137	0.436	-0.406	0.685	1	X	Const	0.436
TRINITY_DN210824_c1_g5	TRINITY_DN210824_c1_g5_i1	g.1795	5.276	7.137	0.436	-0.406	0.685	1	X	Const	0.436
TRINITY_DN192930_c3_g1	TRINITY_DN192930_c3_g1_i1	g.1796	1.078	0	-0.958	0.457	0.648	1	X	Const	-0.958
TRINITY_DN192930_c3_g4	TRINITY_DN192930_c3_g4_i1	g.1797	2.058	3.387	0.719	-0.492	0.623	1	X	Const	0.719
TRINITY_DN205995_c3_g8	TRINITY_DN205995_c3_g8_i1	g.1798	6.913	7.423	0.103	-0.002	0.999	1	X	Const	0.103
TRINITY_DN205995_c3_g3	TRINITY_DN205995_c3_g3_i1	g.1799	2.018	4.899	1.28	-1.024	0.306	1	X	Const	1.28
TRINITY_DN205995_c3_g5	TRINITY_DN205995_c3_g5_i1	g.1800	0	1.205	1.238	-0.493	0.622	1	X	Const	1.238
TRINITY_DN214790_c4_g2	TRINITY_DN214790_c4_g2_i1	g.1801	0	1.741	1.386	-0.654	0.513	1	X	Const	1.386
TRINITY_DN215200_c3_g4	TRINITY_DN215200_c3_g4_i1	g.1802	2.038	1.955	-0.06	0.112	0.911	1	X	Const	-0.06
TRINITY_DN214062_c2_g1	TRINITY_DN214062_c2_g1_i1	g.1804	1.683	1.912	0.184	-0.054	0.957	1	X	Const	0.184
TRINITY_DN214062_c2_g1	TRINITY_DN214062_c2_g1_i1	g.1806	1.683	1.912	0.184	-0.054	0.957	1	X	Const	0.184
TRINITY_DN202959_c5_g6	TRINITY_DN202959_c5_g6_i1	g.1811	4.649	3.651	-0.349	0.448	0.654	1	X	Const	-0.349
TRINITY_DN213144_c3_g16	TRINITY_DN213144_c3_g16_i1	g.1813	0	1.891	1.893	-0.87	0.384	1	X	Const	1.893
TRINITY_DN213144_c3_g17	TRINITY_DN213144_c3_g17_i1	g.1814	12.466	6.901	-0.853	1.425	0.154	0.852	X	Const	-0.853
TRINITY_DN213144_c3_g10	TRINITY_DN213144_c3_g10_i1	g.1815	9.558	10.508	0.137	-0.055	0.956	1	X	Const	0.137
TRINITY_DN213144_c3_g18	TRINITY_DN213144_c3_g18_i1	g.1816	1.27	2.505	0.98	-0.575	0.565	1	X	Const	0.98
TRINITY_DN145600_c1_g1	TRINITY_DN145600_c1_g1_i1	g.1817	24.853	42.415	0.771	-1.871	0.061	0.504	X	Const	0.771
TRINITY_DN145600_c1_g3	TRINITY_DN145600_c1_g3_i1	g.1818	11.908	20.305	0.77	-1.292	0.196	0.956	X	Const	0.77
TRINITY_DN145600_c1_g2	TRINITY_DN145600_c1_g2_i1	g.1819	15.988	23.339	0.546	-0.957	0.338	1	X	Const	0.546
TRINITY_DN145600_c1_g4	TRINITY_DN145600_c1_g4_i1	g.1820	12.264	24.892	1.021	-1.885	0.059	0.496	X	Const	1.021
TRINITY_DN178105_c1_g4	TRINITY_DN178105_c1_g4_i1	g.1821	1.615	4.579	1.503	-1.134	0.257	1	X	Const	1.503
TRINITY_DN178105_c1_g4	TRINITY_DN178105_c1_g4_i1	g.1823	1.615	4.579	1.503	-1.134	0.257	1	X	Const	1.503
TRINITY_DN210783_c2_g1	TRINITY_DN210783_c2_g1_i1	g.1824	7.357	1.864	-1.981	1.965	0.049	0.441	X	Const	-1.981
TRINITY_DN227103_c0_g3	TRINITY_DN227103_c0_g3_i1	g.1825	3.06	2.624	-0.222	0.267	0.79	1	X	Const	-0.222
TRINITY_DN227103_c0_g2	TRINITY_DN227103_c0_g2_i1	g.1826	2.219	1.008	-1.138	0.743	0.457	1	X	Const	-1.138
TRINITY_DN227103_c0_g1	TRINITY_DN227103_c0_g1_i1	g.1827	1.929	1.064	-0.858	0.563	0.573	1	X	Const	-0.858
TRINITY_DN227103_c0_g6	TRINITY_DN227103_c0_g6_i1	g.1828	1.436	2.127	0.567	-0.302	0.763	1	X	Const	0.567
TRINITY_DN227103_c0_g5	TRINITY_DN227103_c0_g5_i1	g.1829	4.053	5.323	0.393	-0.308	0.758	1	X	Const	0.393
TRINITY_DN182799_c0_g1	TRINITY_DN182799_c0_g1_i1	g.1830	0	1.292	1.456	-0.586	0.558	1	X	Const	1.456
TRINITY_DN217415_c14_g40	TRINITY_DN217415_c14_g40_i1	g.1831	2.597	3.847	0.567	-0.406	0.685	1	X	Const	0.567
TRINITY_DN216906_c10_g13	TRINITY_DN216906_c10_g13_i1	g.1834	8.055	9.94	0.303	-0.296	0.767	1	X	Const	0.303
TRINITY_DN217254_c0_g2	TRINITY_DN217254_c0_g2_i1	g.1835	476.343	283.633	-0.748	7.987	0	0	O	Down	-0.748
TRINITY_DN201768_c4_g3	TRINITY_DN201768_c4_g3_i1	g.1836	1.761	1.993	0.179	-0.052	0.959	1	X	Const	0.179
TRINITY_DN216013_c4_g2	TRINITY_DN216013_c4_g2_i1	g.1837	0	1.534	1.609	-0.693	0.489	1	X	Const	1.609
TRINITY_DN201768_c4_g9	TRINITY_DN201768_c4_g9_i1	g.1838	0	1.778	1.363	-0.651	0.515	1	X	Const	1.363
TRINITY_DN212948_c9_g57	TRINITY_DN212948_c9_g57_i1	g.1839	9.588	11.514	0.264	-0.258	0.796	1	X	Const	0.264
TRINITY_DN205836_c0_g7	TRINITY_DN205836_c0_g7_i1	g.1840	1.582	0	-0.736	0.454	0.649	1	X	Const	-0.736
TRINITY_DN210966_c3_g5	TRINITY_DN210966_c3_g5_i1	g.1841	6.709	3.644	-0.881	1.071	0.284	1	X	Const	-0.881
TRINITY_DN214835_c2_g2	TRINITY_DN214835_c2_g2_i1	g.1843	28.654	29.967	0.065	0.098	0.922	1	X	Const	0.065
TRINITY_DN214835_c2_g2	TRINITY_DN214835_c2_g2_i1	g.1844	28.654	29.967	0.065	0.098	0.922	1	X	Const	0.065
TRINITY_DN173798_c1_g1	TRINITY_DN173798_c1_g1_i1	g.1847	6.296	11.488	0.868	-1.095	0.273	1	X	Const	0.868
TRINITY_DN173798_c1_g1	TRINITY_DN173798_c1_g1_i1	g.1848	6.296	11.488	0.868	-1.095	0.273	1	X	Const	0.868
TRINITY_DN147070_c3_g1	TRINITY_DN147070_c3_g1_i1	g.1849	156.524	101.398	-0.626	4.006	0	0.002	O	Down	-0.626
TRINITY_DN207623_c0_g1	TRINITY_DN207623_c0_g1_i1	g.1851	0	1.024	0.667	-0.25	0.803	1	X	Const	0.667
TRINITY_DN212699_c1_g1	TRINITY_DN212699_c1_g1_i1	g.1852	1.292	0	-1.732	0.757	0.449	1	X	Const	-1.732
TRINITY_DN214252_c6_g10	TRINITY_DN214252_c6_g10_i1	g.1853	6.521	14.628	1.166	-1.63	0.103	0.691	X	Const	1.166
TRINITY_DN199481_c1_g4	TRINITY_DN199481_c1_g4_i1	g.1854	0	1.14	1.655	-0.61	0.542	1	X	Const	1.655
TRINITY_DN177776_c1_g2	TRINITY_DN177776_c1_g2_i1	g.1855	20.435	23.853	0.223	-0.28	0.779	1	X	Const	0.223
TRINITY_DN177776_c1_g2	TRINITY_DN177776_c1_g2_i1	g.1856	20.435	23.853	0.223	-0.28	0.779	1	X	Const	0.223
TRINITY_DN177776_c1_g3	TRINITY_DN177776_c1_g3_i1	g.1857	34.55	43.912	0.346	-0.748	0.454	1	X	Const	0.346
TRINITY_DN177776_c1_g3	TRINITY_DN177776_c1_g3_i1	g.1858	34.55	43.912	0.346	-0.748	0.454	1	X	Const	0.346
TRINITY_DN215931_c4_g12	TRINITY_DN215931_c4_g12_i1	g.1859	1.212	0	-2.336	0.878	0.38	1	X	Const	-2.336
TRINITY_DN207903_c3_g6	TRINITY_DN207903_c3_g6_i1	g.1860	2.415	5.649	1.226	-1.06	0.289	1	X	Const	1.226
TRINITY_DN207903_c3_g1	TRINITY_DN207903_c3_g1_i1	g.1861	19.738	20.684	0.068	0.075	0.94	1	X	Const	0.068
TRINITY_DN207903_c3_g3	TRINITY_DN207903_c3_g3_i1	g.1862	3.488	6.251	0.842	-0.784	0.433	1	X	Const	0.842
TRINITY_DN207903_c3_g3	TRINITY_DN207903_c3_g3_i1	g.1863	3.488	6.251	0.842	-0.784	0.433	1	X	Const	0.842
TRINITY_DN214622_c0_g2	TRINITY_DN214622_c0_g2_i1	g.1864	0	1.253	0.92	-0.383	0.702	1	X	Const	0.92
TRINITY_DN214622_c0_g2	TRINITY_DN214622_c0_g2_i1	g.1865	0	1.253	0.92	-0.383	0.702	1	X	Const	0.92
TRINITY_DN214781_c3_g5	TRINITY_DN214781_c3_g5_i1	g.1866	0	2.544	1.685	-0.925	0.355	1	X	Const	1.685
TRINITY_DN201072_c13_g1	TRINITY_DN201072_c13_g1_i1	g.1868	1.448	0	-1.42	0.702	0.483	1	X	Const	-1.42
TRINITY_DN216537_c2_g1	TRINITY_DN216537_c2_g1_i1	g.1870	1.596	8.619	2.433	-2.201	0.028	0.294	X	Const	2.433
TRINITY_DN196777_c1_g1	TRINITY_DN196777_c1_g1_i1	g.1871	8.942	15.54	0.797	-1.171	0.241	1	X	Const	0.797
TRINITY_DN210666_c4_g4	TRINITY_DN210666_c4_g4_i1	g.1872	0	1.365	1.314	-0.553	0.58	1	X	Const	1.314
TRINITY_DN91013_c0_g1	TRINITY_DN91013_c0_g1_i1	g.1873	1.442	3.358	1.22	-0.813	0.416	1	X	Const	1.22
TRINITY_DN200698_c5_g8	TRINITY_DN200698_c5_g8_i1	g.1874	10.769	14.772	0.456	-0.617	0.537	1	X	Const	0.456
TRINITY_DN200698_c5_g8	TRINITY_DN200698_c5_g8_i1	g.1875	10.769	14.772	0.456	-0.617	0.537	1	X	Const	0.456
TRINITY_DN212389_c2_g9	TRINITY_DN212389_c2_g9_i1	g.1876	1.416	1.417	0.001	0.059	0.953	1	X	Const	0.001
TRINITY_DN212389_c2_g8	TRINITY_DN212389_c2_g8_i1	g.1877	1.345	2.375	0.82	-0.471	0.638	1	X	Const	0.82
TRINITY_DN203207_c5_g27	TRINITY_DN203207_c5_g27_i1	g.1879	8.423	9.252	0.135	-0.049	0.961	1	X	Const	0.135
TRINITY_DN206557_c3_g3	TRINITY_DN206557_c3_g3_i1	g.1881	3.352	2.191	-0.613	0.577	0.564	1	X	Const	-0.613
TRINITY_DN192432_c0_g1	TRINITY_DN192432_c0_g1_i1	g.1882	4.596	7.675	0.74	-0.763	0.446	1	X	Const	0.74
TRINITY_DN182628_c1_g1	TRINITY_DN182628_c1_g1_i1	g.1883	179.9	217.36	0.273	-1.182	0.237	1	X	Const	0.273
TRINITY_DN217457_c11_g9	TRINITY_DN217457_c11_g9_i1	g.1884	4.602	3.29	-0.484	0.566	0.571	1	X	Const	-0.484
TRINITY_DN204225_c3_g1	TRINITY_DN204225_c3_g1_i1	g.1885	2.233	5.745	1.363	-1.171	0.242	1	X	Const	1.363
TRINITY_DN173874_c3_g4	TRINITY_DN173874_c3_g4_i1	g.1886	2988.26	2413.65	-0.308	10.426	0	0	O	Down	-0.308
TRINITY_DN171322_c1_g1	TRINITY_DN171322_c1_g1_i1	g.1888	13.326	16.81	0.335	-0.443	0.658	1	X	Const	0.335
TRINITY_DN215735_c4_g24	TRINITY_DN215735_c4_g24_i1	g.1890	1.652	2.43	0.557	-0.316	0.752	1	X	Const	0.557
TRINITY_DN216810_c10_g20	TRINITY_DN216810_c10_g20_i1	g.1891	2.53	3.111	0.298	-0.162	0.872	1	X	Const	0.298
TRINITY_DN111117_c0_g2	TRINITY_DN111117_c0_g2_i1	g.1893	0	1.564	0.866	-0.404	0.687	1	X	Const	0.866
TRINITY_DN111117_c0_g3	TRINITY_DN111117_c0_g3_i1	g.1894	0	2.668	2.051	-1.094	0.274	1	X	Const	2.051
TRINITY_DN111117_c0_g4	TRINITY_DN111117_c0_g4_i1	g.1895	1.958	3.26	0.735	-0.494	0.621	1	X	Const	0.735
TRINITY_DN111117_c0_g5	TRINITY_DN111117_c0_g5_i1	g.1896	3.841	6.369	0.73	-0.685	0.493	1	X	Const	0.73
TRINITY_DN214601_c4_g30	TRINITY_DN214601_c4_g30_i1	g.1897	6.703	11.068	0.724	-0.895	0.371	1	X	Const	0.724
TRINITY_DN214601_c4_g30	TRINITY_DN214601_c4_g30_i1	g.1898	6.703	11.068	0.724	-0.895	0.371	1	X	Const	0.724
TRINITY_DN214601_c4_g31	TRINITY_DN214601_c4_g31_i1	g.1899	4.972	7.57	0.606	-0.613	0.54	1	X	Const	0.606
TRINITY_DN214601_c4_g31	TRINITY_DN214601_c4_g31_i1	g.1900	4.972	7.57	0.606	-0.613	0.54	1	X	Const	0.606
TRINITY_DN214601_c4_g32	TRINITY_DN214601_c4_g32_i1	g.1901	0	4.18	2.171	-1.424	0.154	0.853	X	Const	2.171
TRINITY_DN214774_c1_g3	TRINITY_DN214774_c1_g3_i1	g.1903	1.219	1.216	-0.004	0.057	0.955	1	X	Const	-0.004
TRINITY_DN206739_c6_g5	TRINITY_DN206739_c6_g5_i1	g.1906	0	1.467	0.691	-0.31	0.756	1	X	Const	0.691
TRINITY_DN192707_c11_g1	TRINITY_DN192707_c11_g1_i1	g.1907	1.8	2.302	0.355	-0.177	0.859	1	X	Const	0.355
TRINITY_DN192707_c11_g1	TRINITY_DN192707_c11_g1_i1	g.1908	1.8	2.302	0.355	-0.177	0.859	1	X	Const	0.355
TRINITY_DN198987_c22_g7	TRINITY_DN198987_c22_g7_i1	g.1909	2.393	4.219	0.818	-0.626	0.531	1	X	Const	0.818
TRINITY_DN174323_c3_g2	TRINITY_DN174323_c3_g2_i1	g.1911	3.077	10.124	1.718	-1.873	0.061	0.503	X	Const	1.718
TRINITY_DN215522_c4_g1	TRINITY_DN215522_c4_g1_i1	g.1912	3.685	3.319	-0.151	0.231	0.817	1	X	Const	-0.151
TRINITY_DN215522_c4_g1	TRINITY_DN215522_c4_g1_i1	g.1913	3.685	3.319	-0.151	0.231	0.817	1	X	Const	-0.151
TRINITY_DN216561_c4_g7	TRINITY_DN216561_c4_g7_i1	g.1914	2.097	2.252	0.103	-0.001	0.999	1	X	Const	0.103
TRINITY_DN212897_c1_g1	TRINITY_DN212897_c1_g1_i1	g.1915	0	1.587	1.716	-0.741	0.459	1	X	Const	1.716
TRINITY_DN205129_c1_g1	TRINITY_DN205129_c1_g1_i1	g.1916	4.199	9.715	1.21	-1.374	0.17	0.896	X	Const	1.21
TRINITY_DN205002_c1_g1	TRINITY_DN205002_c1_g1_i1	g.1917	0	1.675	1.644	-0.736	0.462	1	X	Const	1.644
TRINITY_DN143819_c1_g1	TRINITY_DN143819_c1_g1_i1	g.1920	6.192	18.792	1.602	-2.416	0.016	0.194	X	Const	1.602
TRINITY_DN211607_c4_g1	TRINITY_DN211607_c4_g1_i1	g.1922	0	1.514	1.172	-0.527	0.598	1	X	Const	1.172
TRINITY_DN179612_c1_g1	TRINITY_DN179612_c1_g1_i1	g.1923	25.916	47.767	0.882	-2.27	0.023	0.261	X	Const	0.882
TRINITY_DN195032_c3_g13	TRINITY_DN195032_c3_g13_i1	g.1924	108.852	111.857	0.039	0.32	0.749	1	X	Const	0.039
TRINITY_DN155132_c0_g1	TRINITY_DN155132_c0_g1_i1	g.1925	4.445	5.719	0.364	-0.289	0.773	1	X	Const	0.364
TRINITY_DN205065_c1_g2	TRINITY_DN205065_c1_g2_i1	g.1926	1.142	1.205	0.077	0.013	0.99	1	X	Const	0.077
TRINITY_DN216556_c7_g8	TRINITY_DN216556_c7_g8_i1	g.1928	9.189	14.152	0.623	-0.863	0.388	1	X	Const	0.623
TRINITY_DN216556_c7_g8	TRINITY_DN216556_c7_g8_i1	g.1929	9.189	14.152	0.623	-0.863	0.388	1	X	Const	0.623
TRINITY_DN216556_c7_g9	TRINITY_DN216556_c7_g9_i1	g.1932	1.386	4.049	1.547	-1.091	0.275	1	X	Const	1.547
TRINITY_DN169163_c0_g1	TRINITY_DN169163_c0_g1_i1	g.1933	0	1.232	1.466	-0.576	0.565	1	X	Const	1.466
TRINITY_DN196864_c5_g2	TRINITY_DN196864_c5_g2_i1	g.1934	3.081	2.202	-0.485	0.464	0.643	1	X	Const	-0.485
TRINITY_DN201385_c1_g3	TRINITY_DN201385_c1_g3_i1	g.1936	12.551	10.851	-0.21	0.522	0.602	1	X	Const	-0.21
TRINITY_DN197784_c2_g1	TRINITY_DN197784_c2_g1_i1	g.1937	3.433	6.011	0.808	-0.738	0.46	1	X	Const	0.808
TRINITY_DN197784_c2_g1	TRINITY_DN197784_c2_g1_i1	g.1938	3.433	6.011	0.808	-0.738	0.46	1	X	Const	0.808
TRINITY_DN201989_c2_g10	TRINITY_DN201989_c2_g10_i1	g.1939	5.498	5.459	-0.01	0.128	0.898	1	X	Const	-0.01
TRINITY_DN180375_c1_g1	TRINITY_DN180375_c1_g1_i1	g.1940	1.974	2.587	0.39	-0.213	0.832	1	X	Const	0.39
TRINITY_DN171446_c1_g1	TRINITY_DN171446_c1_g1_i1	g.1941	24.7	26.569	0.105	-0.009	0.993	1	X	Const	0.105
TRINITY_DN203299_c5_g1	TRINITY_DN203299_c5_g1_i1	g.1944	7.313	25.835	1.821	-3.125	0.002	0.034	X	Const	1.821
TRINITY_DN179903_c0_g2	TRINITY_DN179903_c0_g2_i1	g.1945	3.628	4.519	0.317	-0.212	0.832	1	X	Const	0.317
TRINITY_DN177547_c0_g5	TRINITY_DN177547_c0_g5_i1	g.1947	2.627	6.091	1.213	-1.09	0.276	1	X	Const	1.213
TRINITY_DN177547_c0_g4	TRINITY_DN177547_c0_g4_i1	g.1948	2.844	3.163	0.153	-0.044	0.965	1	X	Const	0.153
TRINITY_DN201042_c0_g2	TRINITY_DN201042_c0_g2_i1	g.1949	0	1.952	4.301	-1.365	0.172	0.902	X	Const	4.301
TRINITY_DN217017_c1_g5	TRINITY_DN217017_c1_g5_i1	g.1950	3.318	3.415	0.042	0.054	0.957	1	X	Const	0.042
TRINITY_DN216326_c4_g5	TRINITY_DN216326_c4_g5_i1	g.1951	3.316	3.007	-0.141	0.211	0.833	1	X	Const	-0.141
TRINITY_DN216326_c4_g5	TRINITY_DN216326_c4_g5_i1	g.1952	3.316	3.007	-0.141	0.211	0.833	1	X	Const	-0.141
TRINITY_DN182099_c0_g1	TRINITY_DN182099_c0_g1_i1	g.1954	21.82	33.149	0.603	-1.276	0.202	0.968	X	Const	0.603
TRINITY_DN202477_c5_g7	TRINITY_DN202477_c5_g7_i1	g.1956	9.672	17.52	0.857	-1.337	0.181	0.925	X	Const	0.857
TRINITY_DN263113_c0_g1	TRINITY_DN263113_c0_g1_i1	g.1957	1.316	1.08	-0.285	0.207	0.836	1	X	Const	-0.285
TRINITY_DN200777_c5_g1	TRINITY_DN200777_c5_g1_i1	g.1958	3.78	16.83	2.155	-2.843	0.004	0.072	X	Const	2.155
TRINITY_DN200777_c5_g2	TRINITY_DN200777_c5_g2_i1	g.1959	5.594	15.594	1.479	-2.064	0.039	0.376	X	Const	1.479
TRINITY_DN212897_c2_g6	TRINITY_DN212897_c2_g6_i1	g.1960	10.752	14.619	0.443	-0.593	0.553	1	X	Const	0.443
TRINITY_DN207274_c2_g3	TRINITY_DN207274_c2_g3_i1	g.1961	1.584	1.1	-0.526	0.354	0.724	1	X	Const	-0.526
TRINITY_DN207274_c2_g3	TRINITY_DN207274_c2_g3_i1	g.1962	1.584	1.1	-0.526	0.354	0.724	1	X	Const	-0.526
TRINITY_DN215144_c8_g32	TRINITY_DN215144_c8_g32_i1	g.1963	1.578	1.955	0.309	-0.135	0.893	1	X	Const	0.309
TRINITY_DN206533_c2199_g1	TRINITY_DN206533_c2199_g1_i1	g.1964	1.259	1.08	-0.221	0.171	0.864	1	X	Const	-0.221
TRINITY_DN191204_c0_g1	TRINITY_DN191204_c0_g1_i1	g.1965	1.825	1.595	-0.194	0.189	0.85	1	X	Const	-0.194
TRINITY_DN204613_c2_g3	TRINITY_DN204613_c2_g3_i1	g.1966	18.995	46.235	1.283	-3.154	0.002	0.032	X	Const	1.283
TRINITY_DN192518_c1_g1	TRINITY_DN192518_c1_g1_i1	g.1967	22.891	20.031	-0.193	0.667	0.505	1	X	Const	-0.193
TRINITY_DN16219_c0_g4	TRINITY_DN16219_c0_g4_i1	g.1968	2.825	4.846	0.779	-0.639	0.523	1	X	Const	0.779
TRINITY_DN16219_c0_g3	TRINITY_DN16219_c0_g3_i1	g.1969	2.195	2.636	0.264	-0.124	0.902	1	X	Const	0.264
TRINITY_DN194950_c1_g1	TRINITY_DN194950_c1_g1_i1	g.1970	21.551	29.461	0.451	-0.86	0.39	1	X	Const	0.451
TRINITY_DN217369_c10_g65	TRINITY_DN217369_c10_g65_i1	g.1971	2.517	3.393	0.431	-0.276	0.783	1	X	Const	0.431
TRINITY_DN156043_c1_g4	TRINITY_DN156043_c1_g4_i1	g.1972	2.407	5.003	1.056	-0.871	0.384	1	X	Const	1.056
TRINITY_DN156043_c1_g1	TRINITY_DN156043_c1_g1_i1	g.1973	1.76	1.871	0.088	0.009	0.993	1	X	Const	0.088
TRINITY_DN156043_c1_g2	TRINITY_DN156043_c1_g2_i1	g.1974	2.454	3.817	0.637	-0.46	0.646	1	X	Const	0.637
TRINITY_DN212405_c9_g1	TRINITY_DN212405_c9_g1_i1	g.1975	21.51	31.999	0.573	-1.184	0.236	1	X	Const	0.573
TRINITY_DN190448_c2_g2	TRINITY_DN190448_c2_g2_i1	g.1976	15.351	11.026	-0.477	1.024	0.306	1	X	Const	-0.477
TRINITY_DN211991_c3_g9	TRINITY_DN211991_c3_g9_i1	g.1977	1.981	5.149	1.378	-1.119	0.263	1	X	Const	1.378
TRINITY_DN211991_c3_g9	TRINITY_DN211991_c3_g9_i1	g.1979	1.981	5.149	1.378	-1.119	0.263	1	X	Const	1.378
TRINITY_DN162223_c1_g2	TRINITY_DN162223_c1_g2_i1	g.1980	1.997	3.916	0.972	-0.713	0.476	1	X	Const	0.972
TRINITY_DN162223_c1_g2	TRINITY_DN162223_c1_g2_i1	g.1981	1.997	3.916	0.972	-0.713	0.476	1	X	Const	0.972
TRINITY_DN193297_c0_g1	TRINITY_DN193297_c0_g1_i1	g.1983	18.246	60.863	1.738	-4.632	0	0	O	Up	1.738
TRINITY_DN214809_c6_g19	TRINITY_DN214809_c6_g19_i1	g.1984	1.403	1.805	0.363	-0.162	0.871	1	X	Const	0.363
TRINITY_DN214809_c6_g16	TRINITY_DN214809_c6_g16_i1	g.1985	3.056	1.966	-0.636	0.566	0.571	1	X	Const	-0.636
TRINITY_DN208046_c0_g1	TRINITY_DN208046_c0_g1_i1	g.1986	2.623	3.441	0.392	-0.247	0.805	1	X	Const	0.392
TRINITY_DN216795_c4_g2	TRINITY_DN216795_c4_g2_i1	g.1988	22.317	19.51	-0.194	0.662	0.508	1	X	Const	-0.194
TRINITY_DN216795_c4_g2	TRINITY_DN216795_c4_g2_i1	g.1989	22.317	19.51	-0.194	0.662	0.508	1	X	Const	-0.194
TRINITY_DN216795_c4_g2	TRINITY_DN216795_c4_g2_i1	g.1990	22.317	19.51	-0.194	0.662	0.508	1	X	Const	-0.194
TRINITY_DN210976_c3_g24	TRINITY_DN210976_c3_g24_i1	g.1991	47.611	44.135	-0.109	0.7	0.484	1	X	Const	-0.109
TRINITY_DN113791_c0_g2	TRINITY_DN113791_c0_g2_i1	g.1992	3.838	6.471	0.754	-0.714	0.475	1	X	Const	0.754
TRINITY_DN113791_c0_g1	TRINITY_DN113791_c0_g1_i1	g.1993	1.588	4.541	1.516	-1.136	0.256	1	X	Const	1.516
TRINITY_DN199015_c8_g2	TRINITY_DN199015_c8_g2_i1	g.1994	81.412	75.885	-0.101	0.882	0.378	1	X	Const	-0.101
TRINITY_DN216896_c38_g1	TRINITY_DN216896_c38_g1_i1	g.1995	11.884	15.215	0.356	-0.458	0.647	1	X	Const	0.356
TRINITY_DN135063_c0_g1	TRINITY_DN135063_c0_g1_i1	g.1997	6.007	10.648	0.826	-1.004	0.315	1	X	Const	0.826
TRINITY_DN217318_c8_g18	TRINITY_DN217318_c8_g18_i1	g.1998	0	1.037	1.588	-0.564	0.573	1	X	Const	1.588
TRINITY_DN217318_c8_g10	TRINITY_DN217318_c8_g10_i1	g.1999	0	2.182	1.865	-0.924	0.355	1	X	Const	1.865
TRINITY_DN197010_c1_g1	TRINITY_DN197010_c1_g1_i1	g.2003	2.754	2.657	-0.052	0.124	0.902	1	X	Const	-0.052
TRINITY_DN210106_c5_g21	TRINITY_DN210106_c5_g21_i1	g.2004	10.616	7.918	-0.423	0.779	0.436	1	X	Const	-0.423
TRINITY_DN134023_c1_g1	TRINITY_DN134023_c1_g1_i1	g.2006	9.76	13.764	0.496	-0.658	0.51	1	X	Const	0.496
TRINITY_DN134023_c1_g4	TRINITY_DN134023_c1_g4_i1	g.2007	7.775	10.359	0.414	-0.459	0.646	1	X	Const	0.414
TRINITY_DN167137_c0_g2	TRINITY_DN167137_c0_g2_i1	g.2008	1.874	5.038	1.427	-1.139	0.255	1	X	Const	1.427
TRINITY_DN174195_c1_g1	TRINITY_DN174195_c1_g1_i1	g.2009	1.726	0	-1.591	0.827	0.408	1	X	Const	-1.591
TRINITY_DN190853_c1_g1	TRINITY_DN190853_c1_g1_i1	g.2010	13.397	19.691	0.556	-0.897	0.37	1	X	Const	0.556
TRINITY_DN179637_c0_g1	TRINITY_DN179637_c0_g1_i1	g.2011	0	1.559	0.679	-0.314	0.753	1	X	Const	0.679
TRINITY_DN204744_c2_g2	TRINITY_DN204744_c2_g2_i1	g.2012	2.863	1.316	-1.121	0.835	0.404	1	X	Const	-1.121
TRINITY_DN213884_c4_g6	TRINITY_DN213884_c4_g6_i1	g.2013	0	1.169	0.849	-0.342	0.732	1	X	Const	0.849
TRINITY_DN211293_c3_g2	TRINITY_DN211293_c3_g2_i1	g.2015	1.424	2.931	1.041	-0.659	0.51	1	X	Const	1.041
TRINITY_DN197004_c3_g11	TRINITY_DN197004_c3_g11_i1	g.2016	0	1.391	1.041	-0.454	0.65	1	X	Const	1.041
TRINITY_DN211293_c3_g7	TRINITY_DN211293_c3_g7_i1	g.2021	0	2.4	1.705	-0.906	0.365	1	X	Const	1.705
TRINITY_DN193183_c4_g1	TRINITY_DN193183_c4_g1_i1	g.2022	44.285	55.465	0.325	-0.771	0.441	1	X	Const	0.325
TRINITY_DN309790_c0_g1	TRINITY_DN309790_c0_g1_i1	g.2023	0	2.765	3.902	-1.576	0.115	0.732	X	Const	3.902
TRINITY_DN212583_c9_g36	TRINITY_DN212583_c9_g36_i1	g.2024	16.341	17.521	0.101	0.002	0.999	1	X	Const	0.101
TRINITY_DN212583_c9_g36	TRINITY_DN212583_c9_g36_i1	g.2025	16.341	17.521	0.101	0.002	0.999	1	X	Const	0.101
TRINITY_DN199541_c0_g1	TRINITY_DN199541_c0_g1_i1	g.2026	8.743	3.416	-1.356	1.67	0.095	0.656	X	Const	-1.356
TRINITY_DN211039_c1_g1	TRINITY_DN211039_c1_g1_i1	g.2027	6.244	6.826	0.129	-0.034	0.973	1	X	Const	0.129
TRINITY_DN213448_c2_g23	TRINITY_DN213448_c2_g23_i1	g.2028	2.649	1.976	-0.423	0.389	0.697	1	X	Const	-0.423
TRINITY_DN193241_c3_g2	TRINITY_DN193241_c3_g2_i1	g.2029	2.884	2.431	-0.247	0.278	0.781	1	X	Const	-0.247
TRINITY_DN212995_c3_g6	TRINITY_DN212995_c3_g6_i1	g.2030	0	1.718	1.738	-0.778	0.436	1	X	Const	1.738
TRINITY_DN212995_c3_g2	TRINITY_DN212995_c3_g2_i1	g.2031	0	1.328	1.282	-0.534	0.593	1	X	Const	1.282
TRINITY_DN209877_c1_g6	TRINITY_DN209877_c1_g6_i1	g.2032	1.58	2.301	0.542	-0.298	0.765	1	X	Const	0.542
TRINITY_DN154708_c0_g1	TRINITY_DN154708_c0_g1_i1	g.2033	8.239	12.331	0.582	-0.748	0.455	1	X	Const	0.582
TRINITY_DN154708_c0_g1	TRINITY_DN154708_c0_g1_i1	g.2034	8.239	12.331	0.582	-0.748	0.455	1	X	Const	0.582
TRINITY_DN201850_c1_g3	TRINITY_DN201850_c1_g3_i1	g.2035	30.169	47.579	0.657	-1.677	0.094	0.65	X	Const	0.657
TRINITY_DN201850_c1_g3	TRINITY_DN201850_c1_g3_i1	g.2036	30.169	47.579	0.657	-1.677	0.094	0.65	X	Const	0.657
TRINITY_DN217055_c10_g25	TRINITY_DN217055_c10_g25_i1	g.2037	1.079	0	-0.221	0.158	0.875	1	X	Const	-0.221
TRINITY_DN187691_c1_g2	TRINITY_DN187691_c1_g2_i1	g.2038	4.083	5.169	0.34	-0.251	0.802	1	X	Const	0.34
TRINITY_DN203257_c4_g1	TRINITY_DN203257_c4_g1_i1	g.2039	4.77	4.506	-0.082	0.194	0.846	1	X	Const	-0.082
TRINITY_DN203257_c4_g1	TRINITY_DN203257_c4_g1_i1	g.2040	4.77	4.506	-0.082	0.194	0.846	1	X	Const	-0.082
TRINITY_DN203896_c1_g3	TRINITY_DN203896_c1_g3_i1	g.2041	0	1.052	0.301	-0.095	0.924	1	X	Const	0.301
TRINITY_DN209068_c4_g1	TRINITY_DN209068_c4_g1_i1	g.2044	1.011	1.083	0.099	0.001	0.999	1	X	Const	0.099
TRINITY_DN197064_c2_g3	TRINITY_DN197064_c2_g3_i1	g.2045	14.257	11.828	-0.269	0.655	0.512	1	X	Const	-0.269
TRINITY_DN197064_c2_g2	TRINITY_DN197064_c2_g2_i1	g.2046	25.625	16.831	-0.606	1.582	0.114	0.726	X	Const	-0.606
TRINITY_DN197064_c2_g1	TRINITY_DN197064_c2_g1_i1	g.2047	17.237	21.173	0.297	-0.418	0.676	1	X	Const	0.297
TRINITY_DN197064_c2_g4	TRINITY_DN197064_c2_g4_i1	g.2049	28.11	22.266	-0.336	1.073	0.283	1	X	Const	-0.336
TRINITY_DN174875_c1_g1	TRINITY_DN174875_c1_g1_i1	g.2050	22.986	27.623	0.265	-0.403	0.687	1	X	Const	0.265
TRINITY_DN193058_c3_g5	TRINITY_DN193058_c3_g5_i1	g.2051	3.731	2.764	-0.433	0.469	0.639	1	X	Const	-0.433
TRINITY_DN193058_c3_g6	TRINITY_DN193058_c3_g6_i1	g.2052	1.06	0	-1	0.468	0.64	1	X	Const	-1
TRINITY_DN197256_c3_g2	TRINITY_DN197256_c3_g2_i1	g.2053	1.729	3.418	0.983	-0.674	0.5	1	X	Const	0.983
TRINITY_DN186999_c1_g1	TRINITY_DN186999_c1_g1_i1	g.2054	1.878	2.386	0.345	-0.174	0.862	1	X	Const	0.345
TRINITY_DN198132_c6_g15	TRINITY_DN198132_c6_g15_i1	g.2057	1.154	1.98	0.779	-0.408	0.683	1	X	Const	0.779
TRINITY_DN203602_c7_g1	TRINITY_DN203602_c7_g1_i1	g.2058	20.839	44.077	1.081	-2.643	0.008	0.118	X	Const	1.081
TRINITY_DN215973_c2_g14	TRINITY_DN215973_c2_g14_i1	g.2059	0	1.316	0.74	-0.316	0.752	1	X	Const	0.74
TRINITY_DN175016_c0_g1	TRINITY_DN175016_c0_g1_i1	g.2062	52.41	69.047	0.398	-1.127	0.26	1	X	Const	0.398
TRINITY_DN208857_c5_g5	TRINITY_DN208857_c5_g5_i1	g.2064	2.838	7.585	1.418	-1.391	0.164	0.881	X	Const	1.418
TRINITY_DN215430_c2_g10	TRINITY_DN215430_c2_g10_i1	g.2065	51.944	70.743	0.446	-1.314	0.189	0.942	X	Const	0.446
TRINITY_DN215430_c2_g10	TRINITY_DN215430_c2_g10_i1	g.2066	51.944	70.743	0.446	-1.314	0.189	0.942	X	Const	0.446
TRINITY_DN217047_c11_g2	TRINITY_DN217047_c11_g2_i1	g.2067	2.011	1.411	-0.511	0.39	0.697	1	X	Const	-0.511
TRINITY_DN158909_c1_g1	TRINITY_DN158909_c1_g1_i1	g.2068	3.2	3.022	-0.083	0.159	0.874	1	X	Const	-0.083
TRINITY_DN194823_c3_g1	TRINITY_DN194823_c3_g1_i1	g.2069	6.664	9.07	0.445	-0.469	0.639	1	X	Const	0.445
TRINITY_DN194823_c3_g1	TRINITY_DN194823_c3_g1_i1	g.2070	6.664	9.07	0.445	-0.469	0.639	1	X	Const	0.445
TRINITY_DN119460_c0_g1	TRINITY_DN119460_c0_g1_i1	g.2071	20.685	31.635	0.613	-1.268	0.205	0.973	X	Const	0.613
TRINITY_DN212948_c9_g115	TRINITY_DN212948_c9_g115_i1	g.2072	30.787	36.189	0.233	-0.373	0.709	1	X	Const	0.233
TRINITY_DN217251_c8_g1	TRINITY_DN217251_c8_g1_i1	g.2074	2.019	0	-1.095	0.69	0.49	1	X	Const	-1.095
TRINITY_DN198667_c1_g3	TRINITY_DN198667_c1_g3_i1	g.2075	1.236	2.248	0.863	-0.482	0.63	1	X	Const	0.863
TRINITY_DN204154_c7_g1	TRINITY_DN204154_c7_g1_i1	g.2076	1.157	1.253	0.115	-0.007	0.994	1	X	Const	0.115
TRINITY_DN217428_c14_g24	TRINITY_DN217428_c14_g24_i1	g.2078	0	1.162	2.362	-0.793	0.428	1	X	Const	2.362
TRINITY_DN217428_c14_g21	TRINITY_DN217428_c14_g21_i1	g.2079	6.615	6.547	-0.015	0.146	0.884	1	X	Const	-0.015
TRINITY_DN211811_c2_g1	TRINITY_DN211811_c2_g1_i1	g.2080	5.834	10.009	0.779	-0.918	0.359	1	X	Const	0.779
TRINITY_DN212947_c3_g10	TRINITY_DN212947_c3_g10_i1	g.2081	0	2.527	1.567	-0.87	0.384	1	X	Const	1.567
TRINITY_DN216232_c4_g2	TRINITY_DN216232_c4_g2_i1	g.2082	77.685	142.561	0.876	-3.895	0	0.003	O	Up	0.876
TRINITY_DN210529_c1_g2	TRINITY_DN210529_c1_g2_i1	g.2084	5.705	9.5	0.736	-0.844	0.399	1	X	Const	0.736
TRINITY_DN214751_c3_g11	TRINITY_DN214751_c3_g11_i1	g.2086	3.328	8.677	1.383	-1.456	0.145	0.827	X	Const	1.383
TRINITY_DN206271_c7_g2	TRINITY_DN206271_c7_g2_i1	g.2088	9.797	19.524	0.995	-1.629	0.103	0.691	X	Const	0.995
TRINITY_DN214444_c6_g3	TRINITY_DN214444_c6_g3_i1	g.2090	10.203	14.752	0.532	-0.739	0.46	1	X	Const	0.532
TRINITY_DN211383_c6_g9	TRINITY_DN211383_c6_g9_i1	g.2092	0	1.614	1.247	-0.575	0.565	1	X	Const	1.247
TRINITY_DN208052_c7_g4	TRINITY_DN208052_c7_g4_i1	g.2094	64.29	28.236	-1.187	4.124	0	0.001	O	Down	-1.187
TRINITY_DN215221_c4_g9	TRINITY_DN215221_c4_g9_i1	g.2095	0	1.679	1.893	-0.82	0.412	1	X	Const	1.893
TRINITY_DN215221_c4_g8	TRINITY_DN215221_c4_g8_i1	g.2096	0	1.817	1.331	-0.645	0.519	1	X	Const	1.331
TRINITY_DN215221_c4_g4	TRINITY_DN215221_c4_g4_i1	g.2097	5.998	8.099	0.433	-0.429	0.668	1	X	Const	0.433
TRINITY_DN213886_c2_g8	TRINITY_DN213886_c2_g8_i1	g.2098	0	1.637	2.315	-0.93	0.353	1	X	Const	2.315
TRINITY_DN182948_c0_g1	TRINITY_DN182948_c0_g1_i1	g.2099	45.325	56.318	0.313	-0.738	0.46	1	X	Const	0.313
TRINITY_DN204065_c8_g2	TRINITY_DN204065_c8_g2_i1	g.2101	12.338	25.928	1.071	-2.011	0.044	0.412	X	Const	1.071
TRINITY_DN204065_c8_g5	TRINITY_DN204065_c8_g5_i1	g.2102	38.058	68.434	0.847	-2.609	0.009	0.128	X	Const	0.847
TRINITY_DN204065_c8_g4	TRINITY_DN204065_c8_g4_i1	g.2103	1.694	2.455	0.535	-0.304	0.761	1	X	Const	0.535
TRINITY_DN214865_c5_g2	TRINITY_DN214865_c5_g2_i1	g.2104	0	1.78	1.266	-0.612	0.541	1	X	Const	1.266
TRINITY_DN206052_c6_g1	TRINITY_DN206052_c6_g1_i1	g.2105	1.889	1.25	-0.596	0.424	0.672	1	X	Const	-0.596
TRINITY_DN206052_c6_g1	TRINITY_DN206052_c6_g1_i1	g.2106	1.889	1.25	-0.596	0.424	0.672	1	X	Const	-0.596
TRINITY_DN211003_c4_g1	TRINITY_DN211003_c4_g1_i1	g.2107	3.278	4.418	0.431	-0.315	0.753	1	X	Const	0.431
TRINITY_DN186220_c0_g1	TRINITY_DN186220_c0_g1_i1	g.2108	115.567	137.779	0.254	-0.838	0.402	1	X	Const	0.254
TRINITY_DN213888_c3_g3	TRINITY_DN213888_c3_g3_i1	g.2111	2.838	3.192	0.17	-0.058	0.954	1	X	Const	0.17
TRINITY_DN208764_c2_g2	TRINITY_DN208764_c2_g2_i1	g.2112	3.177	6.742	1.086	-1.038	0.299	1	X	Const	1.086
TRINITY_DN197111_c3_g2	TRINITY_DN197111_c3_g2_i1	g.2113	10.424	12.586	0.272	-0.283	0.777	1	X	Const	0.272
TRINITY_DN212063_c3_g7	TRINITY_DN212063_c3_g7_i1	g.2114	7.048	6.448	-0.128	0.293	0.77	1	X	Const	-0.128
TRINITY_DN211062_c2_g1	TRINITY_DN211062_c2_g1_i1	g.2115	3.45	3.169	-0.123	0.2	0.842	1	X	Const	-0.123
TRINITY_DN214514_c5_g5	TRINITY_DN214514_c5_g5_i1	g.2116	0	1.901	1.515	-0.735	0.462	1	X	Const	1.515
TRINITY_DN187743_c2_g1	TRINITY_DN187743_c2_g1_i1	g.2117	5.327	3.28	-0.7	0.803	0.422	1	X	Const	-0.7
TRINITY_DN187743_c2_g2	TRINITY_DN187743_c2_g2_i1	g.2118	5.177	3.442	-0.589	0.695	0.487	1	X	Const	-0.589
TRINITY_DN217324_c18_g28	TRINITY_DN217324_c18_g28_i1	g.2119	3.115	3.34	0.101	0.001	0.999	1	X	Const	0.101
TRINITY_DN187607_c1_g21	TRINITY_DN187607_c1_g21_i1	g.2120	39.801	52.75	0.406	-1.012	0.312	1	X	Const	0.406
TRINITY_DN187607_c1_g21	TRINITY_DN187607_c1_g21_i1	g.2121	39.801	52.75	0.406	-1.012	0.312	1	X	Const	0.406
TRINITY_DN165338_c0_g1	TRINITY_DN165338_c0_g1_i1	g.2122	107.787	97.579	-0.144	1.217	0.224	1	X	Const	-0.144
TRINITY_DN212332_c1_g8	TRINITY_DN212332_c1_g8_i1	g.2124	3.303	6.926	1.068	-1.037	0.3	1	X	Const	1.068
TRINITY_DN201085_c2_g4	TRINITY_DN201085_c2_g4_i1	g.2125	0	1.087	0.778	-0.302	0.763	1	X	Const	0.778
TRINITY_DN201085_c2_g3	TRINITY_DN201085_c2_g3_i1	g.2126	1.379	1.701	0.303	-0.122	0.903	1	X	Const	0.303
TRINITY_DN217305_c13_g1	TRINITY_DN217305_c13_g1_i1	g.2127	5.144	5.414	0.074	0.031	0.975	1	X	Const	0.074
TRINITY_DN212514_c2_g6	TRINITY_DN212514_c2_g6_i1	g.2128	2.915	1.012	-1.526	1.046	0.296	1	X	Const	-1.526
TRINITY_DN191651_c1_g9	TRINITY_DN191651_c1_g9_i1	g.2129	3.713	5.086	0.454	-0.36	0.719	1	X	Const	0.454
TRINITY_DN216462_c3_g9	TRINITY_DN216462_c3_g9_i1	g.2130	1.584	0	-1.069	0.6	0.548	1	X	Const	-1.069
TRINITY_DN204153_c9_g2	TRINITY_DN204153_c9_g2_i1	g.2132	15.826	11.595	-0.449	0.993	0.321	1	X	Const	-0.449
TRINITY_DN204153_c9_g3	TRINITY_DN204153_c9_g3_i1	g.2133	10.189	7.93	-0.362	0.681	0.496	1	X	Const	-0.362
TRINITY_DN204153_c9_g6	TRINITY_DN204153_c9_g6_i1	g.2134	1.455	2.496	0.779	-0.458	0.647	1	X	Const	0.779
TRINITY_DN211144_c12_g28	TRINITY_DN211144_c12_g28_i1	g.2136	2.259	2.131	-0.084	0.135	0.893	1	X	Const	-0.084
TRINITY_DN211144_c12_g29	TRINITY_DN211144_c12_g29_i1	g.2138	1.375	1.573	0.194	-0.055	0.956	1	X	Const	0.194
TRINITY_DN213451_c1_g4	TRINITY_DN213451_c1_g4_i1	g.2139	0	1.022	1.662	-0.58	0.562	1	X	Const	1.662
TRINITY_DN209882_c0_g6	TRINITY_DN209882_c0_g6_i1	g.2141	6.8	8.24	0.277	-0.236	0.814	1	X	Const	0.277
TRINITY_DN202461_c3_g2	TRINITY_DN202461_c3_g2_i1	g.2143	17.635	41.605	1.238	-2.901	0.004	0.062	X	Const	1.238
TRINITY_DN204757_c3_g2	TRINITY_DN204757_c3_g2_i1	g.2144	3.935	8.382	1.091	-1.163	0.245	1	X	Const	1.091
TRINITY_DN215873_c10_g3	TRINITY_DN215873_c10_g3_i1	g.2145	2.463	0	-1.601	0.993	0.321	1	X	Const	-1.601
TRINITY_DN172666_c0_g1	TRINITY_DN172666_c0_g1_i1	g.2147	1.534	1.039	-0.562	0.366	0.715	1	X	Const	-0.562
TRINITY_DN144713_c0_g1	TRINITY_DN144713_c0_g1_i1	g.2150	3.223	3.346	0.054	0.042	0.966	1	X	Const	0.054
TRINITY_DN212322_c10_g3	TRINITY_DN212322_c10_g3_i1	g.2151	5.593	5.367	-0.06	0.185	0.853	1	X	Const	-0.06
TRINITY_DN212322_c10_g7	TRINITY_DN212322_c10_g7_i1	g.2152	45.184	81.324	0.848	-2.849	0.004	0.071	X	Const	0.848
TRINITY_DN206725_c5_g1	TRINITY_DN206725_c5_g1_i1	g.2154	2.483	6.442	1.375	-1.249	0.212	0.988	X	Const	1.375
TRINITY_DN215720_c5_g2	TRINITY_DN215720_c5_g2_i1	g.2155	3.915	5.397	0.463	-0.38	0.704	1	X	Const	0.463
TRINITY_DN215720_c5_g1	TRINITY_DN215720_c5_g1_i1	g.2156	4.574	5.428	0.247	-0.159	0.874	1	X	Const	0.247
TRINITY_DN215720_c5_g7	TRINITY_DN215720_c5_g7_i1	g.2158	2.013	3.454	0.779	-0.539	0.59	1	X	Const	0.779
TRINITY_DN215720_c5_g4	TRINITY_DN215720_c5_g4_i1	g.2159	1.764	5.108	1.534	-1.217	0.224	1	X	Const	1.534
TRINITY_DN178100_c2_g1	TRINITY_DN178100_c2_g1_i1	g.2160	32.893	46.584	0.502	-1.229	0.219	1	X	Const	0.502
TRINITY_DN215720_c5_g9	TRINITY_DN215720_c5_g9_i1	g.2161	1.405	4.439	1.66	-1.207	0.227	1	X	Const	1.66
TRINITY_DN206033_c1_g1	TRINITY_DN206033_c1_g1_i1	g.2163	2.496	1.557	-0.681	0.539	0.59	1	X	Const	-0.681
TRINITY_DN192043_c4_g8	TRINITY_DN192043_c4_g8_i1	g.2164	29.363	12.104	-1.279	2.938	0.003	0.056	X	Const	-1.279
TRINITY_DN188655_c0_g1	TRINITY_DN188655_c0_g1_i1	g.2165	37.339	54.263	0.539	-1.44	0.15	0.84	X	Const	0.539
TRINITY_DN191358_c2_g2	TRINITY_DN191358_c2_g2_i1	g.2166	3.038	7.819	1.364	-1.366	0.172	0.901	X	Const	1.364
TRINITY_DN191358_c2_g1	TRINITY_DN191358_c2_g1_i1	g.2167	6.961	18.41	1.403	-2.147	0.032	0.327	X	Const	1.403
TRINITY_DN210042_c3_g6	TRINITY_DN210042_c3_g6_i1	g.2168	7.936	8.577	0.112	-0.015	0.988	1	X	Const	0.112
TRINITY_DN210042_c3_g8	TRINITY_DN210042_c3_g8_i1	g.2169	3.19	2.876	-0.149	0.214	0.83	1	X	Const	-0.149
TRINITY_DN209594_c1_g2	TRINITY_DN209594_c1_g2_i1	g.2170	1.999	1.676	-0.254	0.236	0.813	1	X	Const	-0.254
TRINITY_DN216761_c13_g6	TRINITY_DN216761_c13_g6_i1	g.2173	2.33	1.998	-0.222	0.233	0.816	1	X	Const	-0.222
TRINITY_DN211594_c1_g1	TRINITY_DN211594_c1_g1_i1	g.2174	5.82	6.978	0.262	-0.198	0.843	1	X	Const	0.262
TRINITY_DN211594_c1_g1	TRINITY_DN211594_c1_g1_i1	g.2176	5.82	6.978	0.262	-0.198	0.843	1	X	Const	0.262
TRINITY_DN210885_c7_g11	TRINITY_DN210885_c7_g11_i1	g.2178	0	1.886	1.778	-0.829	0.407	1	X	Const	1.778
TRINITY_DN210885_c7_g11	TRINITY_DN210885_c7_g11_i1	g.2179	0	1.886	1.778	-0.829	0.407	1	X	Const	1.778
TRINITY_DN48106_c0_g1	TRINITY_DN48106_c0_g1_i1	g.2180	3.556	3.268	-0.122	0.202	0.84	1	X	Const	-0.122
TRINITY_DN183961_c3_g1	TRINITY_DN183961_c3_g1_i1	g.2181	0	2.112	1.529	-0.78	0.435	1	X	Const	1.529
TRINITY_DN161081_c1_g2	TRINITY_DN161081_c1_g2_i1	g.2182	1.554	3.215	1.049	-0.694	0.487	1	X	Const	1.049
TRINITY_DN208096_c2_g3	TRINITY_DN208096_c2_g3_i1	g.2186	7.711	5.644	-0.45	0.695	0.487	1	X	Const	-0.45
TRINITY_DN208096_c2_g4	TRINITY_DN208096_c2_g4_i1	g.2187	1.236	3.039	1.298	-0.817	0.414	1	X	Const	1.298
TRINITY_DN196608_c5_g8	TRINITY_DN196608_c5_g8_i1	g.2190	1.537	3.013	0.971	-0.625	0.532	1	X	Const	0.971
TRINITY_DN192630_c5_g2	TRINITY_DN192630_c5_g2_i1	g.2191	11.584	57.41	2.309	-5.497	0	0	O	Up	2.309
TRINITY_DN196778_c13_g12	TRINITY_DN196778_c13_g12_i1	g.2192	106.518	140.161	0.396	-1.596	0.11	0.713	X	Const	0.396
TRINITY_DN196778_c13_g12	TRINITY_DN196778_c13_g12_i1	g.2193	106.518	140.161	0.396	-1.596	0.11	0.713	X	Const	0.396
TRINITY_DN196778_c13_g11	TRINITY_DN196778_c13_g11_i1	g.2194	7.744	8.267	0.094	0.01	0.992	1	X	Const	0.094
TRINITY_DN200721_c0_g3	TRINITY_DN200721_c0_g3_i1	g.2195	32.735	40.904	0.321	-0.652	0.514	1	X	Const	0.321
TRINITY_DN195642_c1_g1	TRINITY_DN195642_c1_g1_i1	g.2196	0	1.254	0.587	-0.241	0.81	1	X	Const	0.587
TRINITY_DN215699_c5_g1	TRINITY_DN215699_c5_g1_i1	g.2197	0	2.455	1.878	-0.986	0.324	1	X	Const	1.878
TRINITY_DN216989_c1_g1	TRINITY_DN216989_c1_g1_i1	g.2198	4.954	6.224	0.329	-0.263	0.792	1	X	Const	0.329
TRINITY_DN214410_c12_g2	TRINITY_DN214410_c12_g2_i1	g.2199	42.505	36.606	-0.216	0.976	0.329	1	X	Const	-0.216
TRINITY_DN214410_c12_g2	TRINITY_DN214410_c12_g2_i1	g.2200	42.505	36.606	-0.216	0.976	0.329	1	X	Const	-0.216
TRINITY_DN214410_c12_g1	TRINITY_DN214410_c12_g1_i1	g.2202	1.336	2.001	0.583	-0.302	0.763	1	X	Const	0.583
TRINITY_DN205257_c2_g3	TRINITY_DN205257_c2_g3_i1	g.2204	21.351	17.322	-0.302	0.867	0.386	1	X	Const	-0.302
TRINITY_DN206038_c5_g2	TRINITY_DN206038_c5_g2_i1	g.2205	6.836	11.383	0.736	-0.923	0.356	1	X	Const	0.736
TRINITY_DN195711_c0_g1	TRINITY_DN195711_c0_g1_i1	g.2206	0	1.281	1.184	-0.489	0.625	1	X	Const	1.184
TRINITY_DN214070_c6_g23	TRINITY_DN214070_c6_g23_i1	g.2207	15.39	24.741	0.685	-1.264	0.206	0.977	X	Const	0.685
TRINITY_DN213933_c1_g7	TRINITY_DN213933_c1_g7_i1	g.2208	2.047	1.422	-0.526	0.402	0.688	1	X	Const	-0.526
TRINITY_DN173032_c0_g1	TRINITY_DN173032_c0_g1_i1	g.2210	21.912	39.548	0.852	-1.996	0.046	0.421	X	Const	0.852
TRINITY_DN200054_c3_g4	TRINITY_DN200054_c3_g4_i1	g.2212	3.132	2.854	-0.134	0.2	0.842	1	X	Const	-0.134
TRINITY_DN195617_c4_g2	TRINITY_DN195617_c4_g2_i1	g.2213	40.681	45.812	0.171	-0.225	0.822	1	X	Const	0.171
TRINITY_DN168531_c0_g3	TRINITY_DN168531_c0_g3_i1	g.2214	1.764	1.513	-0.221	0.202	0.84	1	X	Const	-0.221
TRINITY_DN199446_c1_g1	TRINITY_DN199446_c1_g1_i1	g.2216	2.385	2.717	0.188	-0.068	0.946	1	X	Const	0.188
TRINITY_DN211974_c7_g9	TRINITY_DN211974_c7_g9_i1	g.2217	42.213	67.65	0.68	-2.075	0.038	0.369	X	Const	0.68
TRINITY_DN211974_c7_g7	TRINITY_DN211974_c7_g7_i1	g.2219	1.649	5.922	1.844	-1.511	0.131	0.785	X	Const	1.844
TRINITY_DN208762_c2_g1	TRINITY_DN208762_c2_g1_i1	g.2222	8.335	11.7	0.489	-0.597	0.55	1	X	Const	0.489
TRINITY_DN213834_c4_g4	TRINITY_DN213834_c4_g4_i1	g.2223	8.775	13.27	0.597	-0.798	0.425	1	X	Const	0.597
TRINITY_DN208476_c0_g1	TRINITY_DN208476_c0_g1_i1	g.2225	1.856	2.973	0.68	-0.434	0.664	1	X	Const	0.68
TRINITY_DN208476_c0_g2	TRINITY_DN208476_c0_g2_i1	g.2226	1.46	3.501	1.262	-0.855	0.392	1	X	Const	1.262
TRINITY_DN212837_c2_g1	TRINITY_DN212837_c2_g1_i1	g.2228	1.427	1.912	0.422	-0.202	0.84	1	X	Const	0.422
TRINITY_DN172381_c1_g1	TRINITY_DN172381_c1_g1_i1	g.2229	2.08	0	-1.07	0.688	0.491	1	X	Const	-1.07
TRINITY_DN187711_c2_g1	TRINITY_DN187711_c2_g1_i1	g.2230	0	1.976	1.6	-0.783	0.434	1	X	Const	1.6
TRINITY_DN195909_c1_g1	TRINITY_DN195909_c1_g1_i1	g.2231	16.818	19.437	0.209	-0.224	0.823	1	X	Const	0.209
TRINITY_DN213329_c2_g16	TRINITY_DN213329_c2_g16_i1	g.2232	1.24	3.172	1.355	-0.866	0.387	1	X	Const	1.355
TRINITY_DN213329_c2_g16	TRINITY_DN213329_c2_g16_i1	g.2233	1.24	3.172	1.355	-0.866	0.387	1	X	Const	1.355
TRINITY_DN213329_c2_g16	TRINITY_DN213329_c2_g16_i1	g.2234	1.24	3.172	1.355	-0.866	0.387	1	X	Const	1.355
TRINITY_DN196661_c4_g2	TRINITY_DN196661_c4_g2_i1	g.2235	0	1.844	1.329	-0.649	0.516	1	X	Const	1.329
TRINITY_DN189039_c2_g1	TRINITY_DN189039_c2_g1_i1	g.2236	2.266	2.301	0.022	0.059	0.953	1	X	Const	0.022
TRINITY_DN209424_c8_g13	TRINITY_DN209424_c8_g13_i1	g.2238	0	4.977	2.411	-1.663	0.096	0.662	X	Const	2.411
TRINITY_DN209424_c8_g16	TRINITY_DN209424_c8_g16_i1	g.2239	1.321	4.693	1.829	-1.336	0.181	0.925	X	Const	1.829
TRINITY_DN188740_c1_g1	TRINITY_DN188740_c1_g1_i1	g.2240	21.937	38.629	0.816	-1.891	0.059	0.491	X	Const	0.816
TRINITY_DN209760_c0_g1	TRINITY_DN209760_c0_g1_i1	g.2241	9.203	10.106	0.135	-0.051	0.959	1	X	Const	0.135
TRINITY_DN209760_c0_g2	TRINITY_DN209760_c0_g2_i1	g.2242	6.752	7.165	0.086	0.02	0.984	1	X	Const	0.086
TRINITY_DN212774_c6_g4	TRINITY_DN212774_c6_g4_i1	g.2244	1.075	0	-0.706	0.363	0.716	1	X	Const	-0.706
TRINITY_DN214228_c10_g23	TRINITY_DN214228_c10_g23_i1	g.2245	5.96	5.564	-0.099	0.236	0.813	1	X	Const	-0.099
TRINITY_DN214086_c3_g7	TRINITY_DN214086_c3_g7_i1	g.2246	1.714	2.398	0.484	-0.267	0.789	1	X	Const	0.484
TRINITY_DN198494_c3_g2	TRINITY_DN198494_c3_g2_i1	g.2247	1.74	5.835	1.746	-1.439	0.15	0.841	X	Const	1.746
TRINITY_DN198494_c3_g4	TRINITY_DN198494_c3_g4_i1	g.2248	6.664	18.767	1.494	-2.283	0.022	0.256	X	Const	1.494
TRINITY_DN172022_c1_g4	TRINITY_DN172022_c1_g4_i1	g.2249	16.576	49.098	1.567	-3.837	0	0.003	O	Up	1.567
TRINITY_DN172022_c1_g3	TRINITY_DN172022_c1_g3_i1	g.2251	7.643	30.957	2.018	-3.685	0	0.006	O	Up	2.018
TRINITY_DN138712_c0_g2	TRINITY_DN138712_c0_g2_i1	g.2253	53.35	132.413	1.311	-5.439	0	0	O	Up	1.311
TRINITY_DN138712_c0_g1	TRINITY_DN138712_c0_g1_i1	g.2254	59.545	94.623	0.668	-2.407	0.016	0.198	X	Const	0.668
TRINITY_DN216455_c1_g1	TRINITY_DN216455_c1_g1_i1	g.2255	1.11	2.069	0.898	-0.481	0.631	1	X	Const	0.898
TRINITY_DN210316_c0_g6	TRINITY_DN210316_c0_g6_i1	g.2256	17.922	32.48	0.858	-1.821	0.069	0.54	X	Const	0.858
TRINITY_DN210316_c0_g6	TRINITY_DN210316_c0_g6_i1	g.2257	17.922	32.48	0.858	-1.821	0.069	0.54	X	Const	0.858
TRINITY_DN215598_c4_g2	TRINITY_DN215598_c4_g2_i1	g.2258	9.226	22.927	1.313	-2.266	0.023	0.264	X	Const	1.313
TRINITY_DN215598_c4_g2	TRINITY_DN215598_c4_g2_i1	g.2259	9.226	22.927	1.313	-2.266	0.023	0.264	X	Const	1.313
TRINITY_DN182053_c1_g1	TRINITY_DN182053_c1_g1_i1	g.2260	9.362	23.038	1.299	-2.25	0.024	0.27	X	Const	1.299
TRINITY_DN211087_c4_g2	TRINITY_DN211087_c4_g2_i1	g.2262	0	1.684	3.588	-1.191	0.234	1	X	Const	3.588
TRINITY_DN209386_c1_g2	TRINITY_DN209386_c1_g2_i1	g.2263	7.487	15.092	1.011	-1.454	0.146	0.828	X	Const	1.011
TRINITY_DN203855_c0_g7	TRINITY_DN203855_c0_g7_i1	g.2264	2.405	1.775	-0.438	0.38	0.704	1	X	Const	-0.438
TRINITY_DN216731_c6_g11	TRINITY_DN216731_c6_g11_i1	g.2265	0	2.316	1.686	-0.883	0.377	1	X	Const	1.686
TRINITY_DN200389_c4_g9	TRINITY_DN200389_c4_g9_i1	g.2266	3.178	2.726	-0.221	0.272	0.786	1	X	Const	-0.221
TRINITY_DN200389_c4_g6	TRINITY_DN200389_c4_g6_i1	g.2267	1.644	1.351	-0.283	0.23	0.818	1	X	Const	-0.283
TRINITY_DN200389_c4_g6	TRINITY_DN200389_c4_g6_i1	g.2268	1.644	1.351	-0.283	0.23	0.818	1	X	Const	-0.283
TRINITY_DN48903_c1_g2	TRINITY_DN48903_c1_g2_i1	g.2270	1.378	8.391	2.606	-2.265	0.024	0.264	X	Const	2.606
TRINITY_DN48903_c1_g1	TRINITY_DN48903_c1_g1_i1	g.2271	3.72	6.264	0.752	-0.7	0.484	1	X	Const	0.752
TRINITY_DN199942_c9_g3	TRINITY_DN199942_c9_g3_i1	g.2272	1.043	0	-1.66	0.662	0.508	1	X	Const	-1.66
TRINITY_DN213919_c4_g4	TRINITY_DN213919_c4_g4_i1	g.2273	3.155	6.404	1.021	-0.956	0.339	1	X	Const	1.021
TRINITY_DN215721_c2_g17	TRINITY_DN215721_c2_g17_i1	g.2274	1.697	2.468	0.54	-0.308	0.758	1	X	Const	0.54
TRINITY_DN213292_c0_g8	TRINITY_DN213292_c0_g8_i1	g.2276	0	1.24	2.776	-0.903	0.367	1	X	Const	2.776
TRINITY_DN214425_c2_g4	TRINITY_DN214425_c2_g4_i1	g.2278	1.632	2.506	0.619	-0.361	0.718	1	X	Const	0.619
TRINITY_DN214425_c2_g1	TRINITY_DN214425_c2_g1_i1	g.2279	6.644	12.257	0.883	-1.152	0.249	1	X	Const	0.883
TRINITY_DN214425_c2_g1	TRINITY_DN214425_c2_g1_i1	g.2280	6.644	12.257	0.883	-1.152	0.249	1	X	Const	0.883
TRINITY_DN204271_c5_g3	TRINITY_DN204271_c5_g3_i1	g.2281	1.573	1.686	0.1	0.001	0.999	1	X	Const	0.1
TRINITY_DN216466_c8_g26	TRINITY_DN216466_c8_g26_i1	g.2282	4.78	7.379	0.626	-0.627	0.531	1	X	Const	0.626
TRINITY_DN216466_c8_g26	TRINITY_DN216466_c8_g26_i1	g.2283	4.78	7.379	0.626	-0.627	0.531	1	X	Const	0.626
TRINITY_DN216466_c8_g27	TRINITY_DN216466_c8_g27_i1	g.2284	2.136	2.076	-0.041	0.101	0.919	1	X	Const	-0.041
TRINITY_DN120539_c0_g1	TRINITY_DN120539_c0_g1_i1	g.2285	8.986	20.577	1.195	-1.978	0.048	0.433	X	Const	1.195
TRINITY_DN120539_c0_g2	TRINITY_DN120539_c0_g2_i1	g.2286	2.285	6.14	1.426	-1.257	0.209	0.98	X	Const	1.426
TRINITY_DN178175_c1_g2	TRINITY_DN178175_c1_g2_i1	g.2287	2.121	7.276	1.778	-1.63	0.103	0.69	X	Const	1.778
TRINITY_DN178175_c1_g1	TRINITY_DN178175_c1_g1_i1	g.2288	2.903	10.971	1.918	-2.116	0.034	0.343	X	Const	1.918
TRINITY_DN178175_c1_g4	TRINITY_DN178175_c1_g4_i1	g.2289	10.625	53.14	2.322	-5.308	0	0	O	Up	2.322
TRINITY_DN178175_c1_g5	TRINITY_DN178175_c1_g5_i1	g.2290	2.61	8.536	1.71	-1.713	0.087	0.622	X	Const	1.71
TRINITY_DN205030_c0_g1	TRINITY_DN205030_c0_g1_i1	g.2291	1.789	3.069	0.779	-0.508	0.611	1	X	Const	0.779
TRINITY_DN216386_c21_g19	TRINITY_DN216386_c21_g19_i1	g.2293	4.72	10.299	1.126	-1.326	0.185	0.934	X	Const	1.126
TRINITY_DN208816_c13_g26	TRINITY_DN208816_c13_g26_i1	g.2295	50.366	121.777	1.274	-5.086	0	0	O	Up	1.274
TRINITY_DN208816_c13_g25	TRINITY_DN208816_c13_g25_i1	g.2296	3.246	9.965	1.618	-1.773	0.076	0.576	X	Const	1.618
TRINITY_DN208816_c13_g23	TRINITY_DN208816_c13_g23_i1	g.2297	10.628	10.496	-0.018	0.19	0.849	1	X	Const	-0.018
TRINITY_DN208816_c13_g28	TRINITY_DN208816_c13_g28_i1	g.2298	6.323	6.622	0.067	0.043	0.965	1	X	Const	0.067
TRINITY_DN200261_c0_g2	TRINITY_DN200261_c0_g2_i1	g.2299	29.355	27.42	-0.098	0.522	0.602	1	X	Const	-0.098
TRINITY_DN216992_c8_g8	TRINITY_DN216992_c8_g8_i1	g.2300	2.936	6.297	1.101	-1.016	0.31	1	X	Const	1.101
TRINITY_DN190332_c1_g2	TRINITY_DN190332_c1_g2_i1	g.2301	67.982	137.33	1.014	-4.4	0	0	O	Up	1.014
TRINITY_DN190332_c1_g2	TRINITY_DN190332_c1_g2_i1	g.2302	67.982	137.33	1.014	-4.4	0	0	O	Up	1.014
TRINITY_DN210179_c7_g5	TRINITY_DN210179_c7_g5_i1	g.2303	4.76	3.478	-0.453	0.548	0.584	1	X	Const	-0.453
TRINITY_DN200675_c1_g2	TRINITY_DN200675_c1_g2_i1	g.2304	20.496	32.757	0.676	-1.435	0.151	0.844	X	Const	0.676
TRINITY_DN208925_c8_g13	TRINITY_DN208925_c8_g13_i1	g.2305	0	1.295	2.776	-0.922	0.356	1	X	Const	2.776
TRINITY_DN216756_c3_g3	TRINITY_DN216756_c3_g3_i1	g.2306	1.305	1.026	-0.347	0.237	0.813	1	X	Const	-0.347
TRINITY_DN212167_c6_g2	TRINITY_DN212167_c6_g2_i1	g.2307	1.198	0	-0.806	0.424	0.672	1	X	Const	-0.806
TRINITY_DN205668_c4_g5	TRINITY_DN205668_c4_g5_i1	g.2308	11.104	8.83	-0.331	0.667	0.505	1	X	Const	-0.331
TRINITY_DN146495_c0_g2	TRINITY_DN146495_c0_g2_i1	g.2309	0	1.243	2.003	-0.735	0.463	1	X	Const	2.003
TRINITY_DN213954_c2_g1	TRINITY_DN213954_c2_g1_i1	g.2311	1.213	1.005	-0.271	0.192	0.848	1	X	Const	-0.271
TRINITY_DN213954_c2_g1	TRINITY_DN213954_c2_g1_i1	g.2312	1.213	1.005	-0.271	0.192	0.848	1	X	Const	-0.271
TRINITY_DN215207_c3_g12	TRINITY_DN215207_c3_g12_i1	g.2314	38.67	28.755	-0.427	1.497	0.134	0.794	X	Const	-0.427
TRINITY_DN211957_c2_g2	TRINITY_DN211957_c2_g2_i1	g.2315	1.089	1.41	0.373	-0.148	0.882	1	X	Const	0.373
TRINITY_DN202619_c1_g1	TRINITY_DN202619_c1_g1_i1	g.2318	3.765	6.347	0.753	-0.707	0.48	1	X	Const	0.753
TRINITY_DN201842_c2_g1	TRINITY_DN201842_c2_g1_i1	g.2319	4.793	5.688	0.247	-0.163	0.871	1	X	Const	0.247
TRINITY_DN203784_c4_g1	TRINITY_DN203784_c4_g1_i1	g.2320	99.865	119.307	0.257	-0.795	0.427	1	X	Const	0.257
TRINITY_DN208250_c3_g3	TRINITY_DN208250_c3_g3_i1	g.2321	13.531	24.824	0.875	-1.625	0.104	0.694	X	Const	0.875
TRINITY_DN217106_c40_g6	TRINITY_DN217106_c40_g6_i1	g.2322	9.06	16.537	0.868	-1.315	0.189	0.941	X	Const	0.868
TRINITY_DN210190_c3_g7	TRINITY_DN210190_c3_g7_i1	g.2323	1.627	1.57	-0.051	0.095	0.924	1	X	Const	-0.051
TRINITY_DN203946_c1_g8	TRINITY_DN203946_c1_g8_i1	g.2324	3.721	4.987	0.422	-0.327	0.744	1	X	Const	0.422
TRINITY_DN203946_c1_g3	TRINITY_DN203946_c1_g3_i1	g.2325	1.501	1.717	0.194	-0.057	0.954	1	X	Const	0.194
TRINITY_DN203561_c4_g1	TRINITY_DN203561_c4_g1_i1	g.2326	1.097	1.019	-0.106	0.105	0.917	1	X	Const	-0.106
TRINITY_DN203561_c4_g2	TRINITY_DN203561_c4_g2_i1	g.2327	2.062	3.032	0.556	-0.353	0.724	1	X	Const	0.556
TRINITY_DN208130_c3_g6	TRINITY_DN208130_c3_g6_i1	g.2329	1.091	1.912	0.809	-0.417	0.677	1	X	Const	0.809
TRINITY_DN210090_c1_g1	TRINITY_DN210090_c1_g1_i1	g.2330	0	1.807	1.48	-0.703	0.482	1	X	Const	1.48
TRINITY_DN212476_c1_g2	TRINITY_DN212476_c1_g2_i1	g.2331	0	2.64	3.026	-1.379	0.168	0.891	X	Const	3.026
TRINITY_DN168955_c0_g2	TRINITY_DN168955_c0_g2_i1	g.2332	129.467	68.674	-0.915	4.838	0	0	O	Down	-0.915
TRINITY_DN214050_c8_g28	TRINITY_DN214050_c8_g28_i1	g.2333	6.04	1.727	-1.806	1.681	0.093	0.648	X	Const	-1.806
TRINITY_DN204904_c5_g1	TRINITY_DN204904_c5_g1_i1	g.2334	8.887	15.313	0.785	-1.145	0.252	1	X	Const	0.785
TRINITY_DN202804_c5_g7	TRINITY_DN202804_c5_g7_i1	g.2335	3.174	3.043	-0.061	0.14	0.888	1	X	Const	-0.061
TRINITY_DN214515_c0_g1	TRINITY_DN214515_c0_g1_i1	g.2336	0	1.133	1.3	-0.499	0.617	1	X	Const	1.3
TRINITY_DN173941_c0_g1	TRINITY_DN173941_c0_g1_i1	g.2339	266.747	276.979	0.054	0.382	0.703	1	X	Const	0.054
TRINITY_DN215957_c2_g12	TRINITY_DN215957_c2_g12_i1	g.2341	13.446	15.469	0.202	-0.188	0.851	1	X	Const	0.202
TRINITY_DN42815_c0_g1	TRINITY_DN42815_c0_g1_i1	g.2343	11.498	1.043	-3.463	3.252	0.001	0.024	X	Const	-3.463
TRINITY_DN42815_c0_g1	TRINITY_DN42815_c0_g1_i1	g.2344	11.498	1.043	-3.463	3.252	0.001	0.024	X	Const	-3.463
TRINITY_DN202317_c6_g28	TRINITY_DN202317_c6_g28_i1	g.2345	36.871	63.253	0.779	-2.307	0.021	0.243	X	Const	0.779
TRINITY_DN208619_c0_g1	TRINITY_DN208619_c0_g1_i1	g.2347	0	1.003	0.517	-0.186	0.852	1	X	Const	0.517
TRINITY_DN183425_c0_g1	TRINITY_DN183425_c0_g1_i1	g.2348	161.882	89.481	-0.855	5.147	0	0	O	Down	-0.855
TRINITY_DN200071_c0_g2	TRINITY_DN200071_c0_g2_i1	g.2349	13.872	11.611	-0.257	0.626	0.532	1	X	Const	-0.257
TRINITY_DN200071_c0_g1	TRINITY_DN200071_c0_g1_i1	g.2350	10.628	13.626	0.358	-0.437	0.662	1	X	Const	0.358
TRINITY_DN213159_c7_g1	TRINITY_DN213159_c7_g1_i1	g.2351	5.699	10.104	0.826	-0.979	0.328	1	X	Const	0.826
TRINITY_DN112880_c0_g1	TRINITY_DN112880_c0_g1_i1	g.2352	4.062	5.11	0.331	-0.24	0.81	1	X	Const	0.331
TRINITY_DN211975_c2_g1	TRINITY_DN211975_c2_g1_i1	g.2353	0	1.021	1.643	-0.574	0.566	1	X	Const	1.643
TRINITY_DN203312_c2_g6	TRINITY_DN203312_c2_g6_i1	g.2356	0	1.989	2.686	-1.122	0.262	1	X	Const	2.686
TRINITY_DN209619_c6_g12	TRINITY_DN209619_c6_g12_i1	g.2357	11.927	15.8	0.406	-0.553	0.581	1	X	Const	0.406
TRINITY_DN209619_c6_g14	TRINITY_DN209619_c6_g14_i1	g.2358	7.648	10.465	0.452	-0.515	0.607	1	X	Const	0.452
TRINITY_DN137850_c0_g4	TRINITY_DN137850_c0_g4_i1	g.2359	0	1.326	0.686	-0.293	0.769	1	X	Const	0.686
TRINITY_DN206533_c1666_g1	TRINITY_DN206533_c1666_g1_i1	g.2360	1.128	1.128	0	0.053	0.958	1	X	Const	0
TRINITY_DN206165_c3_g1	TRINITY_DN206165_c3_g1_i1	g.2361	5.622	12.049	1.1	-1.404	0.16	0.871	X	Const	1.1
TRINITY_DN216200_c4_g15	TRINITY_DN216200_c4_g15_i1	g.2362	0	1.031	1.652	-0.58	0.562	1	X	Const	1.652
TRINITY_DN203892_c2_g2	TRINITY_DN203892_c2_g2_i1	g.2363	13.8	20.25	0.553	-0.906	0.365	1	X	Const	0.553
TRINITY_DN211449_c6_g8	TRINITY_DN211449_c6_g8_i1	g.2364	3.182	5.058	0.669	-0.557	0.578	1	X	Const	0.669
TRINITY_DN214265_c7_g1	TRINITY_DN214265_c7_g1_i1	g.2366	6.939	14.115	1.024	-1.424	0.155	0.854	X	Const	1.024
TRINITY_DN215444_c1_g3	TRINITY_DN215444_c1_g3_i1	g.2367	0	1.094	0.364	-0.126	0.899	1	X	Const	0.364
TRINITY_DN215251_c5_g12	TRINITY_DN215251_c5_g12_i1	g.2369	1.95	1.901	-0.037	0.094	0.925	1	X	Const	-0.037
TRINITY_DN215251_c5_g10	TRINITY_DN215251_c5_g10_i1	g.2370	12.247	7.873	-0.637	1.135	0.256	1	X	Const	-0.637
TRINITY_DN205970_c1_g3	TRINITY_DN205970_c1_g3_i1	g.2372	3.276	2.959	-0.147	0.215	0.83	1	X	Const	-0.147
TRINITY_DN204724_c4_g4	TRINITY_DN204724_c4_g4_i1	g.2373	16.578	18.977	0.195	-0.193	0.847	1	X	Const	0.195
TRINITY_DN204724_c4_g4	TRINITY_DN204724_c4_g4_i1	g.2374	16.578	18.977	0.195	-0.193	0.847	1	X	Const	0.195
TRINITY_DN183956_c2_g1	TRINITY_DN183956_c2_g1_i1	g.2377	5.802	3.935	-0.56	0.709	0.478	1	X	Const	-0.56
TRINITY_DN192566_c4_g1	TRINITY_DN192566_c4_g1_i1	g.2378	98.768	158.515	0.683	-3.187	0.001	0.029	X	Const	0.683
TRINITY_DN210953_c4_g1	TRINITY_DN210953_c4_g1_i1	g.2380	40.616	64.297	0.663	-1.967	0.049	0.44	X	Const	0.663
TRINITY_DN185446_c3_g3	TRINITY_DN185446_c3_g3_i1	g.2381	8.848	12.426	0.49	-0.617	0.537	1	X	Const	0.49
TRINITY_DN212015_c3_g2	TRINITY_DN212015_c3_g2_i1	g.2383	2.638	3.14	0.251	-0.125	0.901	1	X	Const	0.251
TRINITY_DN212015_c3_g3	TRINITY_DN212015_c3_g3_i1	g.2384	4.285	3.282	-0.385	0.462	0.644	1	X	Const	-0.385
TRINITY_DN212015_c3_g1	TRINITY_DN212015_c3_g1_i1	g.2385	2.426	4.889	1.011	-0.827	0.408	1	X	Const	1.011
TRINITY_DN178376_c2_g1	TRINITY_DN178376_c2_g1_i1	g.2387	0	1.521	1.194	-0.537	0.591	1	X	Const	1.194
TRINITY_DN195448_c3_g1	TRINITY_DN195448_c3_g1_i1	g.2391	39.56	40.748	0.043	0.183	0.855	1	X	Const	0.043
TRINITY_DN195448_c3_g1	TRINITY_DN195448_c3_g1_i1	g.2392	39.56	40.748	0.043	0.183	0.855	1	X	Const	0.043
TRINITY_DN210433_c8_g5	TRINITY_DN210433_c8_g5_i1	g.2393	77.027	89.641	0.219	-0.524	0.6	1	X	Const	0.219
TRINITY_DN202927_c7_g3	TRINITY_DN202927_c7_g3_i1	g.2396	1.415	1.457	0.042	0.035	0.972	1	X	Const	0.042
TRINITY_DN215988_c7_g4	TRINITY_DN215988_c7_g4_i1	g.2397	11.151	10.425	-0.097	0.32	0.749	1	X	Const	-0.097
TRINITY_DN187833_c2_g1	TRINITY_DN187833_c2_g1_i1	g.2398	327.091	195.123	-0.745	6.6	0	0	O	Down	-0.745
TRINITY_DN210453_c3_g3	TRINITY_DN210453_c3_g3_i1	g.2400	1.992	1.424	-0.484	0.373	0.709	1	X	Const	-0.484
TRINITY_DN210453_c3_g6	TRINITY_DN210453_c3_g6_i1	g.2401	1.472	0	-0.569	0.362	0.718	1	X	Const	-0.569
TRINITY_DN210537_c4_g3	TRINITY_DN210537_c4_g3_i1	g.2402	9.596	10.598	0.143	-0.065	0.948	1	X	Const	0.143
TRINITY_DN200383_c2_g2	TRINITY_DN200383_c2_g2_i1	g.2403	1.647	1.079	-0.61	0.403	0.687	1	X	Const	-0.61
TRINITY_DN198842_c1_g1	TRINITY_DN198842_c1_g1_i1	g.2405	8.575	6.901	-0.313	0.564	0.573	1	X	Const	-0.313
TRINITY_DN190027_c1_g2	TRINITY_DN190027_c1_g2_i1	g.2406	203.281	156.903	-0.374	3.113	0.002	0.035	X	Const	-0.374
TRINITY_DN190027_c1_g3	TRINITY_DN190027_c1_g3_i1	g.2407	197.614	336.387	0.767	-5.243	0	0	O	Up	0.767
TRINITY_DN210076_c3_g4	TRINITY_DN210076_c3_g4_i1	g.2408	1.157	1.364	0.237	-0.075	0.94	1	X	Const	0.237
TRINITY_DN210076_c3_g6	TRINITY_DN210076_c3_g6_i1	g.2410	0	1.093	1.479	-0.547	0.585	1	X	Const	1.479
TRINITY_DN210076_c3_g8	TRINITY_DN210076_c3_g8_i1	g.2411	0	1.203	2.362	-0.807	0.419	1	X	Const	2.362
TRINITY_DN189735_c2_g9	TRINITY_DN189735_c2_g9_i1	g.2413	22.308	33.776	0.598	-1.277	0.202	0.967	X	Const	0.598
TRINITY_DN189735_c2_g1	TRINITY_DN189735_c2_g1_i1	g.2414	28.411	39.53	0.476	-1.064	0.287	1	X	Const	0.476
TRINITY_DN189735_c2_g3	TRINITY_DN189735_c2_g3_i1	g.2415	49.201	95.406	0.955	-3.465	0.001	0.012	O	Up	0.955
TRINITY_DN189735_c2_g3	TRINITY_DN189735_c2_g3_i1	g.2416	49.201	95.406	0.955	-3.465	0.001	0.012	O	Up	0.955
TRINITY_DN189735_c2_g2	TRINITY_DN189735_c2_g2_i1	g.2417	33.578	51.503	0.617	-1.63	0.103	0.69	X	Const	0.617
TRINITY_DN189735_c2_g2	TRINITY_DN189735_c2_g2_i1	g.2418	33.578	51.503	0.617	-1.63	0.103	0.69	X	Const	0.617
TRINITY_DN189735_c2_g6	TRINITY_DN189735_c2_g6_i1	g.2419	66.367	101.517	0.613	-2.273	0.023	0.26	X	Const	0.613
TRINITY_DN209852_c11_g6	TRINITY_DN209852_c11_g6_i1	g.2420	2.661	4.216	0.664	-0.505	0.614	1	X	Const	0.664
TRINITY_DN209852_c11_g4	TRINITY_DN209852_c11_g4_i1	g.2421	5.34	6.489	0.281	-0.214	0.831	1	X	Const	0.281
TRINITY_DN209852_c11_g4	TRINITY_DN209852_c11_g4_i1	g.2423	5.34	6.489	0.281	-0.214	0.831	1	X	Const	0.281
TRINITY_DN191291_c2_g2	TRINITY_DN191291_c2_g2_i1	g.2427	1.868	1.463	-0.353	0.286	0.775	1	X	Const	-0.353
TRINITY_DN191291_c2_g2	TRINITY_DN191291_c2_g2_i1	g.2428	1.868	1.463	-0.353	0.286	0.775	1	X	Const	-0.353
TRINITY_DN191291_c2_g2	TRINITY_DN191291_c2_g2_i1	g.2429	1.868	1.463	-0.353	0.286	0.775	1	X	Const	-0.353
TRINITY_DN207777_c21_g6	TRINITY_DN207777_c21_g6_i1	g.2430	16.451	22.531	0.454	-0.758	0.449	1	X	Const	0.454
TRINITY_DN208670_c2_g7	TRINITY_DN208670_c2_g7_i1	g.2431	0	1.417	0.542	-0.234	0.815	1	X	Const	0.542
TRINITY_DN214190_c1_g5	TRINITY_DN214190_c1_g5_i1	g.2434	1.678	1.577	-0.09	0.119	0.905	1	X	Const	-0.09
TRINITY_DN214190_c1_g1	TRINITY_DN214190_c1_g1_i1	g.2435	3.43	5.884	0.779	-0.704	0.482	1	X	Const	0.779
TRINITY_DN206857_c3_g5	TRINITY_DN206857_c3_g5_i1	g.2436	1.574	4.05	1.363	-0.983	0.326	1	X	Const	1.363
TRINITY_DN189160_c1_g1	TRINITY_DN189160_c1_g1_i1	g.2437	2.709	5.719	1.078	-0.95	0.342	1	X	Const	1.078
TRINITY_DN213949_c2_g1	TRINITY_DN213949_c2_g1_i1	g.2438	0	2.159	1.364	-0.718	0.473	1	X	Const	1.364
TRINITY_DN183166_c1_g2	TRINITY_DN183166_c1_g2_i1	g.2439	2.149	7.822	1.864	-1.75	0.08	0.593	X	Const	1.864
TRINITY_DN198307_c1_g3	TRINITY_DN198307_c1_g3_i1	g.2440	6.596	8.357	0.341	-0.32	0.749	1	X	Const	0.341
TRINITY_DN211529_c2_g1	TRINITY_DN211529_c2_g1_i1	g.2441	7.141	26.385	1.886	-3.241	0.001	0.024	X	Const	1.886
TRINITY_DN197865_c2_g3	TRINITY_DN197865_c2_g3_i1	g.2443	5.429	5.007	-0.117	0.244	0.807	1	X	Const	-0.117
TRINITY_DN196380_c4_g1	TRINITY_DN196380_c4_g1_i1	g.2444	11.279	8.092	-0.479	0.88	0.379	1	X	Const	-0.479
TRINITY_DN212041_c2_g12	TRINITY_DN212041_c2_g12_i1	g.2445	7.361	11.142	0.598	-0.733	0.464	1	X	Const	0.598
TRINITY_DN200216_c0_g1	TRINITY_DN200216_c0_g1_i1	g.2446	11.831	16.514	0.481	-0.696	0.487	1	X	Const	0.481
TRINITY_DN166961_c1_g3	TRINITY_DN166961_c1_g3_i1	g.2448	15.293	37.124	1.279	-2.819	0.005	0.077	X	Const	1.279
TRINITY_DN166961_c1_g1	TRINITY_DN166961_c1_g1_i1	g.2449	20.734	51.655	1.317	-3.409	0.001	0.015	O	Up	1.317
TRINITY_DN203977_c2_g27	TRINITY_DN203977_c2_g27_i1	g.2450	1.362	4.088	1.586	-1.118	0.264	1	X	Const	1.586
TRINITY_DN213530_c4_g8	TRINITY_DN213530_c4_g8_i1	g.2451	1.336	0	-2.806	1.013	0.311	1	X	Const	-2.806
TRINITY_DN213530_c4_g8	TRINITY_DN213530_c4_g8_i1	g.2452	1.336	0	-2.806	1.013	0.311	1	X	Const	-2.806
TRINITY_DN213530_c4_g3	TRINITY_DN213530_c4_g3_i1	g.2453	0	1.385	1.364	-0.575	0.565	1	X	Const	1.364
TRINITY_DN213530_c4_g3	TRINITY_DN213530_c4_g3_i1	g.2454	0	1.385	1.364	-0.575	0.565	1	X	Const	1.364
TRINITY_DN213530_c4_g7	TRINITY_DN213530_c4_g7_i1	g.2455	5.598	4.22	-0.408	0.55	0.582	1	X	Const	-0.408
TRINITY_DN202388_c4_g1	TRINITY_DN202388_c4_g1_i1	g.2456	1.697	1.802	0.087	0.01	0.992	1	X	Const	0.087
TRINITY_DN202388_c4_g1	TRINITY_DN202388_c4_g1_i1	g.2457	1.697	1.802	0.087	0.01	0.992	1	X	Const	0.087
TRINITY_DN213848_c2_g1	TRINITY_DN213848_c2_g1_i1	g.2458	0	1.583	2.302	-0.911	0.362	1	X	Const	2.302
TRINITY_DN203690_c1_g1	TRINITY_DN203690_c1_g1_i1	g.2459	2.569	1.836	-0.485	0.424	0.672	1	X	Const	-0.485
TRINITY_DN203690_c1_g1	TRINITY_DN203690_c1_g1_i1	g.2460	2.569	1.836	-0.485	0.424	0.672	1	X	Const	-0.485
TRINITY_DN199081_c0_g1	TRINITY_DN199081_c0_g1_i1	g.2462	0	2.59	1.548	-0.873	0.383	1	X	Const	1.548
TRINITY_DN40935_c0_g2	TRINITY_DN40935_c0_g2_i1	g.2465	1.988	0	-3.681	1.382	0.167	0.889	X	Const	-3.681
TRINITY_DN40935_c0_g2	TRINITY_DN40935_c0_g2_i1	g.2466	1.988	0	-3.681	1.382	0.167	0.889	X	Const	-3.681
TRINITY_DN175152_c0_g4	TRINITY_DN175152_c0_g4_i1	g.2467	0	1.225	0.653	-0.267	0.789	1	X	Const	0.653
TRINITY_DN212201_c1_g13	TRINITY_DN212201_c1_g13_i1	g.2468	68.057	98.317	0.531	-1.903	0.057	0.483	X	Const	0.531
TRINITY_DN205100_c11_g1	TRINITY_DN205100_c11_g1_i1	g.2469	9.87	7.933	-0.315	0.608	0.543	1	X	Const	-0.315
TRINITY_DN185546_c1_g1	TRINITY_DN185546_c1_g1_i1	g.2470	1.215	1.563	0.363	-0.151	0.88	1	X	Const	0.363
TRINITY_DN185546_c1_g3	TRINITY_DN185546_c1_g3_i1	g.2471	1.215	3.821	1.653	-1.117	0.264	1	X	Const	1.653
TRINITY_DN206592_c1_g13	TRINITY_DN206592_c1_g13_i1	g.2472	6.269	5.901	-0.087	0.228	0.819	1	X	Const	-0.087
TRINITY_DN99532_c0_g1	TRINITY_DN99532_c0_g1_i1	g.2473	15.175	61.873	2.028	-5.227	0	0	O	Up	2.028
TRINITY_DN209038_c2_g2	TRINITY_DN209038_c2_g2_i1	g.2474	3.018	2.662	-0.181	0.233	0.816	1	X	Const	-0.181
TRINITY_DN206482_c12_g1	TRINITY_DN206482_c12_g1_i1	g.2475	61.377	72.308	0.236	-0.54	0.589	1	X	Const	0.236
TRINITY_DN193030_c1_g2	TRINITY_DN193030_c1_g2_i1	g.2476	1.892	1.797	-0.074	0.117	0.907	1	X	Const	-0.074
TRINITY_DN181860_c2_g2	TRINITY_DN181860_c2_g2_i1	g.2477	39.086	93.433	1.257	-4.405	0	0	O	Up	1.257
TRINITY_DN184156_c3_g2	TRINITY_DN184156_c3_g2_i1	g.2483	4.323	6.05	0.485	-0.425	0.671	1	X	Const	0.485
TRINITY_DN184156_c3_g2	TRINITY_DN184156_c3_g2_i1	g.2484	4.323	6.05	0.485	-0.425	0.671	1	X	Const	0.485
TRINITY_DN184156_c3_g1	TRINITY_DN184156_c3_g1_i1	g.2485	3.685	4.741	0.364	-0.263	0.793	1	X	Const	0.364
TRINITY_DN199227_c1_g1	TRINITY_DN199227_c1_g1_i1	g.2486	4.437	3.859	-0.201	0.302	0.763	1	X	Const	-0.201
TRINITY_DN187335_c0_g1	TRINITY_DN187335_c0_g1_i1	g.2487	10.885	14.614	0.425	-0.563	0.573	1	X	Const	0.425
TRINITY_DN207516_c4_g2	TRINITY_DN207516_c4_g2_i1	g.2488	42.575	40.243	-0.081	0.577	0.564	1	X	Const	-0.081
TRINITY_DN207645_c1_g2	TRINITY_DN207645_c1_g2_i1	g.2491	1.17	0	-1.221	0.568	0.57	1	X	Const	-1.221
TRINITY_DN202505_c4_g2	TRINITY_DN202505_c4_g2_i1	g.2492	8.736	6.359	-0.458	0.749	0.454	1	X	Const	-0.458
TRINITY_DN202505_c4_g2	TRINITY_DN202505_c4_g2_i1	g.2493	8.736	6.359	-0.458	0.749	0.454	1	X	Const	-0.458
TRINITY_DN210951_c1_g10	TRINITY_DN210951_c1_g10_i1	g.2494	5.872	11.117	0.921	-1.142	0.254	1	X	Const	0.921
TRINITY_DN208135_c1_g2	TRINITY_DN208135_c1_g2_i1	g.2495	11.364	19.289	0.763	-1.249	0.212	0.988	X	Const	0.763
TRINITY_DN211795_c3_g6	TRINITY_DN211795_c3_g6_i1	g.2496	5.877	4.029	-0.545	0.699	0.485	1	X	Const	-0.545
TRINITY_DN200167_c1_g1	TRINITY_DN200167_c1_g1_i1	g.2498	5.392	16.958	1.653	-2.352	0.019	0.222	X	Const	1.653
TRINITY_DN200167_c1_g3	TRINITY_DN200167_c1_g3_i1	g.2499	10.783	19.71	0.87	-1.439	0.15	0.841	X	Const	0.87
TRINITY_DN200167_c1_g4	TRINITY_DN200167_c1_g4_i1	g.2500	4.226	9.063	1.101	-1.219	0.223	1	X	Const	1.101
TRINITY_DN210103_c5_g1	TRINITY_DN210103_c5_g1_i1	g.2501	2.827	3.532	0.321	-0.191	0.848	1	X	Const	0.321
TRINITY_DN158478_c1_g2	TRINITY_DN158478_c1_g2_i1	g.2502	1.45	1.119	-0.374	0.263	0.793	1	X	Const	-0.374
TRINITY_DN203516_c4_g6	TRINITY_DN203516_c4_g6_i1	g.2503	11.503	11.283	-0.028	0.214	0.83	1	X	Const	-0.028
TRINITY_DN194812_c0_g1	TRINITY_DN194812_c0_g1_i1	g.2504	86.908	78.554	-0.146	1.102	0.27	1	X	Const	-0.146
TRINITY_DN216674_c5_g11	TRINITY_DN216674_c5_g11_i1	g.2507	2.567	2.032	-0.337	0.325	0.745	1	X	Const	-0.337
TRINITY_DN216674_c5_g13	TRINITY_DN216674_c5_g13_i1	g.2508	1.451	1.245	-0.221	0.183	0.855	1	X	Const	-0.221
TRINITY_DN216674_c5_g17	TRINITY_DN216674_c5_g17_i1	g.2509	1.837	1.238	-0.569	0.404	0.686	1	X	Const	-0.569
TRINITY_DN197377_c6_g2	TRINITY_DN197377_c6_g2_i1	g.2510	48.469	51.285	0.081	0.069	0.945	1	X	Const	0.081
TRINITY_DN197377_c6_g3	TRINITY_DN197377_c6_g3_i1	g.2511	6.063	15.324	1.338	-1.882	0.06	0.497	X	Const	1.338
TRINITY_DN181789_c0_g1	TRINITY_DN181789_c0_g1_i1	g.2512	1.552	1.405	-0.144	0.146	0.884	1	X	Const	-0.144
TRINITY_DN202692_c1_g2	TRINITY_DN202692_c1_g2_i1	g.2513	3.656	8.884	1.281	-1.38	0.167	0.889	X	Const	1.281
TRINITY_DN112375_c0_g2	TRINITY_DN112375_c0_g2_i1	g.2514	2.315	7.943	1.779	-1.703	0.089	0.629	X	Const	1.779
TRINITY_DN112375_c0_g1	TRINITY_DN112375_c0_g1_i1	g.2515	1.157	1.364	0.237	-0.075	0.94	1	X	Const	0.237
TRINITY_DN211159_c24_g32	TRINITY_DN211159_c24_g32_i1	g.2516	37.124	84.693	1.19	-3.996	0	0.002	O	Up	1.19
TRINITY_DN211159_c24_g32	TRINITY_DN211159_c24_g32_i1	g.2517	37.124	84.693	1.19	-3.996	0	0.002	O	Up	1.19
TRINITY_DN211159_c24_g31	TRINITY_DN211159_c24_g31_i1	g.2518	31.549	78.618	1.317	-4.207	0	0.001	O	Up	1.317
TRINITY_DN211159_c24_g31	TRINITY_DN211159_c24_g31_i1	g.2519	31.549	78.618	1.317	-4.207	0	0.001	O	Up	1.317
TRINITY_DN88782_c0_g1	TRINITY_DN88782_c0_g1_i1	g.2520	1.368	11.91	3.122	-2.975	0.003	0.051	X	Const	3.122
TRINITY_DN206571_c2_g2	TRINITY_DN206571_c2_g2_i1	g.2521	19.151	20.712	0.113	-0.025	0.98	1	X	Const	0.113
TRINITY_DN200459_c4_g19	TRINITY_DN200459_c4_g19_i1	g.2522	2.317	6.325	1.449	-1.292	0.196	0.957	X	Const	1.449
TRINITY_DN200459_c4_g16	TRINITY_DN200459_c4_g16_i1	g.2523	1.317	7.909	2.586	-2.189	0.029	0.302	X	Const	2.586
TRINITY_DN200459_c4_g17	TRINITY_DN200459_c4_g17_i1	g.2524	37.515	98.551	1.393	-4.939	0	0	O	Up	1.393
TRINITY_DN200459_c4_g15	TRINITY_DN200459_c4_g15_i1	g.2525	1.708	9.708	2.507	-2.38	0.017	0.209	X	Const	2.507
TRINITY_DN200459_c4_g13	TRINITY_DN200459_c4_g13_i1	g.2526	2.135	6.594	1.627	-1.449	0.147	0.831	X	Const	1.627
TRINITY_DN209143_c0_g1	TRINITY_DN209143_c0_g1_i1	g.2527	2.362	4.477	0.923	-0.726	0.468	1	X	Const	0.923
TRINITY_DN116187_c1_g1	TRINITY_DN116187_c1_g1_i1	g.2530	16.217	21.452	0.404	-0.64	0.522	1	X	Const	0.404
TRINITY_DN200826_c7_g1	TRINITY_DN200826_c7_g1_i1	g.2531	14.088	9.113	-0.628	1.205	0.228	1	X	Const	-0.628
TRINITY_DN202997_c2_g1	TRINITY_DN202997_c2_g1_i1	g.2533	10.897	8.643	-0.334	0.666	0.506	1	X	Const	-0.334
TRINITY_DN202997_c2_g1	TRINITY_DN202997_c2_g1_i1	g.2534	10.897	8.643	-0.334	0.666	0.506	1	X	Const	-0.334
TRINITY_DN202324_c5_g5	TRINITY_DN202324_c5_g5_i1	g.2537	16.867	43.986	1.383	-3.279	0.001	0.022	X	Const	1.383
TRINITY_DN202324_c5_g5	TRINITY_DN202324_c5_g5_i1	g.2538	16.867	43.986	1.383	-3.279	0.001	0.022	X	Const	1.383
TRINITY_DN202324_c5_g5	TRINITY_DN202324_c5_g5_i1	g.2539	16.867	43.986	1.383	-3.279	0.001	0.022	X	Const	1.383
TRINITY_DN202324_c5_g9	TRINITY_DN202324_c5_g9_i1	g.2541	2.76	9.797	1.828	-1.93	0.054	0.464	X	Const	1.828
[truncated: 24,461 more rows]
