# Supplementary material for: The mRNA and miRNA transcriptomic landscape of Panax ginseng under the high ambient temperature
Source: BMC Syst Biol. 2018 Mar 19;12(Suppl 2):27. doi: 10.1186/s12918-018-0548-z (PMC5861484; doi:10.1186/s12918-018-0548-z)
Supplement: Supplementary file 5 — GO and pathway enrichment analysis of contigs. The contigs were tested for any GO and pathway enrichment. The list of significantly enriched GOs are shown in (a). The list of significantly enriched pathways are shown in (b). (XLS 16 kb) [file 12918_2018_548_MOESM5_ESM.xlsx]

## Sheet: GO enrichment Analysis (a)
GOID	GO name	Gene count	P-value
GO:0005524	ATP binding	48	3.688e-14
GO:0009535	chloroplast thylakoid membrane	29	7.551e-10
GO:0016168	chlorophyll binding	15	6.331e-09
GO:0003735	structural constituent of ribosome	53	1.556e-08
GO:0018298	protein-chromophore linkage	14	1.056e-07
GO:0004674	protein serine/threonine kinase activity	7	3.254e-07
GO:0009522	photosystem I	12	3.317e-07
GO:0006412	translation	46	2.218e-06
GO:0016717	oxidoreductase activity, acting on paired donors, with oxidation of a pair of donors resulting in the reduction of molecular oxygen to two molecules of water	11	8.547e-06
GO:0015979	photosynthesis	15	1.12e-05
GO:0009768	photosynthesis, light harvesting in photosystem I	7	2.995e-05
GO:0031409	pigment binding	7	2.995e-05
GO:0006629	lipid metabolic process	25	3.919e-05
GO:0005840	ribosome	28	0.0001652
GO:0009523	photosystem II	7	0.000257
GO:0009416	response to light stimulus	7	0.0004423
GO:0015035	protein disulfide oxidoreductase activity	12	0.0005372
GO:0004332	fructose-bisphosphate aldolase activity	6	0.0005427
GO:0005829	cytosol	15	0.0009539
GO:0022625	cytosolic large ribosomal subunit	13	0.0009931
GO:0009607	response to biotic stimulus	9	0.001125
GO:0006886	intracellular protein transport	2	0.001218
GO:0006355	regulation of transcription, DNA-templated	14	0.001302
GO:0009055	electron carrier activity	13	0.001876
GO:0000786	nucleosome	10	0.002033
GO:0006979	response to oxidative stress	13	0.002414
GO:0070180	large ribosomal subunit rRNA binding	5	0.002907
GO:0010287	plastoglobule	7	0.003297
GO:0005622	intracellular	8	0.003617
GO:0009765	photosynthesis, light harvesting	5	0.003824
GO:0008233	peptidase activity	7	0.003853
GO:0016192	vesicle-mediated transport	1	0.004711
GO:0006662	glycerol ether metabolic process	7	0.005936
GO:0008061	chitin binding	5	0.006203
GO:0004866	endopeptidase inhibitor activity	4	0.006335
GO:0009538	photosystem I reaction center	4	0.006335
GO:0015171	amino acid transmembrane transporter activity	7	0.006784
GO:0000287	magnesium ion binding	2	0.008129
GO:0006452	translational frameshifting	4	0.008748
GO:0045901	positive regulation of translational elongation	4	0.008748
GO:0045905	positive regulation of translational termination	4	0.008748
GO:0005215	transporter activity	17	0.009309
GO:0003746	translation elongation factor activity	8	0.0106
GO:0000103	sulfate assimilation	6	0.01203
GO:0003723	RNA binding	13	0.01319
GO:0004568	chitinase activity	5	0.01351
GO:0004602	glutathione peroxidase activity	4	0.01499
GO:0019843	rRNA binding	8	0.02161
GO:0030246	carbohydrate binding	1	0.02273
GO:0016874	ligase activity	1	0.02283
GO:0035556	intracellular signal transduction	1	0.02283
GO:0006414	translational elongation	4	0.02318
GO:0016887	ATPase activity	1	0.02483
GO:0045454	cell redox homeostasis	14	0.02497
GO:0005886	plasma membrane	18	0.02514
GO:0005739	mitochondrion	11	0.02525
GO:0008113	peptide-methionine (S)-S-oxide reductase activity	3	0.02721
GO:0030091	protein repair	3	0.02721
GO:0020037	heme binding	22	0.03178
GO:0009654	photosystem II oxygen evolving complex	5	0.032
GO:0043531	ADP binding	1	0.03424
GO:0046872	metal ion binding	50	0.03832
GO:0033897	ribonuclease T2 activity	4	0.03917
GO:0002181	cytoplasmic translation	5	0.04036
GO:0016671	oxidoreductase activity, acting on a sulfur group of donors, disulfide as acceptor	5	0.04036
GO:0006098	pentose-phosphate shunt	6	0.04382
GO:0006730	one-carbon metabolic process	4	0.04547
GO:0019789	SUMO transferase activity	4	0.04547
GO:0005768	endosome	2	0.04633
GO:0003871	5-methyltetrahydropteroyltriglutamate-homocysteine S-methyltransferase activity	3	0.04783
GO:0009415	response to water	3	0.04783
GO:0015976	carbon utilization	3	0.04783
GO:0004842	ubiquitin-protein transferase activity	5	0.04983

## Sheet: Pathway enrichment analysis(b)
PathwayName	Gene count	p-value
Ribosome	28	1.218e-25
Photosynthesis	14	2.424e-13
Metabolic pathways	59	4.988e-10
Biosynthesis of secondary metabolites	27	1.516e-06
Photosynthesis - antenna proteins	7	4.746e-06
Cysteine and methionine metabolism	8	5.111e-05
Oxidative phosphorylation	9	0.0012
Parkinson's disease	7	0.001286
Alzheimer's disease	7	0.002593
Huntington's disease	7	0.003371
Alanine, aspartate and glutamate metabolism	5	0.004377
Plant hormone signal transduction	4	0.01015
Biosynthesis of antibiotics	16	0.01229
Terpenoid backbone biosynthesis	4	0.01541
Cardiac muscle contraction	4	0.02106
Biosynthesis of amino acids	7	0.0223
Non-alcoholic fatty liver disease (NAFLD)	5	0.03202
Mineral absorption	3	0.03574
Pentose phosphate pathway	4	0.03889
RNA transport	5	0.04415
Carbon metabolism	8	0.0457
Carbon fixation in photosynthetic organisms	3	0.04886
